# Supplementary material for: Stone Age Yersinia pestis genomes shed light on the early evolution, diversity, and ecology of plague
Source: Proc Natl Acad Sci U S A. 2022 Apr 12;119(17):e2116722119. doi: 10.1073/pnas.2116722119 (PMC9169917; doi:10.1073/pnas.2116722119)
Supplement: Supplementary File [file pnas.2116722119.sd01.xlsx]

## Sheet: Table 1
Summary statistics for the mapping to pCD1, pMT1 and pPCP1
Sample name	Clipped, merged and quality-filtered reads before mapping	Plasmid	Unique reads mapping to plasmid	Mean Coverage	Coverage (%) >3X
I5884	31699304	pCD1	392208	27.7	91.1
		pMT1	169777	11.4	70.9
		pPCP1	241407	82.9	86.6
VLI092	10557241	pCD1	133641	28.9	93.3
		pMT1	79853	13.7	73
		pPCP1	52659	56.1	86.2
KNK001	49742643	pCD1	162837	26.27	91.12
		pMT1	104118	12.71	72.99
		pPCP1	55957	51.46	85.32
GRS004	9705668	pCD1	126191	26.5	92.3
		pMT1	96103	16.1	73.7
		pPCP1	45742	45.1	85.1
HOP001	24752848	pCD1	501275	32.6	93.1
		pMT1	333205	19.3	74.3
		pPCP1	195637	59.9	86.5
HOP004	30070318	pCD1	495277	45.5	94.1
		pMT1	356082	29.5	74.6
		pPCP1	224044	96.9	87.2
KLZ001	55703853	pCD1	151881	27.83	91.84
		pMT1	92982	13.1	72.62
		pPCP1	58110	58.84	83.88
CHC004*	33542357	pCD1	480145	21.4	90.8
		pMT1	292593	10.1	72.1
		pPCP1	196348	59	85.4
KLE031	6522245	pCD1	101490	25.8	89.9
		pMT1	60949	12.8	72.3
		pPCP1	40607	41.6	82.4
MIB054	61352364	pCD1	466993	62.1	94.3
		pMT1	350048	38.2	74.8
		pPCP1	217953	154.9	87.2
KLE048	8905154	pCD1	171818	35.3	92
		pMT1	102888	19	73.2
		pPCP1	66256	52.7	83
OOH003	19797006	pCD1	260281	33.26	93.24
		pMT1	160327	15.55	74.13
		pPCP1	106723	57.9	86.91
I2470	19672336	pCD1	322002	66.3	92.8
		pMT1	132868	25.6	93.7
		pPCP1	153025	138.5	86.4
ARS007	59474022	pCD1	540790	21.08	87.49
		pMT1	356098	10.24	67.73
		pPCP1	160524	31.96	78.04
KZL002	22820878	pCD1	422676	43.2	93.1
		pMT1	228666	23.5	73.6
		pPCP1	275080	137.4	87.2
GRH001	12766064	pCD1	141089	28	92.9
		pMT1	67496	10.1	70.6
		pPCP1	64890	61.3	86.9
VEL003	9363465	pCD1	63958	19.1	91
		pMT1	36769	7.9	68.2
		pPCP1	19647	28.8	82.1
