# Supplementary material for: Stone Age Yersinia pestis genomes shed light on the early evolution, diversity, and ecology of plague
Source: Proc Natl Acad Sci U S A. 2022 Apr 12;119(17):e2116722119. doi: 10.1073/pnas.2116722119 (PMC9169917; doi:10.1073/pnas.2116722119)
Supplement: Supplementary File [file pnas.2116722119.sd02.xlsx]

## Sheet: Table 2
Modern and ancient strains used in phylogenetic analysis
Strain	Ancient/Modern	Database	Accession Number	Publication
Gok2	Ancient	ENA	ERS434180	Rascovan et al. (2018)
RV2039	Ancient	ENA	ERS6638365	Susat et al. (2021)
GZL002.A0101_02.YP2.1	Ancient	ENA	ERS4540521	Yu et al. (2020)
GZL001.A0101_02.YP2.1	Ancient	ENA	ERS4540520	Yu et al. (2020)
STN019.A0101_SE	Ancient	ENA	PRJEB29990	Spyrou et al. (2019)
BED028.A0102_8103_PE_SE	Ancient	ENA	PRJEB29990	Spyrou et al. (2019)
NMS002.A0101.combined	Ancient	ENA	PRJEB29990	Spyrou et al. (2019)
STN002.A0101_SE	Ancient	ENA	PRJEB29990	Spyrou et al. (2019)
Ellwangen	Ancient	ENA	PRJEB29990	Spyrou et al. (2019)
BED030.A0102_8127_PE_SE	Ancient	ENA	PRJEB29990	Spyrou et al. (2019)
BED024.A0102_8052_PE_SE	Ancient	ENA	PRJEB29990	Spyrou et al. (2019)
STN020.A0101_SE	Ancient	ENA	PRJEB29990	Spyrou et al. (2019)
STN021.A0101_SE	Ancient	ENA	PRJEB29990	Spyrou et al. (2019)
STA001.A0101_PE_SE	Ancient	ENA	PRJEB29990	Spyrou et al. (2019)
LAI009.A0101_RT88_PE_SE	Ancient	ENA	PRJEB29990	Spyrou et al. (2019)
BED034.A0102_8198_PE_SE	Ancient	ENA	PRJEB29990	Spyrou et al. (2019)
STN014.A0101_SE	Ancient	ENA	PRJEB29990	Spyrou et al. (2019)
BRA001.A0101_PE_SE	Ancient	ENA	PRJEB29990	Spyrou et al. (2019)
STN008.A0101_SE	Ancient	ENA	PRJEB29990	Spyrou et al. (2019)
STN007.A0101_SE	Ancient	ENA	PRJEB29990	Spyrou et al. (2019)
MAN008.B0101_SE	Ancient	ENA	PRJEB29990	Spyrou et al. (2019)
EDI001.A_shotgun	Ancient	ENA	PRJEB29991	Keller et al. (2019)
Altenerding (AE1175)	Ancient	ENA	PRJEB14851	Feldman et al. 2016
London_EastSmithfield_8124_8291_11972	Ancient	SRA	SRS259946,SRS259946,SRS259945	Bos et al. (2011)
Bolgar	Ancient	ENA	PRJEB13664	Spyrou et al. (2016)
Barcelona	Ancient	ENA	PRJEB13664	Spyrou et al. (2016)
OBS124	Ancient	ENA	PRJEB12163	Bos et al. (2016)
OBS107	Ancient	ENA	PRJEB12163	Bos et al. (2016)
OBS116	Ancient	ENA	PRJEB12163	Bos et al. (2016)
OBS137	Ancient	ENA	PRJEB12163	Bos et al. (2016)
OBS110	Ancient	ENA	PRJEB12163	Bos et al. (2016)
MIK005.A_RT5	Ancient	ENA	PRJEB24296	Spyrou et al. (2018)
GEN72	Ancient	ENA	PRJEB19335	Andrades Valtueña et al. (2017)
Gyvakarai1	Ancient	ENA	PRJEB19335	Andrades Valtueña et al. (2017)
PST006.A_Post6	Ancient	ENA	PRJEB19335	Andrades Valtueña et al. (2017)
HUT004.A_1343UnTal85	Ancient	ENA	PRJEB19335	Andrades Valtueña et al. (2017)
RK1001.C	Ancient	ENA	PRJEB19335	Andrades Valtueña et al. (2017)
KunilaII	Ancient	ENA	PRJEB19335	Andrades Valtueña et al. (2017)
RISE509	Ancient	ENA	PRJEB10885	Rasmussen et al. (2015)
RISE505	Ancient	ENA	PRJEB10885	Rasmussen et al. (2015)
0.ANT2_B42003004	Modern	Genbank	NZ_AAYU00000000	Eppinger et al. (2009)
0.PE2_PEST.F	Modern	Genbank	NC_009381	Garcia et al. (2007)
0.PE4_Microtus91001	Modern	Genbank	NC_005810	Song et al. (2004)
0.PE4Ba_PestoidesA	Modern	Genbank	NZ_ACNT01000001	Plunkett et al (2009)
1.ANT1_UG05.0454	Modern	Genbank	NZ_AAYR00000000	Morelli et al. (2010)
1.ORI1_CA88	Modern	Genbank	NZ_ABCD00000000	Auerbach et al. (2007)
1.ORI1_CO92	Modern	Genbank	NC_003143	Parkhill et al. (2001)
1.ORI1b_India195	Modern	Genbank	NZ_ACNR01000001.	Plunkett et al (2009)
1.ORI2_F1991016	Modern	Genbank	NZ_ABAT00000000	Eppinger et al. (2009)
1.ORI3_IP275	Modern	Genbank	NZ_AAOS00000000	Morelli et al. (2010)
1.ORI3_MG05.1020	Modern	Genbank	NZ_AAYS00000000	Morelli et al. (2010)
2.ANT1_Nepal516	Modern	Genbank	NC_008149	Chain et al. (2006)
2.MED1_K1973002	Modern	Genbank	NZ_AAYT00000000	Cui et al. (2013)
2.MED1_KIM10	Modern	Genbank	NC_004088	Deng et al. (2002)
Y. pseudotuberculosis IP32953	Modern	Genbank	NC_006155	Chain et al. (2004)
0.ANT1a_42013	Modern	SRA	SRR069110	Cui et al. (2013)
0.ANT1b_CMCC49003	Modern	SRA	SRR069167	Cui et al. (2013)
0.ANT1c_945	Modern	SRA	SRR069132	Cui et al. (2013)
0.ANT1d_164	Modern	SRA	SRR069096	Cui et al. (2013)
0.ANT1e_CMCC8211	Modern	SRA	SRR069176	Cui et al. (2013)
0.ANT1f_42095	Modern	SRA	SRR069114	Cui et al. (2013)
0.ANT1g_CMCC42007	Modern	SRA	SRR069163	Cui et al. (2013)
0.ANT1h_CMCC43032	Modern	SRA	SRR069164	Cui et al. (2013)
0.ANT2a_2330	Modern	SRA	SRR069098	Cui et al. (2013)
0.ANT3a_CMCC38001	Modern	SRA	SRR069161	Cui et al. (2013)
0.ANT3b_A1956001	Modern	SRA	SRR069162	Cui et al. (2013)
0.ANT3c_42082	Modern	SRA	SRR069111	Cui et al. (2013)
0.ANT3d_CMCC21106	Modern	SRA	SRR069156	Cui et al. (2013)
0.ANT3e_42091b	Modern	SRA	SRR069113	Cui et al. (2013)
0.PE2b_G8786	Modern	SRA	SRR069198	Cui et al. (2013)
0.PE4_M0000002	Modern	SRA	SRR069196	Cui et al. (2013)
0.PE4Aa_12	Modern	SRA	SRR069094	Cui et al. (2013)
0.PE4Ab_9	Modern	SRA	SRR069129	Cui et al. (2013)
0.PE4Ca_CMCCN010025	Modern	SRA	SRR069195	Cui et al. (2013)
0.PE4Cc_CMCC18019	Modern	SRA	SRR069155	Cui et al. (2013)
0.PE4Cd_CMCC93014	Modern	SRA	SRR069187	Cui et al. (2013)
0.PE4Ce_CMCC91090	Modern	SRA	SRR069184	Cui et al. (2013)
0.PE7b_620024	Modern	SRA	SRR069117	Cui et al. (2013)
1.ANT1_Antiqua	Modern	GenBank	NC_008150	Cui et al. (2013)
1.IN1a_CMCC11001	Modern	SRA	SRR069142	Cui et al. (2013)
1.IN1b_780441	Modern	SRA	SRR069126	Cui et al. (2013)
1.IN1c_K21985002	Modern	SRA	SRR069165	Cui et al. (2013)
1.IN2a_CMCC640047	Modern	SRA	SRR069171	Cui et al. (2013)
1.IN2b_30017	Modern	SRA	SRR069102	Cui et al. (2013)
1.IN2c_CMCC31004	Modern	SRA	SRR069158	Cui et al. (2013)
1.IN2d_C1975003	Modern	SRA	SRR069153	Cui et al. (2013)
1.IN2e_C1989001	Modern	SRA	SRR069128	Cui et al. (2013)
1.IN2f_710317	Modern	SRA	SRR069121	Cui et al. (2013)
1.IN2g_CMCC05013	Modern	SRA	SRR069137	Cui et al. (2013)
1.IN2h_5	Modern	SRA	SRR069116	Cui et al. (2013)
1.IN2i_CMCC10012	Modern	SRA	SRR069138	Cui et al. (2013)
1.IN2j_CMCC27002	Modern	SRA	SRR069157	Cui et al. (2013)
1.IN2k_970754	Modern	SRA	SRR069133	Cui et al. (2013)
1.IN2l_D1991004	Modern	SRA	SRR069131	Cui et al. (2013)
1.IN2m_D1964002b	Modern	SRA	SRR069148	Cui et al. (2013)
1.IN2n_CMCC02041	Modern	SRA	SRR069134	Cui et al. (2013)
1.IN2o_CMCC03001	Modern	SRA	SRR069135	Cui et al. (2013)
1.IN2p_D1982001	Modern	SRA	SRR069123	Cui et al. (2013)
1.IN2q_D1964001	Modern	SRA	SRR069118	Cui et al. (2013)
1.IN3a_F1954001	Modern	SRA	SRR069127	Cui et al. (2013)
1.IN3b_E1979001	Modern	SRA	SRR069216	Cui et al. (2013)
1.IN3c_CMCC84038b	Modern	SRA	SRR069180	Cui et al. (2013)
1.IN3d_YN1683	Modern	SRA	SRR069209	Cui et al. (2013)
1.IN3e_YN472	Modern	SRA	SRR069214	Cui et al. (2013)
1.IN3f_YN1065	Modern	SRA	SRR069208	Cui et al. (2013)
1.IN3g_E1977001	Modern	SRA	SRR069177	Cui et al. (2013)
1.IN3h_CMCC84033	Modern	SRA	SRR069178	Cui et al. (2013)
1.IN3i_CMCC84046	Modern	SRA	SRR069181	Cui et al. (2013)
1.ORI1a_CMCC114001	Modern	SRA	SRR069144	Cui et al. (2013)
1.ORI1c_F1946001	Modern	SRA	SRR069143	Cui et al. (2013)
1.ORI2a_YN2179	Modern	SRA	SRR069210	Cui et al. (2013)
1.ORI2c_YN2551b	Modern	SRA	SRR069212	Cui et al. (2013)
1.ORI2d_YN2588	Modern	SRA	SRR069213	Cui et al. (2013)
1.ORI2f_CMCC87001	Modern	SRA	SRR069182	Cui et al. (2013)
1.ORI2g_F1984001	Modern	SRA	SRR069175	Cui et al. (2013)
1.ORI2h_YN663	Modern	SRA	SRR069215	Cui et al. (2013)
1.ORI2i_CMCCK100001a	Modern	SRA	SRR069193	Cui et al. (2013)
1.ORI2i_CMCCK110001b	Modern	SRA	SRR069194	Cui et al. (2013)
1.ORI3a_EV76	Modern	SRA	SRR069197	Cui et al. (2013)
2.ANT1a_34008	Modern	SRA	SRR069104	Cui et al. (2013)
2.ANT1b_34202	Modern	SRA	SRR069105	Cui et al. (2013)
2.ANT2a_2	Modern	SRA	SRR069097	Cui et al. (2013)
2.ANT2b_351001	Modern	SRA	SRR069106	Cui et al. (2013)
2.ANT2c_CMCC347001	Modern	SRA	SRR069159	Cui et al. (2013)
2.ANT2d_G1996006	Modern	SRA	SRR069108	Cui et al. (2013)
2.ANT2e_G1996010	Modern	SRA	SRR069107	Cui et al. (2013)
2.ANT2f_CMCC348002	Modern	SRA	SRR069160	Cui et al. (2013)
2.ANT3a_CMCC92010	Modern	SRA	SRR069186	Cui et al. (2013)
2.ANT3b_CMCC95001	Modern	SRA	SRR069188	Cui et al. (2013)
2.ANT3c_CMCC96001	Modern	SRA	SRR069189	Cui et al. (2013)
2.ANT3d_CMCC96007	Modern	SRA	SRR069190	Cui et al. (2013)
2.ANT3e_CMCC67001	Modern	SRA	SRR069172	Cui et al. (2013)
2.ANT3f_CMCC104003	Modern	SRA	SRR069139	Cui et al. (2013)
2.ANT3g_CMCC51020	Modern	SRA	SRR069168	Cui et al. (2013)
2.ANT3h_CMCC106002	Modern	SRA	SRR069140	Cui et al. (2013)
2.ANT3i_CMCC64001	Modern	SRA	SRR069170	Cui et al. (2013)
2.ANT3j_H1959004	Modern	SRA	SRR069115	Cui et al. (2013)
2.ANT3k_5761	Modern	SRA	SRR069095	Cui et al. (2013)
2.ANT3l_735	Modern	SRA	SRR069103	Cui et al. (2013)
2.MED1b_2506	Modern	SRA	SRR069100	Cui et al. (2013)
2.MED1c_2654	Modern	SRA	SRR069101	Cui et al. (2013)
2.MED1d_2504	Modern	SRA	SRR069099	Cui et al. (2013)
2.MED2b_91	Modern	SRA	SRR069130	Cui et al. (2013)
2.MED2c_K11973002	Modern	SRA	SRR069166	Cui et al. (2013)
2.MED2d_A1973001	Modern	SRA	SRR069109	Cui et al. (2013)
2.MED2e_7338	Modern	SRA	SRR069122	Cui et al. (2013)
2.MED3a_J1963002	Modern	SRA	SRR069174	Cui et al. (2013)
2.MED3b_CMCC125002b	Modern	SRA	SRR069151	Cui et al. (2013)
2.MED3c_I1969003	Modern	SRA	SRR069152	Cui et al. (2013)
2.MED3d_J1978002	Modern	SRA	SRR069149	Cui et al. (2013)
2.MED3f_I1970005	Modern	SRA	SRR069191	Cui et al. (2013)
2.MED3g_CMCC99103	Modern	SRA	SRR069192	Cui et al. (2013)
2.MED3h_CMCC90027	Modern	SRA	SRR069183	Cui et al. (2013)
2.MED3i_CMCC92004	Modern	SRA	SRR069185	Cui et al. (2013)
2.MED3j_I2001001	Modern	SRA	SRR069154	Cui et al. (2013)
2.MED3k_CMCC12003	Modern	SRA	SRR069145	Cui et al. (2013)
2.MED3l_I1994006	Modern	SRA	SRR069146	Cui et al. (2013)
2.MED3m_SHAN11	Modern	SRA	SRR069206	Cui et al. (2013)
2.MED3n_SHAN12	Modern	SRA	SRR069207	Cui et al. (2013)
2.MED3o_I1991001	Modern	SRA	SRR069093	Cui et al. (2013)
2.MED3p_CMCC107004	Modern	SRA	SRR069141	Cui et al. (2013)
3.ANT1a_7b	Modern	SRA	SRR069125	Cui et al. (2013)
3.ANT1b_CMCC71001	Modern	SRA	SRR069173	Cui et al. (2013)
3.ANT1c_C1976001	Modern	SRA	SRR069119	Cui et al. (2013)
3.ANT1d_71021	Modern	SRA	SRR069120	Cui et al. (2013)
3.ANT2a_MGJZ6	Modern	SRA	SRR069203	Cui et al. (2013)
3.ANT2b_MGJZ7	Modern	SRA	SRR069204	Cui et al. (2013)
3.ANT2c_MGJZ9	Modern	SRA	SRR069205	Cui et al. (2013)
3.ANT2d_MGJZ11	Modern	SRA	SRR069200	Cui et al. (2013)
3.ANT2e_MGJZ3	Modern	SRA	SRR069202	Cui et al. (2013)
4.ANT1a_MGJZ12	Modern	SRA	SRR069201	Cui et al. (2013)
0.PE4_A.1804	Modern	SRA	SRR2124154, SRR2124155	Kislichkina et al. (2015)
0.PE4_5307.Gis	Modern	SRA	SRR2094296	Kislichkina et al. (2015)
0.PE2_C.359	Modern	SRA	SRR2124169, SRR2124170	Kislichkina et al. (2015)
0.PE2_C.590	Modern	SRA	SRR2094294	Kislichkina et al. (2015)
0.PE2_C.666	Modern	SRA	SRR2124207	Kislichkina et al. (2015)
0.PE4_I.3134	Modern	SRA	SRR2094295	Kislichkina et al. (2015)
0.PE2_C.291	Modern	SRA	SRR2124185	Kislichkina et al. (2015)
0.PE5_I.3189	Modern	SRA	SRR2093957	Kislichkina et al. (2015)
0.PE2_C.267	Modern	SRA	SRR2124165, SRR2124167	Kislichkina et al. (2015)
0.PE2_C.537	Modern	SRA	SRR2094286, SRR2094287	Kislichkina et al. (2015)
0.PE4_A.1807	Modern	SRA	SRR2094300	Kislichkina et al. (2015)
0.PE2_C.197	Modern	SRA	SRR2124156, SRR2124157	Kislichkina et al. (2015)
0.PE4_A.513	Modern	SRA	SRR2124168	Kislichkina et al. (2015)
0.PE2_C.290	Modern	SRA	SRR2094306	Kislichkina et al. (2015)
0.PE5_I.2422a	Modern	SRA	SRR2124208	Kislichkina et al. (2015)
0.PE2_C.346	Modern	SRA	SRR2124186	Kislichkina et al. (2015)
0.PE5_I.2239	Modern	SRA	SRR2511857	Kislichkina et al. (2015)
0.PE2_C.235	Modern	SRA	SRR2124162, SRR2124163	Kislichkina et al. (2015)
0.PE4_I.3455	Modern	SRA	SRR2094311	Kislichkina et al. (2015)
0.ANT3_790	Modern	GenBank	CP006806	Zhgenti et al. (2015)
0.PE2_1412	Modern	GenBank	CP006783	Zhgenti et al. (2015)
0.PE2_1413	Modern	GenBank	CP006762	Zhgenti et al. (2015)
0.PE2_1522	Modern	GenBank	CP006758	Zhgenti et al. (2015)
0.PE2_1670	Modern	GenBank	AYLR00000000	Zhgenti et al. (2015)
0.PE2_3067	Modern	GenBank	CP006754	Zhgenti et al. (2015)
0.PE2_3770	Modern	GenBank	CP006751	Zhgenti et al. (2015)
0.PE2_8787	Modern	GenBank	CP006748	Zhgenti et al. (2015)
0.PE2_14735	Modern	GenBank	AYLS00000000	Zhgenti et al. (2015)
2.MED1_1045	Modern	GenBank	CP006794	Zhgenti et al. (2015)
2.MED1_2944	Modern	GenBank	CP006792	Zhgenti et al. (2015)
0.PE2_C.746	Modern	GenBank	MTZY00000000	Kislichkina et al. (2017)
0.PE2_C.824	Modern	GenBank	MTZZ00000000	Kislichkina et al. (2017)
0.PE2_C.370	Modern	GenBank	MIDX00000000	Kislichkina et al. (2017)
0.PE2_C.712	Modern	GenBank	MTZW00000000	Kislichkina et al. (2017)
0.PE2_C.739	Modern	GenBank	MIDX00000000	Kislichkina et al. (2017)
0.PE2_C.535	Modern	GenBank	MIDY00000000	Kislichkina et al. (2017)
0.PE2_C.678	Modern	GenBank	MIDZ00000000	Kislichkina et al. (2017)
0.PE2_C.700	Modern	GenBank	MIEA00000000	Kislichkina et al. (2017)
0.ANT3_231	Modern	GenBank	JMUF00000000	Eroshenko et al. (2017)
0.ANT3_A.1486	Modern	GenBank	LYMP00000000	Eroshenko et al. (2017)
0.ANT5_A.1691	Modern	GenBank	LYMQ00000000	Eroshenko et al. (2017)
0.ANT5_A.1836	Modern	GenBank	LYOL00000000	Eroshenko et al. (2017)
0.PE4h_A.1249	Modern	GenBank	LYMN00000000	Eroshenko et al. (2017)
0.PE4t_A.1815	Modern	GenBank	LPTY00000000	Eroshenko et al. (2017)
2.MED1_A.1809	Modern	GenBank	LYMF00000000	Eroshenko et al. (2017)
0.ANT5_262	Modern	GenBank	QAGE0000000	Kutyrev et al. (2018)
0.ANT5_5M	Modern	GenBank	QAGF00000000	Kutyrev et al. (2018)
0.PE2_3544	Modern	GenBank	LZNH00000000	Kutyrev et al. (2018)
0.PE2_3551	Modern	GenBank	MBSJ00000000	Kutyrev et al. (2018)
0.PE2_835_BPC	Modern	GenBank	LYOJ00000000	Kutyrev et al. (2018)
0.PE2_C.741	Modern	GenBank	LPTX00000000	Kutyrev et al. (2018)
0.PE2_KM874	Modern	GenBank	LZTG00000000	Kutyrev et al. (2018)
0.PE2_M.986	Modern	GenBank	LYMO00000000	Kutyrev et al. (2018)
0.PE4a_B1313	Modern	GenBank	LYMS00000000	Kutyrev et al. (2018)
0.PE4a_I.2751.55	Modern	GenBank	LYCL00000000	Kutyrev et al. (2018)
0.PE4a_I.2998	Modern	GenBank	LYMR00000000	Kutyrev et al. (2018)
0.PE4m_I.3086	Modern	GenBank	LZNY00000000	Kutyrev et al. (2018)
0.PE5_I.2422b	Modern	GenBank	QANK00000000	Kutyrev et al. (2018)
2.ANT3_KM682	Modern	GenBank	LPVG00000000	Kutyrev et al. (2018)
2.MED0_C.627	Modern	GenBank	MBSI00000000	Kutyrev et al. (2018)
2.MED1_1116.D	Modern	GenBank	LPXS00000000	Kutyrev et al. (2018)
2.MED1_1240	Modern	GenBank	LZNI00000000	Kutyrev et al. (2018)
2.MED1_139	Modern	GenBank	QAPA00000000	Kutyrev et al. (2018)
2.MED1_173	Modern	GenBank	LQAZ00000000	Kutyrev et al. (2018)
2.MED1_1906	Modern	GenBank	LYOM00000000	Kutyrev et al. (2018)
2.MED1_244	Modern	GenBank	LZND00000000	Kutyrev et al. (2018)
2.MED1_261	Modern	GenBank	LZNG00000000	Kutyrev et al. (2018)
2.MED1_44	Modern	GenBank	LZNF00000000	Kutyrev et al. (2018)
2.MED1_A.1763	Modern	GenBank	LQAW00000000	Kutyrev et al. (2018)
2.MED1_A.1825	Modern	GenBank	LYCM00000000	Kutyrev et al. (2018)
2.MED1_A.1920	Modern	GenBank	LYCO00000000	Kutyrev et al. (2018)
2.MED1_C.791	Modern	GenBank	LQAU00000000	Kutyrev et al. (2018)
2.MED1_KM816	Modern	GenBank	LPXU00000000	Kutyrev et al. (2018)
2.MED1_KM918	Modern	GenBank	LPQY00000000	Kutyrev et al. (2018)
2.MED1_M.1448	Modern	GenBank	LYCN00000000	Kutyrev et al. (2018)
2.MED1_M.1453	Modern	GenBank	LQAY00000000	Kutyrev et al. (2018)
2.MED1_M.1484	Modern	GenBank	LQAV00000000	Kutyrev et al. (2018)
2.MED1_M.1524	Modern	GenBank	LYCP00000000	Kutyrev et al. (2018)
2.MED1_M.1773	Modern	GenBank	LYMG00000000	Kutyrev et al. (2018)
2.MED1_M.1864	Modern	GenBank	LOHR00000000	Kutyrev et al. (2018)
2.MED1_M.519	Modern	GenBank	LQAX00000000	Kutyrev et al. (2018)
2.MED1_M.549	Modern	GenBank	LQBA00000000	Kutyrev et al. (2018)
2.MED1_M.595	Modern	GenBank	LYOH00000000	Kutyrev et al. (2018)
2.MED1_M.978	Modern	GenBank	LPXT00000000	Kutyrev et al. (2018)
4.ANT_1454	Modern	GenBank	LZNC00000000	Kutyrev et al. (2018)
4.ANT_338	Modern	GenBank	LZNX00000000	Kutyrev et al. (2018)
4.ANT_517	Modern	GenBank	LYMH00000000	Kutyrev et al. (2018)
4.ANT_KM932	Modern	GenBank	LZNE00000000	Kutyrev et al. (2018)
4.ANT_M.1944	Modern	GenBank	LYOK00000000	Kutyrev et al. (2018)
0.PE4_I.3443	Modern	GenBank	MIED00000000	Kislichkina et al. (2018a)
0.PE4_I.3447	Modern	GenBank	MIEE00000000	Kislichkina et al. (2018a)
0.PE4_I.3518	Modern	GenBank	NHMY00000000	Kislichkina et al. (2018a)
0.PE4_I.3516	Modern	GenBank	NHMW00000000	Kislichkina et al. (2018a)
0.PE4_I.3515	Modern	GenBank	NHYJ00000000	Kislichkina et al. (2018a)
0.PE4_I.3442	Modern	GenBank	NHYH00000000	Kislichkina et al. (2018a)
0.PE4_I.3517	Modern	GenBank	NHMX00000000	Kislichkina et al. (2018a)
0.PE4_I.3446	Modern	GenBank	NHYI00000000	Kislichkina et al. (2018a)
0.PE4_I.3519	Modern	GenBank	NHMZ00000000	Kislichkina et al. (2018a)
0.PE5_I.2236	Modern	GenBank	PVLZ00000000	Kislichkina et al. (2018b)
0.PE5_I.3190	Modern	GenBank	PVLY00000000	Kislichkina et al. (2018b)
0.PE5_I.2231	Modern	GenBank	PVLW00000000	Kislichkina et al. (2018b)
0.PE5_I.2457	Modern	GenBank	PVMB00000000	Kislichkina et al. (2018b)
0.PE5_I.2238	Modern	GenBank	PVLX00000000	Kislichkina et al. (2018b)
