# Supplementary material for: Stone Age Yersinia pestis genomes shed light on the early evolution, diversity, and ecology of plague
Source: Proc Natl Acad Sci U S A. 2022 Apr 12;119(17):e2116722119. doi: 10.1073/pnas.2116722119 (PMC9169917; doi:10.1073/pnas.2116722119)
Supplement: Supplementary File [file pnas.2116722119.sd03.xlsx]

## Sheet: Table 1
Yersinis pestis CO92 genes considered for the virulence analysis
Reference	Start	End	Gene name
Chromosome: gi|16120353|ref|NC_003143.1|	141977	144292	feoB
Chromosome: gi|16120353|ref|NC_003143.1|	144384	144611	feoA
Chromosome: gi|16120353|ref|NC_003143.1|	168470	169285	dam
Chromosome: gi|16120353|ref|NC_003143.1|	173653	174459	nirC
Chromosome: gi|16120353|ref|NC_003143.1|	195126	195758	crp/YPO0175
Chromosome: gi|16120353|ref|NC_003143.1|	358526	359962	YPO0348
Chromosome: gi|16120353|ref|NC_003143.1|	403049	405112	YPO0387
Chromosome: gi|16120353|ref|NC_003143.1|	405109	406425	YPO0388
Chromosome: gi|16120353|ref|NC_003143.1|	407047	407310	YPO0389/YPO0392a
Chromosome: gi|16120353|ref|NC_003143.1|	407449	408774	YPO0391
Chromosome: gi|16120353|ref|NC_003143.1|	408824	409546	YPO0392
Chromosome: gi|16120353|ref|NC_003143.1|	409656	410891	YPO0393
Chromosome: gi|16120353|ref|NC_003143.1|	411235	411522	YPO0394
Chromosome: gi|16120353|ref|NC_003143.1|	411724	411921	YPO0394a
Chromosome: gi|16120353|ref|NC_003143.1|	412139	413551	YPO0396
Chromosome: gi|16120353|ref|NC_003143.1|	445439	446611	hmsT
Chromosome: gi|16120353|ref|NC_003143.1|	531628	532371	YPO0498
Chromosome: gi|16120353|ref|NC_003143.1|	892176	893687	gspE/YPO0815
Chromosome: gi|16120353|ref|NC_003143.1|	949858	950376	YPO0862
Chromosome: gi|16120353|ref|NC_003143.1|	1020337	1022316	speA
Chromosome: gi|16120353|ref|NC_003143.1|	1061095	1063257	speC
Chromosome: gi|16120353|ref|NC_003143.1|	1266799	1267131	YPO1119
Chromosome: gi|16120353|ref|NC_003143.1|	1267263	1267664	YPO1120
Chromosome: gi|16120353|ref|NC_003143.1|	1351495	1353801	YPO1201
Chromosome: gi|16120353|ref|NC_003143.1|	1461102	1461746	psaE
Chromosome: gi|16120353|ref|NC_003143.1|	1461743	1462231	psaF
Chromosome: gi|16120353|ref|NC_003143.1|	1462776	1463252	psaA
Chromosome: gi|16120353|ref|NC_003143.1|	1463379	1464200	psaB
Chromosome: gi|16120353|ref|NC_003143.1|	1464242	1466755	psaC
Chromosome: gi|16120353|ref|NC_003143.1|	1565168	1566262	YadBC/YPO1387
Chromosome: gi|16120353|ref|NC_003143.1|	1566262	1568130	YadBC/YPO1388
Chromosome: gi|16120353|ref|NC_003143.1|	1704058	1704900	YPO1501
Chromosome: gi|16120353|ref|NC_003143.1|	1858457	1859911	phoQ
Chromosome: gi|16120353|ref|NC_003143.1|	1859917	1860588	phoP
Chromosome: gi|16120353|ref|NC_003143.1|	1887422	1888132	mgtC
Chromosome: gi|16120353|ref|NC_003143.1|	1888533	1891232	mgtB
Chromosome: gi|16120353|ref|NC_003143.1|	2038682	2042350	inv
Chromosome: gi|16120353|ref|NC_003143.1|	2140840	2142861	fyuA/psn
Chromosome: gi|16120353|ref|NC_003143.1|	2140840	2169669	high_pathogenicity_island
Chromosome: gi|16120353|ref|NC_003143.1|	2142992	2144569	irp5/ybtE
Chromosome: gi|16120353|ref|NC_003143.1|	2144573	2145376	irp4/ybtT
Chromosome: gi|16120353|ref|NC_003143.1|	2145373	2146473	irp3/ybtU
Chromosome: gi|16120353|ref|NC_003143.1|	2146470	2155961	irp1
Chromosome: gi|16120353|ref|NC_003143.1|	2156049	2162156	irp2
Chromosome: gi|16120353|ref|NC_003143.1|	2162347	2163306	ybtA
Chromosome: gi|16120353|ref|NC_003143.1|	2163473	2165275	irp6/ybtP
Chromosome: gi|16120353|ref|NC_003143.1|	2165262	2167064	irp7/ybtQ
Chromosome: gi|16120353|ref|NC_003143.1|	2167057	2168337	irp8/ybtX
Chromosome: gi|16120353|ref|NC_003143.1|	2168365	2169669	ybtS
Chromosome: gi|16120353|ref|NC_003143.1|	2183470	2184792	RipA/YPO1926
Chromosome: gi|16120353|ref|NC_003143.1|	2213406	2215874	hmsH
Chromosome: gi|16120353|ref|NC_003143.1|	2215887	2217908	hmsF
Chromosome: gi|16120353|ref|NC_003143.1|	2217898	2219232	hmsR
Chromosome: gi|16120353|ref|NC_003143.1|	2219229	2219696	hmsS
Chromosome: gi|16120353|ref|NC_003143.1|	2221367	2221645	YPO1956
Chromosome: gi|16120353|ref|NC_003143.1|	2240953	2241720	YPO1973/hutC
Chromosome: gi|16120353|ref|NC_003143.1|	2254897	2257189	YPO1986-YPO1987
Chromosome: gi|16120353|ref|NC_003143.1|	2337508	2338293	znuB
Chromosome: gi|16120353|ref|NC_003143.1|	2338290	2339048	znuC
Chromosome: gi|16120353|ref|NC_003143.1|	2339124	2340080	znuA
Chromosome: gi|16120353|ref|NC_003143.1|	2341684	2342646	msbB
Chromosome: gi|16120353|ref|NC_003143.1|	2366293	2366553	YPO2087
Chromosome: gi|16120353|ref|NC_003143.1|	2366853	2367497	YPO2088
Chromosome: gi|16120353|ref|NC_003143.1|	2367596	2368024	YPO2089
Chromosome: gi|16120353|ref|NC_003143.1|	2368098	2368703	YPO2090
Chromosome: gi|16120353|ref|NC_003143.1|	2368704	2369093	YPO2091
Chromosome: gi|16120353|ref|NC_003143.1|	2369364	2369927	YPO2093
Chromosome: gi|16120353|ref|NC_003143.1|	2370557	2403216	YPO2096-YPO2135
Chromosome: gi|16120353|ref|NC_003143.1|	2446376	2447722	Ugd/YPO2174
Chromosome: gi|16120353|ref|NC_003143.1|	2537797	2538729	YPO2258
Chromosome: gi|16120353|ref|NC_003143.1|	2554658	2555065	filamentous_prophage1
Chromosome: gi|16120353|ref|NC_003143.1|	2555162	2555584	filamentous_prophage2
Chromosome: gi|16120353|ref|NC_003143.1|	2555780	2556832	filamentous_prophage3
Chromosome: gi|16120353|ref|NC_003143.1|	2556844	2557161	filamentous_prophage4
Chromosome: gi|16120353|ref|NC_003143.1|	2557164	2557415	filamentous_prophage5
Chromosome: gi|16120353|ref|NC_003143.1|	2557412	2557684	filamentous_prophage6
Chromosome: gi|16120353|ref|NC_003143.1|	2557749	2559461	filamentous_prophage7
Chromosome: gi|16120353|ref|NC_003143.1|	2559474	2559761	filamentous_prophage8
Chromosome: gi|16120353|ref|NC_003143.1|	2559765	2560790	filamentous_prophage9
Chromosome: gi|16120353|ref|NC_003143.1|	2560790	2562034	filamentous_prophage10
Chromosome: gi|16120353|ref|NC_003143.1|	2643501	2643860	pspC
Chromosome: gi|16120353|ref|NC_003143.1|	2643860	2644087	pspB
Chromosome: gi|16120353|ref|NC_003143.1|	2644249	2644914	pspA
Chromosome: gi|16120353|ref|NC_003143.1|	2666674	2667105	rovA/slyA
Chromosome: gi|16120353|ref|NC_003143.1|	2691297	2691533	lpp
Chromosome: gi|16120353|ref|NC_003143.1|	2738739	2739710	yfeA
Chromosome: gi|16120353|ref|NC_003143.1|	2739707	2740597	yfeB
Chromosome: gi|16120353|ref|NC_003143.1|	2740597	2741481	yfeC
Chromosome: gi|16120353|ref|NC_003143.1|	2741478	2742371	yfeD
Chromosome: gi|16120353|ref|NC_003143.1|	2748512	2749126	rcsA
Chromosome: gi|16120353|ref|NC_003143.1|	2769322	2769654	YPO2469
Chromosome: gi|16120353|ref|NC_003143.1|	2786419	2790115	YPO2487-YPO2489
Chromosome: gi|16120353|ref|NC_003143.1|	2809281	2810771	rbsA
Chromosome: gi|16120353|ref|NC_003143.1|	2960480	2963141	NghA
Chromosome: gi|16120353|ref|NC_003143.1|	2996498	2997461	ureD
Chromosome: gi|16120353|ref|NC_003143.1|	3009738	3011381	pgm
Chromosome: gi|16120353|ref|NC_003143.1|	3061203	3061550	YPO2729
Chromosome: gi|16120353|ref|NC_003143.1|	3062324	3064363	YPO2731
Chromosome: gi|16120353|ref|NC_003143.1|	3125064	3126980	yapC
Chromosome: gi|16120353|ref|NC_003143.1|	3220231	3222651	YPO2884
Chromosome: gi|16120353|ref|NC_003143.1|	3248080	3248628	ail
Chromosome: gi|16120353|ref|NC_003143.1|	3402002	3404908	YPO3046-YPO3047
Chromosome: gi|16120353|ref|NC_003143.1|	3406449	3408218	YPO3049
Chromosome: gi|16120353|ref|NC_003143.1|	3527637	3528593	cyoA
Chromosome: gi|16120353|ref|NC_003143.1|	3528598	3530589	cyoB
Chromosome: gi|16120353|ref|NC_003143.1|	3530579	3531193	cyoC
Chromosome: gi|16120353|ref|NC_003143.1|	3531193	3531525	cyoD
Chromosome: gi|16120353|ref|NC_003143.1|	3531536	3532426	cyoE
Chromosome: gi|16120353|ref|NC_003143.1|	3564352	3565671	brnQ
Chromosome: gi|16120353|ref|NC_003143.1|	3608676	3609257	gmhA
Chromosome: gi|16120353|ref|NC_003143.1|	3774353	3775798	HtrA
Chromosome: gi|16120353|ref|NC_003143.1|	3988782	3989768	YrbH
Chromosome: gi|16120353|ref|NC_003143.1|	4012390	4015923	vasK/YPO3603
Chromosome: gi|16120353|ref|NC_003143.1|	4485558	4488770	yapE
Chromosome: gi|16120353|ref|NC_003143.1|	4504006	4506192	yhjK
pCD1: gi|16082691|ref|NC_003131.1|	3600	4259	yopE
pCD1: gi|16082691|ref|NC_003131.1|	11562	12110	yopK/yopQ
pCD1: gi|16082691|ref|NC_003131.1|	12610	13578	yopT
pCD1: gi|16082691|ref|NC_003131.1|	16336	17565	yopM
pCD1: gi|16082691|ref|NC_003131.1|	19294	20214	yopD
pCD1: gi|16082691|ref|NC_003131.1|	20233	21438	yopB
pCD1: gi|16082691|ref|NC_003131.1|	21935	22915	lcrV
pCD1: gi|16082691|ref|NC_003131.1|	22917	23204	lcrG
pCD1: gi|16082691|ref|NC_003131.1|	23246	23686	lcrR
pCD1: gi|16082691|ref|NC_003131.1|	23683	25797	yscV
pCD1: gi|16082691|ref|NC_003131.1|	25784	26128	yscY
pCD1: gi|16082691|ref|NC_003131.1|	26125	26493	yscX
pCD1: gi|16082691|ref|NC_003131.1|	26490	26861	sycN
pCD1: gi|16082691|ref|NC_003131.1|	26848	27126	tyeA
pCD1: gi|16082691|ref|NC_003131.1|	27107	27988	lcrE
pCD1: gi|16082691|ref|NC_003131.1|	28186	29505	yscN
pCD1: gi|16082691|ref|NC_003131.1|	29502	29966	yscO
pCD1: gi|16082691|ref|NC_003131.1|	29966	31333	yscP
pCD1: gi|16082691|ref|NC_003131.1|	31330	32253	yscQ
pCD1: gi|16082691|ref|NC_003131.1|	32250	32903	yscR
pCD1: gi|16082691|ref|NC_003131.1|	32905	33171	yscS
pCD1: gi|16082691|ref|NC_003131.1|	33168	33953	yscT
pCD1: gi|16082691|ref|NC_003131.1|	33953	35017	yscU
pCD1: gi|16082691|ref|NC_003131.1|	35593	35988	virG
pCD1: gi|16082691|ref|NC_003131.1|	36112	36927	virF
pCD1: gi|16082691|ref|NC_003131.1|	37330	37743	yscB
pCD1: gi|16082691|ref|NC_003131.1|	37749	39572	yscC
pCD1: gi|16082691|ref|NC_003131.1|	41291	41638	yscG
pCD1: gi|16082691|ref|NC_003131.1|	41635	42132	yopR
pCD1: gi|16082691|ref|NC_003131.1|	42133	42480	lcrO
pCD1: gi|16082691|ref|NC_003131.1|	42487	43221	ylpB
pCD1: gi|16082691|ref|NC_003131.1|	43221	43850	yscK
pCD1: gi|16082691|ref|NC_003131.1|	43796	44461	yscL
pCD1: gi|16082691|ref|NC_003131.1|	47122	48528	yopH
pCD1: gi|16082691|ref|NC_003131.1|	50211	51077	yopJ
pCD1: gi|16082691|ref|NC_003131.1|	51473	53671	ypkA
pCD1: gi|16082691|ref|NC_003131.1|	60565	61868	yadA%27
pMT1: gi|16082781|ref|NC_003134.1|	45098	45742	YPMT1.43c
pMT1: gi|16082781|ref|NC_003134.1|	66212	67609	YPMT1.66c
pMT1: gi|16082781|ref|NC_003134.1|	74447	76210	ymt
pMT1: gi|16082781|ref|NC_003134.1|	82567	83343	caf1M
pMT1: gi|16082781|ref|NC_003134.1|	83368	85869	caf1A
pMT1: gi|16082781|ref|NC_003134.1|	85950	86462	F1 capsule
pPCP1: gi|16082679|ref|NC_003132.1|	6665	7603	pla
