# Supplementary material for: Stone Age Yersinia pestis genomes shed light on the early evolution, diversity, and ecology of plague
Source: Proc Natl Acad Sci U S A. 2022 Apr 12;119(17):e2116722119. doi: 10.1073/pnas.2116722119 (PMC9169917; doi:10.1073/pnas.2116722119)
Supplement: Supplementary File [file pnas.2116722119.sd04.xlsx]

## Sheet: Table 1
Table containing all the genes present in the deletions detected in genomes in the LNBA lineage
event_number	Accession_numer	Start	End	locus_tag	old_locus_tag	product	start_event	end_event	Shown_in_figure3
event1	NC_003143.1	2887054	2887932	YPO_RS13825	YPO2572	transglycosylase	2887052	2900747	no
event1	NC_003143.1	2887989	2893967	YPO_RS13830	YPO2573	alpha-2-macroglobulin family protein	2887052	2900747	no
event1	NC_003143.1	2894374	2894922	YPO_RS13835	YPO2574	DUF1440 domain-containing protein	2887052	2900747	no
event1	NC_003143.1	2895617	2896471	YPO_RS13840	YPO2576	MurR/RpiR family transcriptional regulator	2887052	2900747	no
event1	NC_003143.1	2896777	2898303	YPO_RS13845	YPO2577	CoA-acylating methylmalonate-semialdehyde dehydrogenase	2887052	2900747	no
event1	NC_003143.1	2898338	2900263	YPO_RS13850	YPO2578	3D-(3,5/4)-trihydroxycyclohexane-1,2-dione acylhydrolase (decyclizing)	2887052	2900747	no
event1	NC_003143.1	2900557	2900747	YPO_RS13855	YPO2579	inositol 2-dehydrogenase	2887052	2900747	no
event1	NC_003143.1	3118458	3118537	YPO_RS14910	YPO2783	IS256 family transposase	3118458	3128505	no
event1	NC_003143.1	3118583	3120103	YPO_RS14915	YPO2784	penicillin-binding protein 1C (pbpC)	3118458	3128505	no
event1	NC_003143.1	3120316	3120561	YPO_RS14920	YPO2785	transcriptional regulator	3118458	3128505	no
event1	NC_003143.1	3121234	3121815	YPO_RS14925	YPO2788	hypothetical protein	3118458	3128505	no
event1	NC_003143.1	3122083	3122484	YPO_RS14930	YPO2790	DUF1240 domain-containing protein	3118458	3128505	no
event1	NC_003143.1	3122717	3123118	YPO_RS14935	YPO2792	DUF1240 domain-containing protein	3118458	3128505	no
event1	NC_003143.1	3123130	3123702	YPO_RS14940	YPO2793	Hcp family type VI secretion system effector	3118458	3128505	no
event1	NC_003143.1	3123726	3123977	YPO_RS14945	YPO2794	hypothetical protein	3118458	3128505	no
event1	NC_003143.1	3124016	3124255	YPO_RS14950	YPO2795	hypothetical protein	3118458	3128505	no
event1	NC_003143.1	3125064	3126980	YPO_RS14955	YPO2796	autotransporter adhesin YapC	3118458	3128505	yes
event1	NC_003143.1	3127104	3127226	YPO_RS14960		hypothetical protein	3118458	3128505	no
event1	NC_003143.1	3127515	3128096	YPO_RS14965	YPO2797	hypothetical protein	3118458	3128505	no
event1	NC_003143.1	3128111	3128461	YPO_RS14970	YPO2798	pseudogene (cupin domain-containing protein)	3118458	3128505	no
event1	NC_003143.1	3128498	3128505	YPO_RS14975	YPO2799	IS256 family transposase	3118458	3128505	no
event1	NC_003143.1	3130158	3132365	YPO_RS14980	YPO2801	DUF4401 domain-containing protein	3129749	3140505	no
event1	NC_003143.1	3132358	3132888	YPO_RS14985	YPO2802	GDYXXLXY domain-containing protein	3129749	3140505	no
event1	NC_003143.1	3133047	3135428	YPO_RS14990	YPO2803	glycosyl hydrolase	3129749	3140505	no
event1	NC_003143.1	3135507	3137135	YPO_RS14995	YPO2804	hypothetical protein	3129749	3140505	no
event1	NC_003143.1	3137608	3138459	YPO_RS15000	YPO2805	aldo/keto reductase	3129749	3140505	no
event1	NC_003143.1	3138485	3139474	YPO_RS15005	YPO2806	aldo/keto reductase	3129749	3140505	no
event1	NC_003143.1	3139529	3140422	YPO_RS15010	YPO2807	LysR family transcriptional regulator	3129749	3140505	no
event1	NC_003143.1	3142684	3142989	YPO_RS15025	YPO2811	hypothetical protein	3142353	3144190	no
event1	NC_003143.1	3143086	3143487	YPO_RS15030	YPO2812	hypothetical protein	3142353	3144190	no
event1	NC_003143.1	3143469	3144190	YPO_RS15035	YPO2813	phosphatase PAP2/dual specificity phosphatase family protein	3142353	3144190	no
event2	NC_003143.1	4100846	4101491	YPO_RS19365	YPO3673	RHS repeat protein	4100846	4102576	no
event2	NC_003143.1	4101516	4102576	YPO_RS19370	YPO3674	RHS repeat protein	4100846	4102576	no
event3	NC_003143.1	3437800	3438248	YPO_RS16375	YPO3081	SDR family oxidoreductase	3437800	3439880	no
event3	NC_003143.1	3438325	3439194	YPO_RS16380	YPO3082	co-chaperone YbbN	3437800	3439880	no
event3	NC_003143.1	3439389	3439880	YPO_RS16385	YPO3083	SPFH/Band 7/PHB domain protein	3437800	3439880	no
event4	NC_003143.1	758430	760910	YPO_RS04465	YPO0698	fimbria/pilus outer membrane usher protein	758137	785318	no
event4	NC_003143.1	760928	761647	YPO_RS04470	YPO0699	fimbria/pilus periplasmic chaperone	758137	785318	no
event4	NC_003143.1	761672	762778	YPO_RS04475	YPO0700	type 1 fimbrial protein	758137	785318	no
event4	NC_003143.1	762990	764069	YPO_RS04480	YPO0701	YPO_RS04480	758137	785318	no
event4	NC_003143.1	764925	765920	YPO_RS04485	YPO0702	hypothetical protein	758137	785318	no
event4	NC_003143.1	766012	766581	YPO_RS04490	YPO0703	DUF2931 family protein	758137	785318	no
event4	NC_003143.1	766793	768890	YPO_RS04495	YPO0704	pseudogene (flagellar biosynthesis protein FlhA)	758137	785318	no
event4	NC_003143.1	768877	770010	YPO_RS04500	YPO0706	flagellar type III secretion system protein FlhB	758137	785318	no
event4	NC_003143.1	770010	770783	YPO_RS04505	YPO0707	flagellar biosynthetic protein FliR	758137	785318	no
event4	NC_003143.1	770790	771062	YPO_RS04510	YPO0708	flagellar biosynthesis protein FliQ	758137	785318	no
event4	NC_003143.1	771064	771834	YPO_RS04515	YPO0709	flagellar type III secretion system pore protein FliP	758137	785318	no
event4	NC_003143.1	771831	772244	YPO_RS04520	YPO0710	flagellar motor switch protein FliN	758137	785318	no
event4	NC_003143.1	772237	773136	YPO_RS04525	YPO0711	FliM/FliN family flagellar motor switch protein	758137	785318	no
event4	NC_003143.1	773659	774687	YPO_RS04530	YPO0712	sigma-54-dependent Fis family transcriptional regulator	758137	785318	no
event4	NC_003143.1	774704	775084	YPO_RS04535	YPO0713	flagellar hook-basal body complex protein FliE	758137	785318	no
event4	NC_003143.1	775094	776734	YPO_RS04540	YPO0714	flagellar M-ring protein FliF	758137	785318	no
event4	NC_003143.1	776706	777749	YPO_RS04545	YPO0715	flagellar motor switch protein FliG	758137	785318	no
event4	NC_003143.1	777754	778470	YPO_RS04550	YPO0716	flagellar assembly protein H	758137	785318	no
event4	NC_003143.1	778463	779803	YPO_RS04555	YPO0717	flagellar protein export ATPase FliI	758137	785318	no
event4	NC_003143.1	779807	780190	YPO_RS04560	YPO0718	flagellar export protein FliJ	758137	785318	no
event4	NC_003143.1	780518	780943	YPO_RS04565	YPO0719	flagellar protein FlgN	758137	785318	no
event4	NC_003143.1	780950	781216	YPO_RS04570	YPO0720	flagellar biosynthesis anti-sigma factor FlgM	758137	785318	no
event4	NC_003143.1	781445	782293	YPO_RS04575	YPO0721	flagellar basal body P-ring formation protein FlgA	758137	785318	no
event4	NC_003143.1	782351	782797	YPO_RS04580	YPO0722	flagellar basal body rod protein FlgB	758137	785318	no
event4	NC_003143.1	782800	783225	YPO_RS04585	YPO0723	flagellar basal body rod protein FlgC	758137	785318	no
event4	NC_003143.1	783228	783884	YPO_RS04590	YPO0724	flagellar hook assembly protein FlgD	758137	785318	no
event4	NC_003143.1	783939	785180	YPO_RS04595	YPO0725	flagellar basal body protein FlgE	758137	785318	no
event4	NC_003143.1	785180	785318	YPO_RS04600		flagellar basal body rod protein FlgF	758137	785318	no
event4	NC_003143.1	786029	786622	YPO_RS04610	YPO0727	flagellar basal body rod protein FlgF	785985	795686	no
event4	NC_003143.1	786690	787475	YPO_RS04615	YPO0728	flagellar basal-body rod protein FlgG	785985	795686	no
event4	NC_003143.1	787510	788175	YPO_RS04620	YPO0729	flagellar basal body L-ring protein FlgH	785985	795686	no
event4	NC_003143.1	788222	789364	YPO_RS04625	YPO0730	flagellar basal body P-ring protein FlgI	785985	795686	no
event4	NC_003143.1	789374	789667	YPO_RS04630	YPO0731	rod-binding protein	785985	795686	no
event4	NC_003143.1	789780	791141	YPO_RS04635	YPO0732	flagellar hook-associated protein FlgK	785985	795686	no
event4	NC_003143.1	791170	792093	YPO_RS04640	YPO0733	flagellar hook-associated protein FlgL	785985	795686	no
event4	NC_003143.1	792105	793118	YPO_RS04645	YPO0734	hypothetical protein	785985	795686	no
event4	NC_003143.1	793282	793728	YPO_RS04650	YPO0735	hypothetical protein	785985	795686	no
event4	NC_003143.1	793709	794755	YPO_RS04655	YPO0736	transcriptional regulator	785985	795686	no
event4	NC_003143.1	795381	795686	YPO_RS04660	YPO0737	flagellin	785985	795686	no
event5	NC_003143.1	630618	631613	YPO_RS03915	YPO0585	Gfo/Idh/MocA family oxidoreductase	630297	675989	no
event5	NC_003143.1	631816	632325	YPO_RS03920	YPO0586	M48 family metallopeptidase	630297	675989	no
event5	NC_003143.1	632564	635548	YPO_RS03925	YPO0587	autotransporter YapG	630297	675989	no
event5	NC_003143.1	636017	637204	YPO_RS03930	YPO0588	23S rRNA (guanine(1835)-N(2))-methyltransferase RlmG	630297	675989	no
event5	NC_003143.1	637320	639341	YPO_RS03935	YPO0589	NADPH-dependent 2%2C4-dienoyl-CoA reductase	630297	675989	no
event5	NC_003143.1	639554	640123	YPO_RS03940	YPO0590	HdeD family acid-resistance protein	630297	675989	no
event5	NC_003143.1	640514	642013	YPO_RS03945	YPO0592	kinase	630297	675989	no
event5	NC_003143.1	642045	643778	YPO_RS03950	YPO0593	protein phosphatase 2C domain-containing protein	630297	675989	no
event5	NC_003143.1	643834	644817	YPO_RS03955	YPO0594	VWA domain-containing protein	630297	675989	no
event5	NC_003143.1	644919	645557	YPO_RS03960	YPO0595	VWA domain-containing protein	630297	675989	no
event5	NC_003143.1	645559	646200	YPO_RS03965	YPO0596	tellurium resistance protein TerX	630297	675989	no
event5	NC_003143.1	646233	646871	YPO_RS03970	YPO0597	VWA domain-containing protein	630297	675989	no
event5	NC_003143.1	647586	649274	YPO_RS03975	YPO0598	ShlB/FhaC/HecB family hemolysin secretion/activation protein	630297	675989	no
event5	NC_003143.1	649319	659206	YPO_RS03980	YPO0599	contact-dependent inhibition toxin CdiA	630297	675989	no
event5	NC_003143.1	659203	659436	YPO_RS03985	YPO0600	toxin-immunity protein system imunity protein CdiI	630297	675989	no
event5	NC_003143.1	659702	659929	YPO_RS03995	YPO0601	hypothetical protein	630297	675989	no
event5	NC_003143.1	659865	660023	YPO_RS04000	YPO0602	TNT domain-containing protein	630297	675989	no
event5	NC_003143.1	660025	660441	YPO_RS04005	YPO0603	hypothetical protein	630297	675989	no
event5	NC_003143.1	660474	661229	YPO_RS04010	YPO0604	S-layer family protein	630297	675989	no
event5	NC_003143.1	661293	661457	YPO_RS04015	YPO0605	hypothetical protein	630297	675989	no
event5	NC_003143.1	661725	664010	YPO_RS04020	YPO0606	autotransporter YapF	630297	675989	no
event5	NC_003143.1	664070	665065	YPO_RS04025	YPO0607	hypothetical protein	630297	675989	no
event5	NC_003143.1	665167	666546	YPO_RS04030	YPO0608	membrane protein	630297	675989	no
event5	NC_003143.1	666872	667987	YPO_RS04035	YPO0609	ABC transporter ATP-binding protein	630297	675989	no
event5	NC_003143.1	668070	671423	YPO_RS04040	YPO0610	hypothetical protein	630297	675989	no
event5	NC_003143.1	671532	672518	YPO_RS04045	YPO0611	LacI family transcriptional regulator	630297	675989	no
event5	NC_003143.1	672595	673839	YPO_RS04050	YPO0612	extracellular solute-binding protein	630297	675989	no
event5	NC_003143.1	673893	674774	YPO_RS04055	YPO0613	sugar ABC transporter permease	630297	675989	no
event5	NC_003143.1	674774	675592	YPO_RS04060	YPO0614	carbohydrate ABC transporter permease	630297	675989	no
event5	NC_003143.1	675589	675989	YPO_RS04065	YPO0615	hypothetical protein	630297	675989	no
event5	NC_003143.1	1235041	1235063	YPO_RS06425	YPO1087	type II toxin-antitoxin system RelE/ParE family toxin	1235041	1244868	no
event5	NC_003143.1	1235077	1235391	YPO_RS06430	YPO1088	putative addiction module antidote protein	1235041	1244868	no
event5	NC_003143.1	1235740	1236828	YPO_RS06435	YPO1089	AAA family ATPase	1235041	1244868	no
event5	NC_003143.1	1236825	1237784	YPO_RS06440	YPO1090	toprim domain-containing protein	1235041	1244868	no
event5	NC_003143.1	1237777	1238319	YPO_RS06445	YPO1091	ash family protein	1235041	1244868	no
event5	NC_003143.1	1238319	1238519	YPO_RS06450		AlpA family transcriptional regulator	1235041	1244868	no
event5	NC_003143.1	1238512	1239399	YPO_RS06455	YPO1092	site-specific integrase	1235041	1244868	no
event5	NC_003143.1	1240207	1240434	YPO_RS06460	YPO1095	hypothetical protein	1235041	1244868	no
event5	NC_003143.1	1240596	1242266	YPO_RS06465	YPO1096	hypothetical protein	1235041	1244868	no
event5	NC_003143.1	1242317	1243405	YPO_RS06470	YPO1097	DUF4297 domain-containing protein	1235041	1244868	no
event5	NC_003143.1	1243484	1244683	YPO_RS06475	YPO1098	tyrosine-type recombinase/integrase	1235041	1244868	no
event5	NC_003143.1	3181310	3182330	YPO_RS15210	YPO2848	MdtB/MuxB family multidrug efflux RND transporter permease subunit	3181310	3182330	no
event5	NC_003143.1	4000975	4001718	YPO_RS18935	YPO3593	type VI secretion protein ImpG	4000962	4005266	no
event5	NC_003143.1	4001682	4002770	YPO_RS18940	YPO3594	type VI secretion system baseplate subunit TssG	4000962	4005266	no
event5	NC_003143.1	4002896	4004212	YPO_RS18945	YPO3595	type VI secretion system-associated FHA domain protein TagH	4000962	4005266	no
event5	NC_003143.1	4004212	4004757	YPO_RS18950	YPO3596	type VI secretion system lipoprotein TssJ	4000962	4005266	no
event5	NC_003143.1	4004760	4005266	YPO_RS18955	YPO3597	type VI secretion system baseplate subunit TssK	4000962	4005266	no
event5	NC_003143.1	4137898	4138983	YPO_RS19510	YPO3704	pseudogene (type VI secretion system baseplate subunit TssF)	4137897	4143345	no
event5	NC_003143.1	4138983	4139423	YPO_RS19515	YPO3705	type VI secretion system baseplate subunit TssE	4137897	4143345	no
event5	NC_003143.1	4139430	4140911	YPO_RS19520	YPO3706	type VI secretion system contractile sheath large subunit (tssC)	4137897	4143345	no
event5	NC_003143.1	4140979	4141476	YPO_RS19525	YPO3707	type VI secretion system contractile sheath small subunit (tssB)	4137897	4143345	no
event5	NC_003143.1	4142000	4142518	YPO_RS19530	YPO3708	Hcp family type VI secretion system effector	4137897	4143345	no
event5	NC_003143.1	4142670	4142948	YPO_RS19535	YPO3709	hypothetical protein	4137897	4143345	no
