# Supplementary material for: Stone Age Yersinia pestis genomes shed light on the early evolution, diversity, and ecology of plague
Source: Proc Natl Acad Sci U S A. 2022 Apr 12;119(17):e2116722119. doi: 10.1073/pnas.2116722119 (PMC9169917; doi:10.1073/pnas.2116722119)
Supplement: Supplementary File [file pnas.2116722119.sd05.xlsx]

## Sheet: Table 1
SNP Effect analysis: Complete SNP Table with all SNPs and their effect
SNP number	Position on Reference chromosome CO92	Reference	SNP	SNP Effect	Gene ID	Gene name	Gene function	old Amino Acid / new Amino Acid	Old_codon / New_codon	Codon Number (CDS)	CDS_size	outgroup Y. pseudotuberculosis	RV2039	Gok2	RK1001	RISE509	VLI092	KNK001	GRS004	GEN72	Gyvakarai1	VEL003	I5884	GZL001	GZL002	KunilaII	1343UNTAL85	HOP001	HOP004	KLZ001	CHC004	6POST	KLE031	KLE048	MIB054	RISE505	OOH003	ARS007	GRH001	KZL002	I2470	RT5	Altenerding	EDI001	LAI009	London_EastSmithfield_8124_8291_11972	Barcelona	Bolgar	MAN008
1	17	C	A	INTERGENIC	NA	NA	NA	NA	NA	NA	NA	N	N	N	N	N	N	N	N	N	N	N	N	N	N	N	N	N	N	N	N	N	N	N	N	N	N	N	N	N	N	N	N	N	N	N	N	N	N
2	173	T	G	INTERGENIC	NA	NA	NA	NA	NA	NA	NA	G	G	G	N	.	.	.	.	.	.	.	.	.	.	.	.	.	.	.	.	.	N	.	.	.	.	N	N	.	.	.	.	.	.	.	.	N	.
3	173	T	G	DOWNSTREAM: 98 bases	YPO0001	YPO0001	flavodoxin	NA	NA	NA	441	G	G	G	N	.	.	.	.	.	.	.	.	.	.	.	.	.	.	.	.	.	N	.	.	.	.	N	N	.	.	.	.	.	.	.	.	N	.
4	748	C	T	DOWNSTREAM: 56 bases	YPO0002	asnC	DNA-binding transcriptional regulator AsnC	NA	NA	NA	462	.	N	.	N	.	.	.	.	.	.	N	.	.	.	.	.	.	.	.	.	N	.	.	.	.	N	.	.	.	.	.	.	N	.	.	.	.	.
5	748	C	T	INTERGENIC	NA	NA	NA	NA	NA	NA	NA	.	N	.	N	.	.	.	.	.	.	N	.	.	.	.	.	.	.	.	.	N	.	.	.	.	N	.	.	.	.	.	.	N	.	.	.	.	.
6	748	C	T	UPSTREAM: 37 bases	YPO0001	YPO0001	flavodoxin	NA	NA	NA	441	.	N	.	N	.	.	.	.	.	.	N	.	.	.	.	.	.	.	.	.	N	.	.	.	.	N	.	.	.	.	.	.	N	.	.	.	.	.
7	855	G	A	SYNONYMOUS_CODING	YPO0002	asnC	DNA-binding transcriptional regulator AsnC	T/T	acC/acT	137	462	.	N	N	N	.	.	.	.	.	.	.	.	N	.	N	.	.	.	.	.	.	.	.	.	.	.	.	.	.	.	.	.	.	.	.	.	.	.
8	1166	C	T	NON_SYNONYMOUS_CODING	YPO0002	asnC	DNA-binding transcriptional regulator AsnC	A/T	Gct/Act	34	462	.	N	N	.	.	.	N	.	.	.	.	.	.	.	.	.	.	.	.	.	.	.	.	.	.	N	N	.	.	.	.	.	.	.	.	.	.	.
9	1275	G	C	UPSTREAM: 10 bases	YPO0002	asnC	DNA-binding transcriptional regulator AsnC	NA	NA	NA	462	.	N	N	N	.	N	.	.	N	N	N	N	N	N	.	.	N	.	.	N	N	.	.	.	N	N	N	.	.	N	N	.	N	.	.	.	.	N
10	1275	G	C	INTERGENIC	NA	NA	NA	NA	NA	NA	NA	.	N	N	N	.	N	.	.	N	N	N	N	N	N	.	.	N	.	.	N	N	.	.	.	N	N	N	.	.	N	N	.	N	.	.	.	.	N
11	1276	T	G	UPSTREAM: 11 bases	YPO0002	asnC	DNA-binding transcriptional regulator AsnC	NA	NA	NA	462	.	N	N	N	.	N	.	.	N	N	N	N	N	N	.	.	N	.	.	N	N	.	.	.	N	N	N	.	.	N	N	.	N	.	.	.	.	N
12	1276	T	G	INTERGENIC	NA	NA	NA	NA	NA	NA	NA	.	N	N	N	.	N	.	.	N	N	N	N	N	N	.	.	N	.	.	N	N	.	.	.	N	N	N	.	.	N	N	.	N	.	.	.	.	N
13	1315	C	A	UPSTREAM: 50 bases	YPO0002	asnC	DNA-binding transcriptional regulator AsnC	NA	NA	NA	462	.	N	N	N	N	N	N	N	N	N	N	N	N	N	N	.	N	.	N	N	N	N	N	.	.	N	N	N	N	N	N	.	N	N	N	.	.	N
14	1315	C	A	INTERGENIC	NA	NA	NA	NA	NA	NA	NA	.	N	N	N	N	N	N	N	N	N	N	N	N	N	N	.	N	.	N	N	N	N	N	.	.	N	N	N	N	N	N	.	N	N	N	.	.	N
15	1333	G	A	UPSTREAM: 68 bases	YPO0002	asnC	DNA-binding transcriptional regulator AsnC	NA	NA	NA	462	.	N	N	N	.	N	N	.	N	N	.	.	N	N	N	.	.	.	N	N	N	N	N	N	.	N	N	.	N	N	.	.	N	.	N	.	.	N
16	1333	G	A	INTERGENIC	NA	NA	NA	NA	NA	NA	NA	.	N	N	N	.	N	N	.	N	N	.	.	N	N	N	.	.	.	N	N	N	N	N	N	.	N	N	.	N	N	.	.	N	.	N	.	.	N
17	1656	G	T	SYNONYMOUS_CODING	YPO0003	asnA	asparagine synthetase AsnA	A/A	gcG/gcT	74	993	.	.	N	N	.	.	.	.	.	.	.	.	.	.	.	.	.	.	.	.	.	.	.	.	.	.	N	.	.	.	.	.	.	.	.	.	.	.
18	2052	A	T	SYNONYMOUS_CODING	YPO0003	asnA	asparagine synthetase AsnA	A/A	gcA/gcT	206	993	.	.	N	.	.	.	.	.	.	.	.	.	.	.	.	.	.	.	.	.	.	.	.	.	.	.	.	.	.	.	.	.	.	.	.	.	.	.
19	2873	G	T	NON_SYNONYMOUS_CODING	YPO0004	yieM	hypothetical protein	H/N	Cac/Aac	374	1467	.	N	N	N	.	.	.	.	.	.	.	.	N	.	.	.	.	.	N	.	N	.	.	.	.	.	.	N	.	.	.	.	.	.	.	.	.	.
20	3270	C	T	SYNONYMOUS_CODING	YPO0004	yieM	hypothetical protein	E/E	gaG/gaA	241	1467	.	.	.	N	.	.	.	.	.	.	.	.	.	.	.	.	.	.	.	.	N	.	.	.	.	.	N	N	.	.	.	.	.	.	.	.	.	.
21	3884	C	T	NON_SYNONYMOUS_CODING	YPO0004	yieM	hypothetical protein	E/K	Gaa/Aaa	37	1467	.	.	N	.	.	.	.	.	.	.	.	.	.	.	.	.	.	.	.	.	.	.	.	.	.	.	.	.	.	.	.	.	.	.	.	.	.	.
22	3885	A	C	NON_SYNONYMOUS_CODING	YPO0004	yieM	hypothetical protein	F/L	ttT/ttG	36	1467	.	.	N	N	.	.	.	.	N	.	.	.	.	.	.	.	.	.	.	.	.	.	.	.	.	.	.	.	.	.	.	.	.	.	.	.	.	.
23	4089	C	T	SYNONYMOUS_CODING	YPO0005	YPO0005	regulatory ATPase RavA	Q/Q	caG/caA	487	1554	.	N	N	N	.	N	N	N	N	.	N	N	N	N	.	N	.	N	N	.	N	N	.	N	N	N	N	N	N	N	.	.	.	N	.	.	.	.
24	4089	C	T	UPSTREAM: 97 bases	YPO0004	yieM	hypothetical protein	NA	NA	NA	1467	.	N	N	N	.	N	N	N	N	.	N	N	N	N	.	N	.	N	N	.	N	N	.	N	N	N	N	N	N	N	.	.	.	N	.	.	.	.
25	4225	A	T	NON_SYNONYMOUS_CODING	YPO0005	YPO0005	regulatory ATPase RavA	V/E	gTg/gAg	442	1554	.	.	N	.	.	.	.	.	.	.	N	.	N	.	N	.	.	.	N	N	N	.	.	.	.	.	N	N	.	.	.	.	.	.	.	.	.	.
26	6103	C	T	NON_SYNONYMOUS_CODING	YPO0006	trkD	potassium transport protein Kup	T/I	aCc/aTc	94	1869	.	N	.	N	.	.	.	.	.	.	.	.	.	.	.	.	.	.	N	.	.	.	.	.	.	N	.	.	.	.	.	.	.	.	.	.	.	.
27	7050	C	T	NON_SYNONYMOUS_CODING	YPO0006	trkD	potassium transport protein Kup	P/S	Ccg/Tcg	410	1869	.	N	N	.	.	.	.	.	.	N	.	.	.	.	.	.	.	.	.	.	.	.	T	.	.	.	.	.	.	.	.	.	.	.	.	.	.	.
28	7510	A	T	NON_SYNONYMOUS_CODING	YPO0006	trkD	potassium transport protein Kup	Q/L	cAg/cTg	563	1869	.	.	.	.	.	.	.	.	.	.	.	.	.	.	.	.	.	.	.	.	.	.	.	T	.	.	.	.	.	.	.	.	.	.	.	.	.	.
29	7750	C	T	INTERGENIC	NA	NA	NA	NA	NA	NA	NA	.	N	N	N	.	.	.	.	.	.	.	N	.	.	N	.	.	.	N	.	N	.	.	.	.	.	.	N	.	.	.	.	.	.	N	.	.	.
30	7750	C	T	DOWNSTREAM: 59 bases	YPO0006	trkD	potassium transport protein Kup	NA	NA	NA	1869	.	N	N	N	.	.	.	.	.	.	.	N	.	.	N	.	.	.	N	.	N	.	.	.	.	.	.	N	.	.	.	.	.	.	N	.	.	.
31	8276	C	A	SYNONYMOUS_CODING	YPO0007	YPO0007	D-ribose pyranase	P/P	ccC/ccA	127	420	.	N	.	N	.	.	N	.	.	.	.	.	.	.	N	.	.	.	.	.	N	.	.	.	A	A	A	A	A	.	.	.	.	.	.	.	.	.
32	8276	C	A	UPSTREAM: 90 bases	YPO0008	rbsK	ribokinase	NA	NA	NA	927	.	N	.	N	.	.	N	.	.	.	.	.	.	.	N	.	.	.	.	.	N	.	.	.	A	A	A	A	A	.	.	.	.	.	.	.	.	.
33	8684	A	T	NON_SYNONYMOUS_CODING	YPO0008	rbsK	ribokinase	N/Y	Aat/Tat	107	927	.	.	N	.	.	.	.	.	.	N	.	.	.	.	.	.	.	.	.	.	.	.	.	.	.	.	.	.	.	.	.	.	.	.	.	.	.	.
34	8793	C	A	STOP_GAINED	YPO0008	rbsK	ribokinase	S/*	tCg/tAg	143	927	.	.	.	N	.	.	.	.	.	.	N	.	.	.	.	.	.	.	.	.	N	.	.	.	.	N	N	.	.	.	.	.	.	.	.	.	.	.
35	9341	A	G	INTERGENIC	NA	NA	NA	NA	NA	NA	NA	G	N	G	N	G	G	G	G	G	N	N	N	G	G	N	G	G	G	G	G	G	G	G	G	G	G	G	N	G	.	.	.	.	.	.	.	.	.
36	9341	A	G	DOWNSTREAM: 49 bases	YPO0008	rbsK	ribokinase	NA	NA	NA	927	G	N	G	N	G	G	G	G	G	N	N	N	G	G	N	G	G	G	G	G	G	G	G	G	G	G	G	N	G	.	.	.	.	.	.	.	.	.
37	9684	C	T	NON_SYNONYMOUS_CODING	YPO0009	YPO0009	membrane transport protein	G/E	gGg/gAg	418	1425	.	N	N	.	.	.	.	.	.	.	.	.	.	.	.	.	T	T	.	.	.	.	.	.	N	.	.	N	.	.	.	.	.	.	.	.	.	.
38	10322	G	A	SYNONYMOUS_CODING	YPO0009	YPO0009	membrane transport protein	I/I	atC/atT	205	1425	.	N	N	N	.	.	.	.	.	N	.	.	N	N	.	.	.	.	.	.	N	.	.	.	.	.	N	A	A	.	.	.	N	.	.	.	.	.
39	11330	C	T	NON_SYNONYMOUS_CODING	YPO0010	YPO0010	GntR family transcriptional regulator	A/T	Gcc/Acc	126	690	.	N	N	.	.	.	N	.	.	.	N	.	.	.	.	.	.	.	.	.	.	.	.	.	.	.	.	.	.	.	.	.	.	.	.	.	.	.
40	19462	T	G	NON_SYNONYMOUS_CODING	YPO0012	mobB	molybdopterin-guanine dinucleotide biosynthesis protein B	T/P	Acc/Ccc	81	531	.	.	.	.	.	.	.	.	.	.	.	.	.	N	.	.	.	.	.	.	.	.	.	.	.	.	.	.	.	.	.	.	.	.	.	.	.	.
41	19722	G	T	NON_SYNONYMOUS_CODING	YPO0013	mobA	molybdopterin-guanine dinucleotide biosynthesis protein MobA	Q/K	Caa/Aaa	208	642	.	N	N	N	.	.	.	.	.	.	.	.	.	.	N	.	.	.	.	.	.	.	.	.	.	.	.	.	.	.	.	.	.	.	.	.	.	.
42	19722	G	T	UPSTREAM: 20 bases	YPO0012	mobB	molybdopterin-guanine dinucleotide biosynthesis protein B	NA	NA	NA	531	.	N	N	N	.	.	.	.	.	.	.	.	.	.	N	.	.	.	.	.	.	.	.	.	.	.	.	.	.	.	.	.	.	.	.	.	.	.
43	19728	A	C	NON_SYNONYMOUS_CODING	YPO0013	mobA	molybdopterin-guanine dinucleotide biosynthesis protein MobA	W/G	Tgg/Ggg	206	642	.	N	N	N	.	.	.	.	.	.	.	.	.	.	.	.	.	.	.	.	.	.	.	.	.	.	.	.	.	.	.	.	.	.	.	.	N	.
44	19728	A	C	UPSTREAM: 26 bases	YPO0012	mobB	molybdopterin-guanine dinucleotide biosynthesis protein B	NA	NA	NA	531	.	N	N	N	.	.	.	.	.	.	.	.	.	.	.	.	.	.	.	.	.	.	.	.	.	.	.	.	.	.	.	.	.	.	.	.	N	.
45	19734	C	T	NON_SYNONYMOUS_CODING	YPO0013	mobA	molybdopterin-guanine dinucleotide biosynthesis protein MobA	D/N	Gat/Aat	204	642	.	N	N	N	.	.	.	.	.	.	.	.	.	.	.	.	.	.	N	N	.	.	.	.	N	N	.	.	.	.	.	.	N	.	.	.	.	.
46	19734	C	T	UPSTREAM: 32 bases	YPO0012	mobB	molybdopterin-guanine dinucleotide biosynthesis protein B	NA	NA	NA	531	.	N	N	N	.	.	.	.	.	.	.	.	.	.	.	.	.	.	N	N	.	.	.	.	N	N	.	.	.	.	.	.	N	.	.	.	.	.
47	19749	T	G	NON_SYNONYMOUS_CODING	YPO0013	mobA	molybdopterin-guanine dinucleotide biosynthesis protein MobA	T/P	Acc/Ccc	199	642	.	N	N	N	.	.	.	.	.	.	.	.	.	.	.	.	.	.	.	N	.	.	.	.	N	.	.	.	.	.	.	.	.	.	.	.	.	.
48	19749	T	G	UPSTREAM: 47 bases	YPO0012	mobB	molybdopterin-guanine dinucleotide biosynthesis protein B	NA	NA	NA	531	.	N	N	N	.	.	.	.	.	.	.	.	.	.	.	.	.	.	.	N	.	.	.	.	N	.	.	.	.	.	.	.	.	.	.	.	.	.
49	19828	C	A	NON_SYNONYMOUS_CODING	YPO0013	mobA	molybdopterin-guanine dinucleotide biosynthesis protein MobA	K/N	aaG/aaT	172	642	.	N	N	N	.	.	.	.	.	.	.	N	N	.	N	.	N	.	.	.	.	N	.	.	.	.	N	.	.	.	.	.	.	.	.	.	.	.
50	20004	C	A	NON_SYNONYMOUS_CODING	YPO0013	mobA	molybdopterin-guanine dinucleotide biosynthesis protein MobA	A/S	Gct/Tct	114	642	.	.	N	.	.	.	.	.	.	.	.	.	.	.	.	.	.	.	.	.	N	.	.	.	.	N	.	.	.	.	.	.	.	.	.	.	.	.
51	20049	T	C	NON_SYNONYMOUS_CODING	YPO0013	mobA	molybdopterin-guanine dinucleotide biosynthesis protein MobA	M/V	Atg/Gtg	99	642	.	.	.	.	.	.	.	.	.	N	.	.	.	.	.	.	.	.	.	.	N	.	.	.	.	.	N	N	.	.	.	.	.	.	.	.	.	.
52	20252	C	T	NON_SYNONYMOUS_CODING	YPO0013	mobA	molybdopterin-guanine dinucleotide biosynthesis protein MobA	G/D	gGc/gAc	31	642	.	.	N	.	.	.	.	.	.	.	.	.	.	.	.	.	.	.	.	.	N	.	.	.	.	.	.	.	.	.	.	.	.	.	.	.	.	.
53	20401	C	G	UPSTREAM: 42 bases	YPO0013a	YPO0013a	hypothetical protein	NA	NA	NA	270	.	N	N	N	.	.	N	.	.	.	N	.	N	.	N	.	.	.	N	N	N	.	.	.	.	N	N	.	.	.	.	.	.	.	.	.	.	.
54	20401	C	G	INTERGENIC	NA	NA	NA	NA	NA	NA	NA	.	N	N	N	.	.	N	.	.	.	N	.	N	.	N	.	.	.	N	N	N	.	.	.	.	N	N	.	.	.	.	.	.	.	.	.	.	.
55	20401	C	G	UPSTREAM: 58 bases	YPO0013	mobA	molybdopterin-guanine dinucleotide biosynthesis protein MobA	NA	NA	NA	642	.	N	N	N	.	.	N	.	.	.	N	.	N	.	N	.	.	.	N	N	N	.	.	.	.	N	N	.	.	.	.	.	.	.	.	.	.	.
56	20556	T	A	NON_SYNONYMOUS_CODING	YPO0013a	YPO0013a	hypothetical protein	F/L	ttT/ttA	38	270	.	.	.	N	.	.	.	.	.	.	.	.	.	.	.	.	.	.	.	.	.	.	.	.	.	.	.	.	.	.	.	.	.	.	.	.	.	.
57	20558	A	G	NON_SYNONYMOUS_CODING	YPO0013a	YPO0013a	hypothetical protein	K/R	aAg/aGg	39	270	.	.	.	N	.	.	.	.	.	.	.	.	.	.	.	.	.	.	.	.	.	.	.	.	.	.	.	.	.	.	.	.	.	.	.	.	.	.
58	20769	A	G	UPSTREAM: 23 bases	YPO0014	YPO0014	serine%2Fthreonine protein kinase	NA	NA	NA	987	N	N	N	N	N	N	N	N	N	N	N	N	N	N	N	N	N	N	N	N	N	N	N	N	N	N	N	N	N	N	N	N	N	N	N	N	N	N
59	20769	A	G	INTERGENIC	NA	NA	NA	NA	NA	NA	NA	N	N	N	N	N	N	N	N	N	N	N	N	N	N	N	N	N	N	N	N	N	N	N	N	N	N	N	N	N	N	N	N	N	N	N	N	N	N
60	20769	A	G	DOWNSTREAM: 57 bases	YPO0013a	YPO0013a	hypothetical protein	NA	NA	NA	270	N	N	N	N	N	N	N	N	N	N	N	N	N	N	N	N	N	N	N	N	N	N	N	N	N	N	N	N	N	N	N	N	N	N	N	N	N	N
61	21219	C	A	NON_SYNONYMOUS_CODING	YPO0014	YPO0014	serine%2Fthreonine protein kinase	A/D	gCc/gAc	143	987	.	.	N	.	.	.	.	.	.	.	.	.	.	.	.	.	.	.	.	.	.	.	.	.	.	.	.	.	.	.	.	.	.	.	.	.	.	.
62	22687	A	G	INTERGENIC	NA	NA	NA	NA	NA	NA	NA	.	N	N	N	G	N	N	N	N	G	N	N	N	N	N	G	N	N	N	N	G	N	N	N	G	N	G	N	N	N	N	.	N	N	N	.	.	N
63	22699	C	T	INTERGENIC	NA	NA	NA	NA	NA	NA	NA	.	N	N	N	.	N	N	N	N	.	N	N	N	N	.	N	N	N	N	N	N	N	N	.	.	N	N	N	N	N	N	.	.	N	.	.	.	N
64	22702	C	T	INTERGENIC	NA	NA	NA	NA	NA	NA	NA	T	N	N	N	N	N	N	N	N	T	N	N	N	N	N	N	N	T	N	N	N	N	N	T	T	N	N	N	N	N	N	.	.	.	.	.	.	N
65	22823	T	A	INTERGENIC	NA	NA	NA	NA	NA	NA	NA	.	.	N	N	.	.	.	.	.	.	.	.	.	.	.	.	.	.	.	.	.	.	.	.	.	.	.	.	.	.	.	.	.	.	.	.	.	.
66	22823	T	A	UPSTREAM: 98 bases	YPO0017	polA	DNA polymerase I	NA	NA	NA	2799	.	.	N	N	.	.	.	.	.	.	.	.	.	.	.	.	.	.	.	.	.	.	.	.	.	.	.	.	.	.	.	.	.	.	.	.	.	.
67	22948	C	A	NON_SYNONYMOUS_CODING	YPO0017	polA	DNA polymerase I	L/I	Ctc/Atc	10	2799	A	A	N	A	A	A	A	A	A	A	A	A	A	A	A	A	A	A	A	A	A	A	A	A	A	A	A	A	A	A	A	.	.	.	.	.	.	.
68	23159	A	C	NON_SYNONYMOUS_CODING	YPO0017	polA	DNA polymerase I	H/P	cAc/cCc	80	2799	.	.	.	.	.	.	.	.	.	N	.	.	.	.	.	.	.	.	.	.	.	.	.	.	.	.	.	.	.	.	.	.	.	.	.	.	.	.
69	23952	T	G	NON_SYNONYMOUS_CODING	YPO0017	polA	DNA polymerase I	D/E	gaT/gaG	344	2799	.	.	.	N	.	.	.	.	.	.	.	.	.	.	.	.	.	.	.	.	.	.	.	.	.	.	.	G	G	.	.	.	.	.	.	.	.	.
70	25461	T	A	SYNONYMOUS_CODING	YPO0017	polA	DNA polymerase I	I/I	atT/atA	847	2799	.	.	N	N	.	.	.	.	.	.	.	.	.	.	.	.	.	.	.	.	.	.	.	.	.	.	.	.	.	.	.	.	.	.	.	.	.	.
71	25832	C	T	INTERGENIC	NA	NA	NA	NA	NA	NA	NA	.	N	N	.	.	.	.	.	.	.	.	.	.	.	.	.	.	.	.	.	.	.	.	.	.	.	.	.	.	.	.	.	.	.	.	.	.	.
72	25832	C	T	UPSTREAM: 47 bases	YPOs01	spf	hypothetical protein	NA	NA	NA	104	.	N	N	.	.	.	.	.	.	.	.	.	.	.	.	.	.	.	.	.	.	.	.	.	.	.	.	.	.	.	.	.	.	.	.	.	.	.
73	29368	G	T	SYNONYMOUS_CODING	YPO0021	hemN	coproporphyrinogen III oxidase	V/V	gtG/gtT	129	1374	.	N	N	.	.	.	.	.	.	.	.	.	.	.	.	.	.	.	.	.	.	.	.	.	.	N	.	N	.	.	.	.	.	.	.	.	.	.
74	30884	C	T	NON_SYNONYMOUS_CODING	YPO0022	glnG	nitrogen regulation protein NR%28I%29	R/H	cGt/cAt	313	1413	.	.	N	N	.	.	N	.	.	N	.	.	.	.	N	.	.	.	.	.	.	.	.	.	.	N	.	.	.	.	.	.	.	.	.	.	.	.
75	31342	G	A	SYNONYMOUS_CODING	YPO0022	glnG	nitrogen regulation protein NR%28I%29	R/R	cgC/cgT	160	1413	.	.	.	.	.	.	.	.	.	.	.	.	.	.	.	.	.	.	.	A	.	.	.	.	.	.	N	.	.	.	.	.	.	.	.	.	.	.
76	32156	C	T	SYNONYMOUS_CODING	YPO0023	glnL	nitrogen regulation protein NR%28II%29	V/V	gtG/gtA	241	1050	.	N	.	N	.	.	.	.	.	N	.	.	.	.	N	.	.	.	.	.	N	.	.	.	.	N	.	.	.	.	.	.	.	.	.	.	.	.
77	32166	A	G	NON_SYNONYMOUS_CODING	YPO0023	glnL	nitrogen regulation protein NR%28II%29	I/T	aTa/aCa	238	1050	.	N	.	.	.	.	.	.	.	N	.	.	.	.	.	.	.	.	.	.	.	.	.	.	.	.	.	.	.	.	.	.	.	.	.	.	.	.
78	33010	A	T	INTERGENIC	NA	NA	NA	NA	NA	NA	NA	.	.	.	N	.	.	.	.	.	.	.	.	.	.	.	.	.	.	.	.	.	.	.	.	.	.	.	.	.	.	.	.	.	.	.	.	.	.
79	33374	T	A	SYNONYMOUS_CODING	YPO0024	glnA	glutamine synthetase	P/P	ccA/ccT	389	1410	.	N	N	.	.	.	.	.	N	.	.	.	.	.	N	.	.	.	.	.	N	N	.	.	.	.	.	N	.	.	.	.	.	.	.	.	.	.
80	33602	A	G	SYNONYMOUS_CODING	YPO0024	glnA	glutamine synthetase	A/A	gcT/gcC	313	1410	.	.	N	N	.	.	.	.	.	.	.	.	N	N	.	.	.	.	.	.	.	.	.	.	.	N	N	N	.	N	.	.	.	.	.	.	.	.
81	33605	C	A	NON_SYNONYMOUS_CODING	YPO0024	glnA	glutamine synthetase	L/F	ttG/ttT	312	1410	.	.	N	.	.	.	.	.	.	.	N	.	.	.	.	.	.	.	.	.	.	.	.	.	.	N	N	N	.	.	.	.	.	.	.	.	.	.
82	34809	T	C	INTERGENIC	NA	NA	NA	NA	NA	NA	NA	.	.	.	N	.	.	.	.	.	.	.	.	.	.	.	.	.	.	.	.	.	.	.	.	.	.	.	.	.	.	.	.	.	.	.	.	.	.
83	34810	T	C	INTERGENIC	NA	NA	NA	NA	NA	NA	NA	.	.	.	N	.	.	.	.	.	.	.	.	.	.	.	.	.	.	.	.	.	.	.	.	.	.	.	.	.	.	.	.	.	.	.	.	.	.
84	35320	T	G	SYNONYMOUS_CODING	YPO0026	bipA	GTPase	V/V	gtT/gtG	73	1824	.	.	.	N	N	.	N	.	N	.	.	.	.	.	N	.	.	.	N	.	N	.	.	.	.	.	N	N	.	.	.	.	.	.	.	.	.	.
85	35390	T	C	SYNONYMOUS_CODING	YPO0026	bipA	GTPase	L/L	Ttg/Ctg	97	1824	.	.	N	.	.	.	.	.	N	.	.	.	.	.	.	.	.	.	.	.	N	.	.	.	.	.	.	N	.	.	.	.	.	.	.	.	.	.
86	35470	T	A	SYNONYMOUS_CODING	YPO0026	bipA	GTPase	P/P	ccT/ccA	123	1824	.	N	.	N	.	.	.	.	N	.	.	.	.	.	.	.	.	.	.	.	.	.	.	.	.	.	.	N	.	.	.	.	.	.	.	.	.	.
87	35501	G	T	NON_SYNONYMOUS_CODING	YPO0026	bipA	GTPase	G/C	Ggc/Tgc	134	1824	.	.	.	.	.	.	.	.	.	N	.	.	.	.	.	.	.	.	.	.	.	.	.	.	.	.	.	.	.	.	.	.	.	.	.	.	.	.
88	36182	C	T	NON_SYNONYMOUS_CODING	YPO0026	bipA	GTPase	R/C	Cgt/Tgt	361	1824	.	N	N	.	.	.	.	.	.	.	.	.	.	.	N	N	.	.	N	.	.	.	.	.	.	.	.	.	.	.	.	.	.	.	.	.	.	.
89	36472	C	A	SYNONYMOUS_CODING	YPO0026	bipA	GTPase	T/T	acC/acA	457	1824	.	.	N	N	.	.	.	.	.	.	.	.	.	.	N	.	.	.	.	.	N	T	T	T	T	T	N	T	T	.	.	.	.	.	.	.	.	.
90	36472	C	T	SYNONYMOUS_CODING	YPO0026	bipA	GTPase	T/T	acC/acT	457	1824	.	.	N	N	.	.	.	.	.	.	.	.	.	.	N	.	.	.	.	.	N	T	T	T	T	T	N	T	T	.	.	.	.	.	.	.	.	.
91	36879	C	T	NON_SYNONYMOUS_CODING	YPO0026	bipA	GTPase	T/M	aCg/aTg	593	1824	.	.	N	N	.	.	N	.	.	N	.	.	.	.	N	.	.	.	.	.	.	.	.	.	.	.	.	.	.	.	.	.	.	.	.	N	.	.
92	37356	G	A	NON_SYNONYMOUS_CODING	YPO0027	YPO0027	phosphatase	R/H	cGt/cAt	37	591	.	.	N	N	.	.	.	.	.	.	.	.	.	.	.	.	.	.	.	.	.	.	.	.	.	.	.	.	.	.	.	.	.	.	.	.	.	.
93	39151	T	G	NON_SYNONYMOUS_CODING	YPO0029	YPO0029	D-tyrosyl-tRNA%28Tyr%29 deacylase	F/L	ttT/ttG	109	438	.	.	.	.	.	.	.	.	.	.	.	.	.	.	.	.	.	.	.	.	N	.	.	.	.	.	.	.	.	.	.	.	.	.	.	.	.	.
94	41260	C	T	INTERGENIC	NA	NA	NA	NA	NA	NA	NA	.	.	N	N	.	.	.	.	.	.	.	.	.	.	N	.	T	T	.	.	N	.	.	.	.	.	.	N	.	.	.	.	.	.	.	.	.	.
95	41536	C	T	NON_SYNONYMOUS_CODING	YPO0032	YPO0032	hypothetical protein	H/Y	Cat/Tat	44	924	.	N	.	N	.	.	.	N	.	N	N	N	N	.	N	.	.	.	N	N	.	.	.	.	.	.	N	N	.	.	.	.	.	.	.	.	.	.
96	41758	G	T	NON_SYNONYMOUS_CODING	YPO0032	YPO0032	hypothetical protein	A/S	Gcc/Tcc	118	924	.	.	.	.	.	.	.	.	.	N	.	.	.	.	.	.	.	.	.	.	.	.	.	.	.	.	.	.	.	.	.	.	.	.	.	.	.	.
97	42303	C	T	SYNONYMOUS_CODING	YPO0032	YPO0032	hypothetical protein	V/V	gtC/gtT	299	924	.	.	.	.	.	.	N	.	.	.	N	.	.	.	.	.	.	.	N	.	.	N	.	.	.	N	.	.	.	.	.	.	.	.	.	.	.	.
98	42960	C	T	SYNONYMOUS_CODING	YPO0033	YPO0033	hypothetical protein	P/P	ccG/ccA	405	1710	.	.	N	N	.	.	.	.	.	N	.	.	.	.	.	.	.	.	.	.	.	.	.	.	.	.	.	.	.	.	.	.	.	.	.	.	.	.
99	43343	C	T	NON_SYNONYMOUS_CODING	YPO0033	YPO0033	hypothetical protein	D/N	Gat/Aat	278	1710	.	.	N	.	.	.	.	.	.	.	.	.	.	.	.	.	.	.	N	.	.	.	.	.	.	.	.	.	.	.	.	.	.	.	.	.	.	.
100	45268	T	C	NON_SYNONYMOUS_CODING	YPO0034	YPO0034	membrane permease	H/R	cAt/cGt	147	1386	C	C	N	N	.	.	.	.	.	.	N	.	.	.	N	.	.	.	.	.	N	.	.	.	.	.	N	N	.	.	.	.	.	.	.	.	.	.
101	45566	C	T	NON_SYNONYMOUS_CODING	YPO0034	YPO0034	membrane permease	A/T	Gcg/Acg	48	1386	.	.	N	.	.	.	.	.	.	.	.	.	.	.	.	.	.	.	.	.	N	.	.	.	.	.	.	.	.	.	.	.	.	.	.	.	.	.
102	45628	T	G	NON_SYNONYMOUS_CODING	YPO0034	YPO0034	membrane permease	D/A	gAc/gCc	27	1386	.	.	.	N	.	.	.	.	.	N	.	.	.	.	N	.	.	.	.	.	N	.	.	.	.	.	N	.	.	.	.	.	.	.	.	.	.	.
103	45696	T	C	SYNONYMOUS_CODING	YPO0034	YPO0034	membrane permease	Q/Q	caA/caG	4	1386	.	.	N	N	.	.	.	.	.	.	.	.	.	.	.	.	.	.	.	.	.	.	.	.	.	.	.	.	.	.	.	.	.	.	.	.	.	.
104	47957	G	T	SYNONYMOUS_CODING	YPO0036	recG	ATP-dependent DNA helicase RecG	T/T	acC/acA	550	2082	.	.	N	N	.	.	.	.	.	.	N	.	.	.	N	.	.	.	N	.	.	.	.	.	.	.	.	.	.	.	.	.	.	.	.	.	.	.
105	48560	G	A	SYNONYMOUS_CODING	YPO0036	recG	ATP-dependent DNA helicase RecG	G/G	ggC/ggT	349	2082	.	.	N	.	.	.	.	.	.	.	.	.	.	.	.	.	.	.	.	.	.	.	.	.	.	.	.	A	A	.	.	.	.	.	.	.	.	.
106	48867	C	T	NON_SYNONYMOUS_CODING	YPO0036	recG	ATP-dependent DNA helicase RecG	R/Q	cGa/cAa	247	2082	.	N	N	N	.	.	.	.	.	N	N	.	.	.	N	.	.	.	N	.	N	.	.	.	.	.	.	.	.	.	.	.	N	.	.	.	.	.
107	49490	G	A	SYNONYMOUS_CODING	YPO0036	recG	ATP-dependent DNA helicase RecG	H/H	caC/caT	39	2082	.	.	.	N	.	.	.	.	.	.	.	.	.	.	.	.	.	.	.	.	N	.	.	.	.	.	.	.	A	.	.	.	.	.	.	.	.	.
108	49689	A	G	UPSTREAM: 83 bases	YPO0036	recG	ATP-dependent DNA helicase RecG	NA	NA	NA	2082	.	N	N	N	.	.	.	.	.	.	N	.	.	.	N	.	.	.	.	.	N	.	.	.	.	.	.	.	.	.	.	.	.	.	.	.	.	.
109	49689	A	G	NON_SYNONYMOUS_CODING	YPO0037	trmH	tRNA guanosine-2%27-O-methyltransferase	L/P	cTc/cCc	204	693	.	N	N	N	.	.	.	.	.	.	N	.	.	.	N	.	.	.	.	.	N	.	.	.	.	.	.	.	.	.	.	.	.	.	.	.	.	.
110	49690	G	A	UPSTREAM: 84 bases	YPO0036	recG	ATP-dependent DNA helicase RecG	NA	NA	NA	2082	.	N	N	N	.	.	N	.	.	.	N	.	.	.	N	.	.	.	.	.	N	.	.	.	.	.	.	.	.	.	.	.	.	.	.	.	.	.
111	49690	G	A	NON_SYNONYMOUS_CODING	YPO0037	trmH	tRNA guanosine-2%27-O-methyltransferase	L/F	Ctc/Ttc	204	693	.	N	N	N	.	.	N	.	.	.	N	.	.	.	N	.	.	.	.	.	N	.	.	.	.	.	.	.	.	.	.	.	.	.	.	.	.	.
112	49691	C	G	UPSTREAM: 85 bases	YPO0036	recG	ATP-dependent DNA helicase RecG	NA	NA	NA	2082	.	N	N	N	.	.	.	.	.	.	N	.	.	.	N	.	.	.	.	.	N	.	.	.	.	.	.	.	.	.	.	.	.	.	.	.	.	.
113	49691	C	G	SYNONYMOUS_CODING	YPO0037	trmH	tRNA guanosine-2%27-O-methyltransferase	G/G	ggG/ggC	203	693	.	N	N	N	.	.	.	.	.	.	N	.	.	.	N	.	.	.	.	.	N	.	.	.	.	.	.	.	.	.	.	.	.	.	.	.	.	.
114	50267	G	T	NON_SYNONYMOUS_CODING	YPO0037	trmH	tRNA guanosine-2%27-O-methyltransferase	D/E	gaC/gaA	11	693	.	.	N	N	.	.	.	.	.	N	.	.	.	.	.	.	.	.	.	.	.	.	.	.	.	.	.	N	.	.	.	.	.	.	.	.	.	.
115	50267	G	T	DOWNSTREAM: 38 bases	YPO0038	spoT	bifunctional %28p%29ppGpp synthetase II%2F guanosine-3%27%2C5%27-bis pyrophosphate 3%27-pyrophosphohydrolase	NA	NA	NA	2109	.	.	N	N	.	.	.	.	.	N	.	.	.	.	.	.	.	.	.	.	.	.	.	.	.	.	.	N	.	.	.	.	.	.	.	.	.	.
116	50420	C	A	NON_SYNONYMOUS_CODING	YPO0038	spoT	bifunctional %28p%29ppGpp synthetase II%2F guanosine-3%27%2C5%27-bis pyrophosphate 3%27-pyrophosphohydrolase	R/L	cGg/cTg	665	2109	.	.	.	N	.	.	N	.	N	.	N	.	.	.	N	.	.	.	.	.	.	.	.	.	.	N	N	.	.	.	.	.	.	.	.	.	.	.
117	50877	C	A	NON_SYNONYMOUS_CODING	YPO0038	spoT	bifunctional %28p%29ppGpp synthetase II%2F guanosine-3%27%2C5%27-bis pyrophosphate 3%27-pyrophosphohydrolase	D/Y	Gat/Tat	513	2109	.	.	N	N	.	.	.	.	.	.	N	.	.	.	.	.	.	.	.	.	.	.	.	.	.	.	.	.	.	.	.	.	.	.	.	.	.	.
118	51951	G	T	NON_SYNONYMOUS_CODING	YPO0038	spoT	bifunctional %28p%29ppGpp synthetase II%2F guanosine-3%27%2C5%27-bis pyrophosphate 3%27-pyrophosphohydrolase	R/S	Cgt/Agt	155	2109	.	.	N	.	.	.	N	.	.	.	N	.	.	.	.	.	.	.	N	.	.	.	.	.	T	N	T	N	T	.	.	.	.	.	.	.	.	.
119	52502	G	C	UPSTREAM: 89 bases	YPO0038	spoT	bifunctional %28p%29ppGpp synthetase II%2F guanosine-3%27%2C5%27-bis pyrophosphate 3%27-pyrophosphohydrolase	NA	NA	NA	2109	.	.	N	.	.	.	.	.	.	.	.	.	.	.	.	.	.	.	.	.	.	.	.	.	.	.	.	.	.	.	.	.	.	.	.	.	.	.
120	52502	G	C	SYNONYMOUS_CODING	YPO0039	rpoZ	DNA-directed RNA polymerase subunit omega	R/R	cgC/cgG	69	276	.	.	N	.	.	.	.	.	.	.	.	.	.	.	.	.	.	.	.	.	.	.	.	.	.	.	.	.	.	.	.	.	.	.	.	.	.	.
121	52503	C	T	UPSTREAM: 90 bases	YPO0038	spoT	bifunctional %28p%29ppGpp synthetase II%2F guanosine-3%27%2C5%27-bis pyrophosphate 3%27-pyrophosphohydrolase	NA	NA	NA	2109	.	.	N	.	.	.	.	.	.	.	.	.	.	.	.	N	.	.	N	.	.	.	.	.	.	.	.	.	.	.	.	.	.	.	.	.	.	.
122	52503	C	T	NON_SYNONYMOUS_CODING	YPO0039	rpoZ	DNA-directed RNA polymerase subunit omega	R/H	cGc/cAc	69	276	.	.	N	.	.	.	.	.	.	.	.	.	.	.	.	N	.	.	N	.	.	.	.	.	.	.	.	.	.	.	.	.	.	.	.	.	.	.
123	52531	T	G	NON_SYNONYMOUS_CODING	YPO0039	rpoZ	DNA-directed RNA polymerase subunit omega	T/P	Acc/Ccc	60	276	.	.	N	.	.	.	.	.	.	.	.	.	.	.	N	.	.	.	.	.	.	.	.	.	.	.	.	.	.	.	.	.	.	.	.	.	.	.
124	53012	C	T	SYNONYMOUS_CODING	YPO0040	gmk	guanylate kinase	P/P	ccG/ccA	125	624	.	.	N	.	.	.	.	.	.	.	.	.	.	.	.	.	.	.	.	.	.	.	.	.	.	.	.	N	.	.	.	.	N	.	.	.	.	.
125	53542	C	A	INTERGENIC	NA	NA	NA	NA	NA	NA	NA	.	N	N	N	.	.	.	.	.	.	.	.	.	.	.	.	.	.	.	.	.	.	N	.	.	N	.	.	.	.	.	.	.	.	.	.	.	.
126	54102	A	T	NON_SYNONYMOUS_CODING	YPO0041	ligB	NAD-dependent DNA ligase LigB	T/S	Acc/Tcc	106	1704	.	.	N	N	.	.	N	.	N	N	N	.	N	.	.	.	.	.	.	.	.	.	.	.	.	.	.	N	.	N	.	.	.	.	.	N	.	.
127	54674	T	A	SYNONYMOUS_CODING	YPO0041	ligB	NAD-dependent DNA ligase LigB	A/A	gcT/gcA	296	1704	C	.	N	N	.	.	.	N	.	.	N	N	N	.	N	.	.	.	.	.	N	N	.	.	.	N	N	N	.	N	.	.	.	.	.	.	.	.
128	54674	T	C	SYNONYMOUS_CODING	YPO0041	ligB	NAD-dependent DNA ligase LigB	A/A	gcT/gcC	296	1704	C	.	N	N	.	.	.	N	.	.	N	N	N	.	N	.	.	.	.	.	N	N	.	.	.	N	N	N	.	N	.	.	.	.	.	.	.	.
129	55771	G	T	NON_SYNONYMOUS_CODING	YPO0042	YPO0042	hypothetical protein	A/D	gCt/gAt	119	624	.	N	N	.	.	.	.	.	.	N	.	.	.	.	N	.	.	.	.	.	.	.	.	.	N	.	N	.	.	.	.	.	.	.	.	.	.	.
130	56274	C	A	INTERGENIC	NA	NA	NA	NA	NA	NA	NA	.	N	N	N	.	N	N	N	N	N	N	N	N	N	.	.	N	.	N	N	.	N	N	N	.	N	N	N	N	N	N	.	.	N	.	.	.	N
131	57551	T	C	SYNONYMOUS_CODING	YPO0044	rph	ribonuclease PH	V/V	gtT/gtC	11	717	.	.	.	.	.	.	.	.	.	.	.	.	.	.	.	.	.	.	.	.	.	.	.	.	.	.	.	N	.	.	.	.	.	.	.	.	.	.
132	57623	C	T	SYNONYMOUS_CODING	YPO0044	rph	ribonuclease PH	T/T	acC/acT	35	717	.	N	N	.	.	.	.	T	T	.	N	.	.	.	.	.	.	.	.	.	.	.	.	.	.	N	N	.	.	.	.	.	N	.	.	.	.	.
133	58444	A	C	NON_SYNONYMOUS_CODING	YPO0045	pyrE	orotate phosphoribosyltransferase	K/Q	Aag/Cag	15	648	.	.	.	N	.	.	.	.	.	.	.	.	.	.	.	.	.	.	.	.	.	.	.	.	.	.	.	.	.	.	.	.	.	.	.	.	.	.
134	58824	T	G	NON_SYNONYMOUS_CODING	YPO0045	pyrE	orotate phosphoribosyltransferase	N/K	aaT/aaG	141	648	.	.	.	N	.	.	.	.	N	.	N	.	N	.	.	.	.	.	.	N	.	N	N	.	.	.	.	.	.	.	.	.	.	.	.	.	.	.
135	59297	A	C	NON_SYNONYMOUS_CODING	YPO0046	slmA	nucleoid occlusion protein	L/V	Ttg/Gtg	162	597	.	N	N	N	.	.	.	.	.	.	.	.	.	.	.	.	.	.	.	.	.	.	.	.	.	.	.	.	.	.	.	.	.	.	.	.	.	.
136	60893	C	A	SYNONYMOUS_CODING	YPO0048	dfp	bifunctional phosphopantothenoylcysteine decarboxylase%2Fphosphopantothenate synthase	A/A	gcG/gcT	220	1215	.	.	N	.	.	.	.	.	.	.	.	.	.	.	.	.	.	.	.	.	.	.	.	.	A	A	A	N	A	.	.	.	.	.	.	.	.	.
137	61382	C	T	SYNONYMOUS_CODING	YPO0048	dfp	bifunctional phosphopantothenoylcysteine decarboxylase%2Fphosphopantothenate synthase	S/S	tcG/tcA	57	1215	.	.	N	.	.	.	.	.	.	.	.	.	.	.	.	.	.	.	N	.	.	.	.	.	.	.	.	.	.	.	.	.	.	.	.	.	.	.
138	61685	G	C	INTERGENIC	NA	NA	NA	NA	NA	NA	NA	.	N	N	N	.	.	N	N	.	.	.	.	.	.	.	.	.	.	.	.	N	.	.	.	.	N	.	.	.	.	.	.	.	.	.	.	.	.
139	61685	G	C	UPSTREAM: 64 bases	YPO0049	radC	DNA repair protein RadC	NA	NA	NA	669	.	N	N	N	.	.	N	N	.	.	.	.	.	.	.	.	.	.	.	.	N	.	.	.	.	N	.	.	.	.	.	.	.	.	.	.	.	.
140	62312	G	T	SYNONYMOUS_CODING	YPO0049	radC	DNA repair protein RadC	T/T	acG/acT	188	669	.	.	N	.	.	.	.	.	.	.	.	.	.	.	.	.	.	.	.	.	.	.	.	.	.	.	.	N	.	.	.	.	N	.	.	.	.	.
141	62546	T	A	INTERGENIC	NA	NA	NA	NA	NA	NA	NA	.	.	N	.	.	.	.	.	N	N	N	.	.	.	.	.	.	.	.	.	.	.	.	.	.	.	.	N	.	.	.	.	.	.	.	.	.	.
142	62637	C	T	INTERGENIC	NA	NA	NA	NA	NA	NA	NA	.	.	.	N	.	.	N	.	N	N	.	.	.	.	.	.	.	.	.	.	N	N	.	.	.	.	.	N	.	.	.	.	.	.	.	.	.	.
143	62637	C	T	UPSTREAM: 43 bases	YPO0050	rpmB	50S ribosomal protein L28	NA	NA	NA	237	.	.	.	N	.	.	N	.	N	N	.	.	.	.	.	.	.	.	.	.	N	N	.	.	.	.	.	N	.	.	.	.	.	.	.	.	.	.
144	62638	C	T	INTERGENIC	NA	NA	NA	NA	NA	NA	NA	.	.	.	N	.	.	.	.	.	N	.	.	.	.	.	.	.	.	.	.	N	.	.	.	.	.	N	.	.	.	.	.	.	.	.	.	.	.
145	62638	C	T	UPSTREAM: 42 bases	YPO0050	rpmB	50S ribosomal protein L28	NA	NA	NA	237	.	.	.	N	.	.	.	.	.	N	.	.	.	.	.	.	.	.	.	.	N	.	.	.	.	.	N	.	.	.	.	.	.	.	.	.	.	.
146	62827	C	T	NON_SYNONYMOUS_CODING	YPO0050	rpmB	50S ribosomal protein L28	R/C	Cgt/Tgt	50	237	.	N	N	.	.	.	T	T	N	T	T	T	N	T	T	N	T	T	T	T	T	T	T	T	T	T	N	.	T	.	.	.	.	.	.	.	.	.
147	62862	A	G	UPSTREAM: 66 bases	YPO0051	rpmG	50S ribosomal protein L33	NA	NA	NA	168	.	.	N	N	.	.	.	.	N	.	.	.	.	.	.	.	.	.	.	.	.	.	.	.	.	.	.	N	.	.	.	.	.	.	.	.	.	.
148	62862	A	G	SYNONYMOUS_CODING	YPO0050	rpmB	50S ribosomal protein L28	K/K	aaA/aaG	61	237	.	.	N	N	.	.	.	.	N	.	.	.	.	.	.	.	.	.	.	.	.	.	.	.	.	.	.	N	.	.	.	.	.	.	.	.	.	.
149	63068	A	G	SYNONYMOUS_CODING	YPO0051	rpmG	50S ribosomal protein L33	V/V	gtA/gtG	47	168	.	N	N	N	.	.	N	.	N	.	.	.	N	N	.	.	.	.	.	N	N	.	.	.	N	.	.	N	N	.	.	.	.	.	.	.	.	.
150	63229	C	T	NON_SYNONYMOUS_CODING	YPO0052	mutM	formamidopyrimidine-DNA glycosylase	L/F	Ctt/Ttt	18	810	.	.	N	.	.	.	.	.	.	.	.	.	.	.	.	.	.	.	.	.	.	.	.	.	.	N	.	.	.	.	.	.	.	.	.	.	.	.
151	63982	C	T	DOWNSTREAM: 11 bases	YPO0053	coaD	phosphopantetheine adenylyltransferase	NA	NA	NA	480	.	.	N	.	.	.	.	.	.	.	.	.	.	.	.	N	.	.	.	.	.	.	.	.	.	N	.	.	.	.	.	.	.	.	.	.	.	.
152	63982	C	T	NON_SYNONYMOUS_CODING	YPO0052	mutM	formamidopyrimidine-DNA glycosylase	H/Y	Cat/Tat	269	810	.	.	N	.	.	.	.	.	.	.	.	.	.	.	.	N	.	.	.	.	.	.	.	.	.	N	.	.	.	.	.	.	.	.	.	.	.	.
153	63983	A	T	DOWNSTREAM: 10 bases	YPO0053	coaD	phosphopantetheine adenylyltransferase	NA	NA	NA	480	.	.	N	.	.	.	.	.	.	.	.	.	.	.	.	.	.	.	.	.	.	.	.	.	.	.	.	.	.	.	.	.	.	.	.	.	.	.
154	63983	A	T	NON_SYNONYMOUS_CODING	YPO0052	mutM	formamidopyrimidine-DNA glycosylase	H/L	cAt/cTt	269	810	.	.	N	.	.	.	.	.	.	.	.	.	.	.	.	.	.	.	.	.	.	.	.	.	.	.	.	.	.	.	.	.	.	.	.	.	.	.
155	63987	A	C	DOWNSTREAM: 6 bases	YPO0053	coaD	phosphopantetheine adenylyltransferase	NA	NA	NA	480	.	.	N	.	.	.	.	.	.	.	.	.	.	.	.	.	.	.	.	.	.	.	.	.	.	.	.	.	.	.	.	.	.	.	.	.	.	.
156	63987	A	C	STOP_LOST	YPO0052	mutM	formamidopyrimidine-DNA glycosylase	*/C	tgA/tgC	270	810	.	.	N	.	.	.	.	.	.	.	.	.	.	.	.	.	.	.	.	.	.	.	.	.	.	.	.	.	.	.	.	.	.	.	.	.	.	.
157	63988	G	C	DOWNSTREAM: 5 bases	YPO0053	coaD	phosphopantetheine adenylyltransferase	NA	NA	NA	480	.	.	N	.	.	.	.	.	.	.	.	.	.	.	.	.	.	.	.	.	.	.	.	.	.	.	.	.	.	.	.	.	.	.	.	.	.	.
158	63988	G	C	INTERGENIC	NA	NA	NA	NA	NA	NA	NA	.	.	N	.	.	.	.	.	.	.	.	.	.	.	.	.	.	.	.	.	.	.	.	.	.	.	.	.	.	.	.	.	.	.	.	.	.	.
159	63988	G	C	DOWNSTREAM: 1 bases	YPO0052	mutM	formamidopyrimidine-DNA glycosylase	NA	NA	NA	810	.	.	N	.	.	.	.	.	.	.	.	.	.	.	.	.	.	.	.	.	.	.	.	.	.	.	.	.	.	.	.	.	.	.	.	.	.	.
160	64116	T	C	NON_SYNONYMOUS_CODING	YPO0053	coaD	phosphopantetheine adenylyltransferase	I/M	atA/atG	119	480	C	C	N	N	C	C	C	C	C	N	C	C	C	C	N	C	C	C	C	C	C	C	C	C	C	C	C	C	C	.	.	.	.	.	.	.	.	.
161	65205	T	A	NON_SYNONYMOUS_CODING	YPO0054	kdtX	lipopolysaccharide core biosynthesis glycosyl transferase	E/V	gAa/gTa	16	783	.	.	.	.	.	.	.	.	.	.	.	.	.	.	.	.	.	.	.	.	.	.	.	.	.	.	.	.	.	.	.	.	.	.	.	.	.	.
162	65205	T	A	DOWNSTREAM: 47 bases	YPO0055	kdtA	3-deoxy-D-manno-octulosonic-acid transferase	NA	NA	NA	1278	.	.	.	.	.	.	.	.	.	.	.	.	.	.	.	.	.	.	.	.	.	.	.	.	.	.	.	.	.	.	.	.	.	.	.	.	.	.
163	65361	C	A	NON_SYNONYMOUS_CODING	YPO0055	kdtA	3-deoxy-D-manno-octulosonic-acid transferase	C/F	tGc/tTc	390	1278	.	.	.	N	.	.	.	.	.	N	.	.	.	.	.	.	.	.	.	.	.	.	.	.	.	N	.	.	.	.	.	.	.	.	.	.	.	.
164	65576	A	C	NON_SYNONYMOUS_CODING	YPO0055	kdtA	3-deoxy-D-manno-octulosonic-acid transferase	I/M	atT/atG	318	1278	.	.	N	.	.	.	.	.	.	.	.	.	.	.	.	.	.	.	.	.	N	.	.	.	.	.	.	.	.	.	.	.	.	.	.	.	.	.
165	66776	G	T	INTERGENIC	NA	NA	NA	NA	NA	NA	NA	.	N	N	N	.	.	.	.	N	.	.	.	N	N	N	.	.	.	.	N	.	N	.	.	N	.	.	N	.	.	.	.	.	.	.	.	.	N
166	67405	T	A	NON_SYNONYMOUS_CODING	YPO0056	rfaC	ADP-heptose:LPS heptosyl transferase I	L/F	ttA/ttT	170	966	.	.	N	.	.	.	.	.	.	.	.	.	.	.	.	.	.	.	.	.	.	.	.	.	.	.	.	.	.	.	.	.	.	.	.	.	.	.
167	68046	A	G	SYNONYMOUS_CODING	YPO0057	rfaF	ADP-heptose:LPS heptosyltransferase II	Y/Y	taT/taC	311	1065	.	.	.	.	.	.	.	.	.	.	.	.	.	.	.	.	.	.	.	.	.	.	.	.	.	.	.	.	.	.	.	.	.	.	.	.	.	.
168	68330	T	C	NON_SYNONYMOUS_CODING	YPO0057	rfaF	ADP-heptose:LPS heptosyltransferase II	I/V	Atc/Gtc	217	1065	C	C	C	N	C	C	C	C	C	C	C	C	C	C	C	C	C	C	C	C	C	C	C	C	C	C	C	C	C	.	.	.	.	.	.	.	.	.
169	68883	G	A	SYNONYMOUS_CODING	YPO0057	rfaF	ADP-heptose:LPS heptosyltransferase II	D/D	gaC/gaT	32	1065	.	N	N	N	.	.	.	.	N	N	.	.	.	.	.	.	.	.	.	.	N	.	.	.	.	.	N	A	.	.	.	.	.	.	.	.	.	.
170	69714	G	A	SYNONYMOUS_CODING	YPO0058	rfaD	ADP-L-glycero-D-manno-heptose-6-epimerase	G/G	ggC/ggT	76	933	.	.	.	.	.	A	A	A	A	N	N	A	A	A	N	A	A	A	N	A	A	A	A	A	A	A	N	N	A	.	.	.	.	.	.	.	.	.
171	70649	C	T	NON_SYNONYMOUS_CODING	YPO0059	kbl	2-amino-3-ketobutyrate CoA ligase	R/C	Cgt/Tgt	155	1212	.	N	N	N	.	.	.	.	.	.	.	.	.	.	.	.	.	.	.	.	.	.	.	.	.	N	.	.	.	.	.	.	.	.	.	.	.	.
172	71105	C	A	NON_SYNONYMOUS_CODING	YPO0059	kbl	2-amino-3-ketobutyrate CoA ligase	L/I	Cta/Ata	307	1212	.	.	.	.	.	.	.	.	.	.	.	.	.	.	.	.	.	.	N	.	.	.	.	.	.	N	.	N	.	.	.	.	.	.	.	.	.	.
173	72584	T	G	SYNONYMOUS_CODING	YPO0061	YPO0061	pseudo	R/R	Agg/Cgg	263	800	.	.	N	.	.	.	.	.	.	.	.	.	.	.	.	.	.	.	.	.	.	.	.	.	.	.	.	G	G	.	.	.	.	.	.	.	.	.
174	72776	G	A	STOP_GAINED	YPO0061	YPO0061	pseudo	R/*	Cga/Tga	199	800	.	.	N	.	.	.	.	.	.	.	.	.	.	.	.	.	.	.	.	.	.	.	.	.	.	.	.	.	.	.	.	.	N	.	.	.	.	.
175	73877	A	C	SYNONYMOUS_CODING	YPO0063	YPO0063	hypothetical protein	G/G	ggT/ggG	335	1353	.	.	.	N	.	.	.	N	.	.	N	.	.	.	.	.	.	.	.	N	N	.	.	.	.	.	.	N	.	.	.	.	.	.	.	N	.	.
176	74539	C	T	NON_SYNONYMOUS_CODING	YPO0063	YPO0063	hypothetical protein	A/T	Gcc/Acc	115	1353	T	T	T	T	T	T	T	T	T	T	N	T	T	T	N	T	T	T	T	T	N	T	T	T	T	T	T	N	T	T	T	T	T	T	T	T	T	T
177	74831	A	G	DOWNSTREAM: 78 bases	YPO0064	YPO0064	phosphoglyceromutase	NA	NA	NA	1548	.	.	N	.	.	.	.	.	N	.	.	.	.	.	.	.	.	.	.	N	.	N	.	.	.	.	N	N	.	.	.	.	.	.	.	N	.	.
178	74831	A	G	SYNONYMOUS_CODING	YPO0063	YPO0063	hypothetical protein	S/S	tcT/tcC	17	1353	.	.	N	.	.	.	.	.	N	.	.	.	.	.	.	.	.	.	.	N	.	N	.	.	.	.	N	N	.	.	.	.	.	.	.	N	.	.
179	75697	C	T	NON_SYNONYMOUS_CODING	YPO0064	YPO0064	phosphoglyceromutase	G/S	Ggt/Agt	254	1548	.	.	N	N	.	.	.	.	.	.	N	N	.	.	.	.	.	.	.	N	.	.	.	.	.	.	N	.	.	.	.	.	N	.	.	.	.	.
180	75934	C	A	STOP_GAINED	YPO0064	YPO0064	phosphoglyceromutase	E/*	Gaa/Taa	175	1548	.	.	N	.	.	.	.	.	.	.	N	.	.	.	.	.	.	.	.	.	.	.	.	.	.	N	.	.	.	.	.	.	.	.	.	.	.	.
181	76515	A	G	INTERGENIC	NA	NA	NA	NA	NA	NA	NA	.	N	N	N	.	.	.	.	.	N	.	.	.	.	N	.	.	.	.	.	.	.	.	.	.	.	N	.	.	.	.	.	.	.	.	.	.	.
182	76515	A	G	UPSTREAM: 59 bases	YPO0064	YPO0064	phosphoglyceromutase	NA	NA	NA	1548	.	N	N	N	.	.	.	.	.	N	.	.	.	.	N	.	.	.	.	.	.	.	.	.	.	.	N	.	.	.	.	.	.	.	.	.	.	.
183	76590	C	T	INTERGENIC	NA	NA	NA	NA	NA	NA	NA	.	N	N	N	.	.	.	.	.	.	.	.	.	.	.	.	.	.	.	.	.	.	.	.	.	.	N	N	.	.	.	.	.	.	.	.	.	.
184	76671	C	T	INTERGENIC	NA	NA	NA	NA	NA	NA	NA	.	N	.	N	.	.	.	.	.	.	.	N	.	.	.	.	.	.	.	.	N	.	.	.	.	N	.	.	.	.	.	.	N	.	.	.	.	.
185	77417	T	G	NON_SYNONYMOUS_CODING	YPO0066	grxC	glutaredoxin 3	I/M	atT/atG	4	249	.	N	N	.	.	.	.	.	.	N	.	.	.	.	N	.	.	.	.	.	N	.	.	.	.	.	.	.	.	.	.	.	.	.	.	.	.	.
186	78073	G	T	NON_SYNONYMOUS_CODING	YPO0067	secB	preprotein translocase subunit SecB	R/L	cGc/cTc	111	477	.	.	N	.	.	.	.	.	.	.	N	.	.	.	.	.	.	.	.	.	.	.	.	.	.	.	.	.	.	.	.	.	.	.	.	.	.	.
187	78119	G	T	SYNONYMOUS_CODING	YPO0067	secB	preprotein translocase subunit SecB	L/L	ctG/ctT	126	477	.	.	N	N	.	.	.	.	.	.	N	.	.	.	.	.	.	.	.	.	N	.	.	.	.	.	.	N	.	.	.	.	.	.	.	.	.	.
188	78119	G	T	UPSTREAM: 99 bases	YPO0068	gpsA	NAD%28P%29H-dependent glycerol-3-phosphate dehydrogenase	NA	NA	NA	1020	.	.	N	N	.	.	.	.	.	.	N	.	.	.	.	.	.	.	.	.	N	.	.	.	.	.	.	N	.	.	.	.	.	.	.	.	.	.
189	79094	G	T	NON_SYNONYMOUS_CODING	YPO0068	gpsA	NAD%28P%29H-dependent glycerol-3-phosphate dehydrogenase	V/F	Gtt/Ttt	293	1020	.	.	N	N	.	.	.	.	.	.	.	.	.	.	N	.	.	.	.	.	N	.	.	.	.	.	.	.	T	.	.	.	.	.	.	.	.	.
190	79379	T	C	NON_SYNONYMOUS_CODING	YPO0069	YPO0069	hypothetical protein	M/T	aTg/aCg	28	141	C	C	C	N	C	N	N	N	N	C	N	C	N	N	C	C	N	C	N	N	C	N	N	N	N	N	N	N	N	N	.	.	N	N	.	N	.	N
191	79499	C	T	UPSTREAM: 4 bases	YPO0070	cysE	serine acetyltransferase	NA	NA	NA	822	.	N	.	N	.	.	.	.	.	.	N	.	.	.	.	.	.	.	.	.	N	.	.	.	.	N	N	.	.	.	.	.	.	.	.	.	.	.
192	79499	C	T	INTERGENIC	NA	NA	NA	NA	NA	NA	NA	.	N	.	N	.	.	.	.	.	.	N	.	.	.	.	.	.	.	.	.	N	.	.	.	.	N	N	.	.	.	.	.	.	.	.	.	.	.
193	79499	C	T	DOWNSTREAM: 62 bases	YPO0069	YPO0069	hypothetical protein	NA	NA	NA	141	.	N	.	N	.	.	.	.	.	.	N	.	.	.	.	.	.	.	.	.	N	.	.	.	.	N	N	.	.	.	.	.	.	.	.	.	.	.
194	79765	T	C	NON_SYNONYMOUS_CODING	YPO0070	cysE	serine acetyltransferase	V/A	gTc/gCc	88	822	.	.	.	.	.	.	.	.	.	.	.	.	.	.	.	.	.	.	.	.	.	.	.	.	C	C	C	C	C	.	.	.	.	.	.	.	.	.
195	80144	G	C	SYNONYMOUS_CODING	YPO0070	cysE	serine acetyltransferase	V/V	gtG/gtC	214	822	.	.	N	.	.	.	.	.	.	.	N	.	.	.	.	.	.	.	.	N	.	.	.	.	.	.	N	.	.	N	.	.	.	.	.	.	.	.
196	80567	C	T	SYNONYMOUS_CODING	YPO0071	YPO0071	methyltransferase	Q/Q	caG/caA	123	489	.	.	N	N	.	.	.	.	.	N	.	.	.	.	.	.	.	.	.	.	.	.	.	.	.	.	.	.	.	.	.	.	.	.	.	.	.	.
197	81171	T	C	SYNONYMOUS_CODING	YPO0072	YPO0072	bifunctional regulatory protein%2FDNA repair protein	D/D	gaT/gaC	16	1065	.	.	N	.	.	.	.	.	.	.	.	.	.	.	.	.	.	.	.	.	.	.	.	.	.	.	.	.	.	.	.	.	.	.	.	.	.	.
198	81397	C	G	NON_SYNONYMOUS_CODING	YPO0072	YPO0072	bifunctional regulatory protein%2FDNA repair protein	L/V	Ctg/Gtg	92	1065	.	.	N	N	.	.	N	.	.	N	.	.	.	.	.	.	.	.	.	.	N	.	.	.	.	.	.	.	.	.	.	.	.	.	.	.	.	.
199	81808	C	T	STOP_GAINED	YPO0072	YPO0072	bifunctional regulatory protein%2FDNA repair protein	Q/*	Cag/Tag	229	1065	.	.	N	.	.	.	.	.	.	.	.	.	.	.	.	.	.	.	T	N	T	T	T	T	T	N	N	N	T	.	.	.	.	.	.	.	.	.
200	82219	T	G	DOWNSTREAM: 18 bases	YPO0073	cpxA	two-component sensor protein	NA	NA	NA	1377	G	G	G	N	G	G	G	G	G	N	G	G	G	G	G	G	G	G	G	G	G	G	G	G	G	G	G	G	G	N	.	.	.	.	.	.	.	N
201	82219	T	G	INTERGENIC	NA	NA	NA	NA	NA	NA	NA	G	G	G	N	G	G	G	G	G	N	G	G	G	G	G	G	G	G	G	G	G	G	G	G	G	G	G	G	G	N	.	.	.	.	.	.	.	N
202	82219	T	G	DOWNSTREAM: 31 bases	YPO0072	YPO0072	bifunctional regulatory protein%2FDNA repair protein	NA	NA	NA	1065	G	G	G	N	G	G	G	G	G	N	G	G	G	G	G	G	G	G	G	G	G	G	G	G	G	G	G	G	G	N	.	.	.	.	.	.	.	N
203	84787	A	T	NON_SYNONYMOUS_CODING	YPO0075	cpxP	periplasmic stress adaptor protein CpxP	R/S	agA/agT	102	489	.	.	N	N	.	.	.	.	.	N	N	.	.	.	.	.	.	.	N	.	.	.	.	.	.	.	.	.	.	.	.	.	.	.	.	.	.	.
204	85751	C	T	NON_SYNONYMOUS_CODING	YPO0076	YPO0076	hypothetical protein	A/V	gCg/gTg	35	960	.	.	N	.	.	.	.	.	.	N	N	.	.	.	.	.	.	.	.	.	N	T	T	T	T	T	N	N	T	.	.	.	.	.	.	.	.	.
205	86795	C	A	INTERGENIC	NA	NA	NA	NA	NA	NA	NA	A	N	N	N	.	N	N	.	N	.	N	N	N	N	.	.	N	N	N	N	.	N	N	.	.	N	N	N	N	N	.	.	.	N	.	.	.	N
206	86824	A	G	INTERGENIC	NA	NA	NA	NA	NA	NA	NA	.	N	N	N	.	.	.	N	N	N	N	.	N	N	.	.	N	.	.	N	.	N	N	.	.	.	N	N	.	N	.	G	N	N	.	N	.	N
207	88633	A	G	SYNONYMOUS_CODING	YPO0078	pfkA	6-phosphofructokinase	K/K	aaA/aaG	115	984	.	N	N	N	.	.	.	.	.	.	.	.	.	.	N	.	.	.	.	.	.	.	.	.	.	.	.	.	.	.	.	.	.	.	.	.	.	.
208	88634	G	A	NON_SYNONYMOUS_CODING	YPO0078	pfkA	6-phosphofructokinase	E/K	Gaa/Aaa	116	984	.	N	N	N	.	.	.	.	.	N	.	.	.	.	N	.	.	.	.	.	.	.	.	.	.	.	.	.	.	.	.	.	.	.	.	.	.	.
209	88636	A	G	SYNONYMOUS_CODING	YPO0078	pfkA	6-phosphofructokinase	E/E	gaA/gaG	116	984	.	N	N	N	.	.	.	.	.	N	.	.	.	.	N	.	.	.	.	.	.	.	.	.	.	.	.	.	.	.	.	.	.	.	.	.	.	.
210	89824	C	T	NON_SYNONYMOUS_CODING	YPO0079	sbp1	sulfate transporter subunit	P/L	cCt/cTt	111	990	.	N	N	N	.	.	.	.	N	.	.	.	.	.	.	.	.	.	.	.	.	.	.	.	.	.	.	.	.	N	.	.	.	.	.	.	.	.
211	90183	A	G	NON_SYNONYMOUS_CODING	YPO0079	sbp1	sulfate transporter subunit	T/A	Acg/Gcg	231	990	.	.	.	N	.	.	.	.	.	.	.	.	.	.	N	.	.	.	.	.	.	.	.	.	.	.	.	N	.	.	.	.	.	.	.	.	.	.
212	90837	G	A	SYNONYMOUS_CODING	YPO0080	YPO0080	hypothetical protein	V/V	gtC/gtT	238	819	.	N	N	N	.	.	.	.	N	.	N	.	.	.	N	.	.	.	.	N	N	.	.	.	N	.	.	N	.	.	.	.	N	.	.	.	.	.
213	90838	A	C	NON_SYNONYMOUS_CODING	YPO0080	YPO0080	hypothetical protein	V/G	gTc/gGc	238	819	.	N	N	N	.	.	.	.	N	.	.	.	.	.	N	.	.	.	.	N	N	.	.	.	N	.	N	N	.	.	.	.	.	.	.	.	.	.
214	90931	T	A	NON_SYNONYMOUS_CODING	YPO0080	YPO0080	hypothetical protein	Q/L	cAg/cTg	207	819	.	.	.	.	.	.	.	.	.	.	.	.	.	.	.	.	.	.	.	.	.	.	.	.	.	.	.	.	.	.	.	.	.	.	.	.	.	.
215	91031	A	T	NON_SYNONYMOUS_CODING	YPO0080	YPO0080	hypothetical protein	W/R	Tgg/Agg	174	819	.	.	.	.	.	.	.	.	.	.	.	.	.	.	.	.	.	.	.	.	.	.	.	.	.	.	.	.	.	.	.	.	.	.	.	.	.	.
216	91494	G	A	SYNONYMOUS_CODING	YPO0080	YPO0080	hypothetical protein	N/N	aaC/aaT	19	819	.	N	N	N	.	.	.	N	N	.	.	.	.	.	.	.	.	.	.	.	.	.	.	.	N	.	.	.	.	.	.	.	.	.	.	.	.	.
217	92867	C	T	NON_SYNONYMOUS_CODING	YPO0081	YPO0081	membrane transport protein	A/T	Gcg/Acg	63	1428	.	.	N	.	.	.	N	.	.	.	.	.	.	.	.	.	.	.	.	.	.	.	.	.	.	.	N	.	.	.	.	.	.	.	.	.	.	.
218	93647	C	T	SYNONYMOUS_CODING	YPO0082	YPO0082	hypothetical protein	T/T	acG/acA	62	714	.	N	.	N	.	.	N	.	.	N	N	.	.	.	.	.	.	.	.	.	.	.	.	.	.	.	.	.	.	.	.	.	.	.	.	.	.	.
219	94576	C	T	INTERGENIC	NA	NA	NA	NA	NA	NA	NA	.	N	N	N	.	.	N	.	N	.	N	.	N	.	.	.	.	.	N	.	.	.	.	.	.	.	.	.	.	.	.	.	.	.	.	.	.	.
220	94576	C	T	UPSTREAM: 10 bases	YPO0083	YPO0083	hypothetical protein	NA	NA	NA	738	.	N	N	N	.	.	N	.	N	.	N	.	N	.	.	.	.	.	N	.	.	.	.	.	.	.	.	.	.	.	.	.	.	.	.	.	.	.
221	94693	G	A	INTERGENIC	NA	NA	NA	NA	NA	NA	NA	.	.	N	N	.	.	N	.	N	.	N	.	.	N	.	.	.	.	.	.	.	N	.	.	.	.	N	.	.	.	.	.	.	.	.	.	.	.
222	96277	A	T	NON_SYNONYMOUS_CODING	YPO0085	tpiA	triosephosphate isomerase	L/M	Ttg/Atg	221	768	.	.	N	.	.	.	.	.	.	.	.	.	.	.	.	.	.	.	.	.	.	.	.	.	.	.	.	.	.	.	.	.	.	.	.	.	.	.
223	96298	T	A	NON_SYNONYMOUS_CODING	YPO0085	tpiA	triosephosphate isomerase	N/Y	Aac/Tac	214	768	.	.	N	.	.	.	.	.	.	.	.	.	.	.	.	.	.	.	.	.	.	.	.	.	.	.	.	.	.	.	.	.	.	.	.	.	.	.
224	96391	C	A	NON_SYNONYMOUS_CODING	YPO0085	tpiA	triosephosphate isomerase	A/S	Gct/Tct	183	768	.	.	N	.	.	.	.	.	.	.	.	.	.	.	.	.	.	.	N	.	.	.	.	.	.	N	.	.	.	.	.	.	.	.	.	.	.	.
225	96740	G	A	SYNONYMOUS_CODING	YPO0085	tpiA	triosephosphate isomerase	V/V	gtC/gtT	66	768	.	.	.	.	.	.	.	.	.	.	N	.	.	.	.	.	.	.	.	.	.	.	.	.	.	.	.	N	.	.	.	.	.	.	.	.	.	.
226	97226	G	A	NON_SYNONYMOUS_CODING	YPO0086	YPO0086	hypothetical protein	A/V	gCg/gTg	159	636	.	.	.	.	.	.	.	.	.	.	N	.	.	.	.	.	.	.	.	.	.	.	.	.	.	.	.	.	.	.	.	.	N	.	.	.	.	.
227	97696	T	A	NON_SYNONYMOUS_CODING	YPO0086	YPO0086	hypothetical protein	R/S	agA/agT	2	636	.	.	.	N	.	.	N	.	.	.	N	.	.	.	.	.	.	.	.	.	.	N	.	.	.	.	.	.	.	.	.	.	.	.	.	.	.	.
228	97796	A	G	UPSTREAM: 95 bases	YPO0086	YPO0086	hypothetical protein	NA	NA	NA	636	.	.	N	N	.	.	.	.	.	.	.	.	.	.	.	N	.	.	.	.	.	.	.	.	.	.	.	.	.	.	.	.	.	.	.	.	.	.
229	97796	A	G	INTERGENIC	NA	NA	NA	NA	NA	NA	NA	.	.	N	N	.	.	.	.	.	.	.	.	.	.	.	N	.	.	.	.	.	.	.	.	.	.	.	.	.	.	.	.	.	.	.	.	.	.
230	97796	A	G	UPSTREAM: 53 bases	YPO0087	YPO0087	hypothetical protein	NA	NA	NA	435	.	.	N	N	.	.	.	.	.	.	.	.	.	.	.	N	.	.	.	.	.	.	.	.	.	.	.	.	.	.	.	.	.	.	.	.	.	.
231	98411	G	A	INTERGENIC	NA	NA	NA	NA	NA	NA	NA	.	.	.	N	.	.	.	.	.	N	.	.	.	.	A	.	.	.	.	.	.	.	.	.	N	.	.	N	.	.	.	.	.	.	.	.	.	.
232	98534	G	A	INTERGENIC	NA	NA	NA	NA	NA	NA	NA	A	N	N	N	A	A	N	A	A	N	A	A	A	N	N	A	A	A	A	A	A	A	A	A	N	A	N	A	A	.	.	.	.	.	.	.	.	.
233	98534	G	A	DOWNSTREAM: 90 bases	YPO0088	fpr	ferredoxin-NADP reductase	NA	NA	NA	747	A	N	N	N	A	A	N	A	A	N	A	A	A	N	N	A	A	A	A	A	A	A	A	A	N	A	N	A	A	.	.	.	.	.	.	.	.	.
234	98835	C	T	NON_SYNONYMOUS_CODING	YPO0088	fpr	ferredoxin-NADP reductase	G/D	gGt/gAt	179	747	.	.	.	.	.	.	N	.	.	.	.	.	.	.	.	.	.	.	.	.	.	.	.	.	.	N	.	.	.	.	.	.	.	.	.	.	.	.
235	99809	C	T	NON_SYNONYMOUS_CODING	YPO0089	%27glpX	pseudo	E/K	Gaa/Aaa	129	669	.	.	N	.	.	.	.	.	.	.	.	.	.	.	.	.	.	.	.	.	.	.	.	.	.	.	.	.	.	.	.	.	.	.	.	.	.	.
236	99827	G	T	NON_SYNONYMOUS_CODING	YPO0089	%27glpX	pseudo	Q/K	Caa/Aaa	123	669	.	.	N	N	.	.	.	.	.	N	N	N	.	.	.	.	.	.	.	N	.	.	.	.	.	N	.	.	.	.	.	.	.	.	.	.	.	.
237	99843	G	A	SYNONYMOUS_CODING	YPO0089	%27glpX	pseudo	R/R	cgC/cgT	117	669	.	.	N	.	.	.	.	.	.	.	N	N	.	.	.	.	.	.	.	.	.	.	.	.	.	.	.	.	.	.	.	.	.	.	.	.	.	.
238	99890	T	A	NON_SYNONYMOUS_CODING	YPO0089	%27glpX	pseudo	I/F	Att/Ttt	102	669	.	.	.	.	.	.	.	.	.	.	.	.	.	.	.	.	.	.	.	.	N	.	.	.	.	.	.	N	.	.	.	.	.	.	.	.	.	.
239	100141	G	C	NON_SYNONYMOUS_CODING	YPO0089	%27glpX	pseudo	A/G	gCt/gGt	18	669	.	.	N	N	.	.	N	.	.	N	.	N	.	.	.	.	.	.	.	.	.	.	.	.	.	.	N	.	.	.	.	.	.	.	.	.	.	.
240	100188	A	G	SYNONYMOUS_CODING	YPO0089	%27glpX	pseudo	P/P	ccT/ccC	2	669	.	N	.	N	.	.	.	.	.	N	.	.	.	.	N	.	.	.	.	N	N	.	.	.	N	.	N	.	.	.	.	.	.	.	.	.	.	.
241	100188	A	G	DOWNSTREAM: 76 bases	YPO0090	glpK%27	pseudo	NA	NA	NA	1092	.	N	.	N	.	.	.	.	.	N	.	.	.	.	N	.	.	.	.	N	N	.	.	.	N	.	N	.	.	.	.	.	.	.	.	.	.	.
242	100202	A	T	UPSTREAM: 9 bases	YPO0089	%27glpX	pseudo	NA	NA	NA	669	.	N	.	N	.	.	.	.	.	N	.	.	.	.	N	.	.	.	.	.	N	.	.	.	.	.	N	.	.	.	.	.	.	.	.	.	.	.
243	100202	A	T	DOWNSTREAM: 62 bases	YPO0090	glpK%27	pseudo	NA	NA	NA	1092	.	N	.	N	.	.	.	.	.	N	.	.	.	.	N	.	.	.	.	.	N	.	.	.	.	.	N	.	.	.	.	.	.	.	.	.	.	.
244	100202	A	T	INTERGENIC	NA	NA	NA	NA	NA	NA	NA	.	N	.	N	.	.	.	.	.	N	.	.	.	.	N	.	.	.	.	.	N	.	.	.	.	.	N	.	.	.	.	.	.	.	.	.	.	.
245	100215	T	C	UPSTREAM: 22 bases	YPO0089	%27glpX	pseudo	NA	NA	NA	669	.	N	.	N	.	.	.	.	.	N	N	.	.	.	N	N	.	.	.	.	N	.	.	.	.	.	N	.	.	N	.	.	.	.	.	.	.	.
246	100215	T	C	DOWNSTREAM: 49 bases	YPO0090	glpK%27	pseudo	NA	NA	NA	1092	.	N	.	N	.	.	.	.	.	N	N	.	.	.	N	N	.	.	.	.	N	.	.	.	.	.	N	.	.	N	.	.	.	.	.	.	.	.
247	100215	T	C	INTERGENIC	NA	NA	NA	NA	NA	NA	NA	.	N	.	N	.	.	.	.	.	N	N	.	.	.	N	N	.	.	.	.	N	.	.	.	.	.	N	.	.	N	.	.	.	.	.	.	.	.
248	100263	C	A	UPSTREAM: 70 bases	YPO0089	%27glpX	pseudo	NA	NA	NA	669	N	N	N	N	N	N	N	N	N	N	N	N	N	N	N	N	N	.	N	N	N	N	N	.	N	.	N	N	N	N	N	N	N	.	N	N	N	N
249	100263	C	A	DOWNSTREAM: 1 bases	YPO0090	glpK%27	pseudo	NA	NA	NA	1092	N	N	N	N	N	N	N	N	N	N	N	N	N	N	N	N	N	.	N	N	N	N	N	.	N	.	N	N	N	N	N	N	N	.	N	N	N	N
250	100263	C	A	INTERGENIC	NA	NA	NA	NA	NA	NA	NA	N	N	N	N	N	N	N	N	N	N	N	N	N	N	N	N	N	.	N	N	N	N	N	.	N	.	N	N	N	N	N	N	N	.	N	N	N	N
251	100383	C	T	NON_SYNONYMOUS_CODING	YPO0090	glpK%27	pseudo	E/K	Gaa/Aaa	325	1092	.	.	N	.	.	.	.	.	.	.	.	.	.	.	.	.	.	.	N	.	.	.	.	.	.	.	.	.	.	.	.	.	.	.	.	.	.	.
252	101214	C	G	NON_SYNONYMOUS_CODING	YPO0090	glpK%27	pseudo	A/P	Gct/Cct	48	1092	.	N	.	.	.	.	.	.	.	.	N	.	.	.	.	.	.	.	N	.	.	.	.	.	.	.	.	.	.	.	.	.	.	.	.	.	.	.
253	101221	G	A	SYNONYMOUS_CODING	YPO0090	glpK%27	pseudo	Y/Y	taC/taT	45	1092	.	N	.	N	.	.	.	.	.	.	N	.	.	.	.	.	.	.	.	.	.	.	.	.	.	.	N	.	.	.	.	.	N	.	.	.	.	.
254	101962	T	G	NON_SYNONYMOUS_CODING	YPO0091	glpF	glycerol uptake facilitator protein	Y/S	tAc/tCc	140	849	.	N	N	.	.	.	.	.	.	.	.	.	.	.	N	.	.	.	.	.	.	.	.	.	.	.	.	.	.	.	.	.	.	.	.	.	.	.
255	102478	C	T	INTERGENIC	NA	NA	NA	NA	NA	NA	NA	.	.	N	.	.	.	.	.	.	.	N	.	.	.	.	.	.	.	.	.	.	.	.	.	.	.	.	.	.	.	.	.	.	.	.	.	.	.
256	102478	C	T	UPSTREAM: 98 bases	YPO0091	glpF	glycerol uptake facilitator protein	NA	NA	NA	849	.	.	N	.	.	.	.	.	.	.	N	.	.	.	.	.	.	.	.	.	.	.	.	.	.	.	.	.	.	.	.	.	.	.	.	.	.	.
257	102510	C	T	INTERGENIC	NA	NA	NA	NA	NA	NA	NA	.	.	N	N	.	.	.	.	.	.	.	.	N	.	.	.	.	.	.	.	.	.	.	.	.	N	.	.	.	.	.	.	N	.	.	.	.	.
258	102518	A	G	INTERGENIC	NA	NA	NA	NA	NA	NA	NA	.	.	N	N	.	.	.	.	.	.	.	.	N	N	.	.	.	.	.	.	.	.	.	G	.	.	.	.	.	.	.	.	.	.	.	.	.	.
259	102521	G	A	INTERGENIC	NA	NA	NA	NA	NA	NA	NA	.	.	N	N	.	.	.	.	.	.	.	.	N	N	.	.	.	.	.	.	.	.	.	.	.	N	.	.	.	.	.	.	.	.	.	.	.	.
260	102530	C	T	INTERGENIC	NA	NA	NA	NA	NA	NA	NA	.	N	N	N	.	.	.	.	.	.	.	.	.	N	.	.	.	.	.	.	.	.	.	.	.	.	.	.	.	.	.	.	.	.	.	.	.	.
261	111182	C	T	NON_SYNONYMOUS_CODING	YPO0102	YPO0102	hypothetical protein	P/S	Cct/Tct	151	585	.	.	T	N	.	.	.	.	.	.	N	.	.	.	N	.	.	.	N	N	N	.	.	.	.	.	N	.	.	.	.	.	.	.	.	.	.	.
262	111805	G	A	SYNONYMOUS_CODING	YPO0103	menG	ribonuclease activity regulator protein RraA	T/T	acC/acT	38	486	.	N	N	.	.	.	.	.	N	N	N	.	.	.	.	.	.	.	.	.	.	.	.	.	N	.	.	N	.	.	.	.	.	.	.	.	.	.
263	111898	A	T	NON_SYNONYMOUS_CODING	YPO0103	menG	ribonuclease activity regulator protein RraA	D/E	gaT/gaA	7	486	.	N	N	N	.	.	.	.	N	.	.	.	N	N	N	.	.	.	.	.	N	.	.	.	.	.	.	T	.	.	.	.	.	.	.	.	.	.
264	112950	T	G	NON_SYNONYMOUS_CODING	YPO0104	menA	1%2C4-dihydroxy-2-naphthoate octaprenyltransferase	T/P	Acc/Ccc	10	918	.	.	N	N	.	.	.	.	.	.	.	.	.	.	.	.	.	.	.	.	.	.	.	.	.	.	.	.	.	.	.	.	.	.	.	.	.	.
265	113190	T	C	INTERGENIC	NA	NA	NA	NA	NA	NA	NA	C	C	N	N	.	.	N	.	N	N	N	.	N	N	.	.	.	.	.	N	.	N	.	.	.	.	.	.	.	N	.	.	.	.	.	N	N	.
266	113190	T	C	DOWNSTREAM: 23 bases	YPO0105	hslU	ATP-dependent protease ATP-binding subunit HslU	NA	NA	NA	1332	C	C	N	N	.	.	N	.	N	N	N	.	N	N	.	.	.	.	.	N	.	N	.	.	.	.	.	.	.	N	.	.	.	.	.	N	N	.
267	113589	A	C	NON_SYNONYMOUS_CODING	YPO0105	hslU	ATP-dependent protease ATP-binding subunit HslU	I/S	aTc/aGc	319	1332	.	.	.	.	.	.	.	.	.	.	.	.	.	.	N	.	.	.	.	.	.	.	.	.	.	.	.	.	.	.	.	.	.	.	.	.	.	.
268	114669	C	T	SYNONYMOUS_CODING	YPO0106	hslV	ATP-dependent protease peptidase subunit	G/G	ggG/ggA	157	525	.	N	N	N	.	.	.	.	.	N	.	.	.	.	.	.	.	.	.	N	N	.	T	.	.	.	N	.	.	.	.	.	.	.	.	.	.	.
269	114739	G	A	NON_SYNONYMOUS_CODING	YPO0106	hslV	ATP-dependent protease peptidase subunit	A/V	gCa/gTa	134	525	.	.	.	N	.	.	.	.	.	.	N	.	.	.	.	.	.	.	.	.	.	.	.	.	.	.	.	N	.	.	.	N	.	.	.	N	.	.
270	115112	C	T	NON_SYNONYMOUS_CODING	YPO0106	hslV	ATP-dependent protease peptidase subunit	D/N	Gat/Aat	10	525	.	.	N	.	.	.	.	.	.	.	.	.	.	.	N	.	.	.	.	.	N	.	.	.	.	.	.	N	.	.	.	.	.	.	.	.	.	.
271	115404	G	T	SYNONYMOUS_CODING	YPO0107	ftsN	cell division protein FtsN	R/R	cgC/cgA	227	846	.	.	N	.	.	.	.	T	N	T	T	T	T	T	T	T	T	T	T	T	T	T	T	T	T	T	T	T	T	.	.	.	.	.	.	.	.	.
272	115548	T	G	SYNONYMOUS_CODING	YPO0107	ftsN	cell division protein FtsN	A/A	gcA/gcC	179	846	.	.	.	.	.	.	.	.	.	N	.	.	.	.	N	.	.	.	.	N	N	.	.	.	.	.	N	.	.	.	.	.	.	.	.	.	.	.
273	116204	G	T	SYNONYMOUS_CODING	YPO0108	cytR	DNA-binding transcriptional regulator CytR	R/R	cgC/cgA	325	1029	.	.	N	N	.	.	.	N	.	.	N	.	.	.	N	.	.	.	.	.	.	.	.	.	.	.	.	N	.	.	.	.	.	.	.	.	.	.
274	116205	C	G	NON_SYNONYMOUS_CODING	YPO0108	cytR	DNA-binding transcriptional regulator CytR	R/P	cGc/cCc	325	1029	.	.	N	N	.	.	.	N	.	.	N	.	.	.	.	.	.	.	.	.	.	.	.	.	.	N	.	N	.	.	.	N	.	.	.	.	.	.
275	116299	T	C	NON_SYNONYMOUS_CODING	YPO0108	cytR	DNA-binding transcriptional regulator CytR	T/A	Act/Gct	294	1029	.	.	.	.	.	.	.	N	.	.	.	.	.	.	.	.	.	.	.	.	N	.	.	.	.	.	N	.	.	.	.	.	.	.	.	.	.	.
276	116448	T	G	NON_SYNONYMOUS_CODING	YPO0108	cytR	DNA-binding transcriptional regulator CytR	H/P	cAc/cCc	244	1029	.	N	N	N	N	N	.	N	N	.	N	.	N	N	N	.	.	N	.	N	N	N	N	N	N	N	N	N	N	N	.	.	N	.	N	N	.	.
277	116752	G	A	STOP_GAINED	YPO0108	cytR	DNA-binding transcriptional regulator CytR	Q/*	Cag/Tag	143	1029	.	.	.	N	.	.	.	.	.	.	.	.	.	.	N	.	.	.	.	.	.	.	.	.	.	N	.	.	.	.	.	.	.	.	.	.	.	.
278	116983	C	A	STOP_GAINED	YPO0108	cytR	DNA-binding transcriptional regulator CytR	E/*	Gaa/Taa	66	1029	.	N	N	N	.	.	N	.	.	.	.	.	N	.	N	.	.	.	.	.	.	N	.	.	.	N	.	N	.	.	.	.	.	.	.	.	.	.
279	117163	C	A	STOP_GAINED	YPO0108	cytR	DNA-binding transcriptional regulator CytR	E/*	Gaa/Taa	6	1029	.	N	N	N	.	.	.	.	.	.	.	.	.	.	.	.	.	.	.	.	.	.	.	.	.	.	.	.	.	.	.	.	.	.	.	.	.	.
280	117994	G	A	NON_SYNONYMOUS_CODING	YPO0110	priA	primosome assembly protein PriA	T/M	aCg/aTg	579	2199	.	.	N	.	.	.	.	.	.	N	N	.	.	.	.	.	.	.	A	A	A	A	A	A	N	A	A	N	A	.	.	.	.	.	.	.	.	.
281	118674	G	A	SYNONYMOUS_CODING	YPO0110	priA	primosome assembly protein PriA	I/I	atC/atT	352	2199	.	.	N	N	.	.	.	.	.	N	N	.	.	.	.	.	.	.	.	N	N	.	.	.	.	.	.	N	A	.	.	.	N	.	.	.	.	.
282	119861	C	A	INTERGENIC	NA	NA	NA	NA	NA	NA	NA	N	N	N	N	N	N	N	N	N	.	N	N	N	N	N	N	N	N	N	N	N	N	N	N	N	N	N	N	A	N	A	.	.	.	.	.	.	.
283	120097	G	A	SYNONYMOUS_CODING	YPO0111	rpmE	50S ribosomal protein L31	P/P	ccG/ccA	42	216	.	N	N	.	.	.	.	.	.	.	.	.	.	.	N	.	.	.	N	.	N	A	A	A	A	A	N	N	A	.	.	.	.	.	.	N	.	.
284	120304	G	A	INTERGENIC	NA	NA	NA	NA	NA	NA	NA	.	N	N	.	.	.	.	.	.	N	.	.	.	.	.	.	.	.	.	.	.	.	.	.	.	.	.	.	.	.	.	.	.	.	.	.	.	.
285	120313	C	G	INTERGENIC	NA	NA	NA	NA	NA	NA	NA	.	N	N	.	.	.	.	.	.	N	.	.	.	.	.	.	.	.	.	.	.	.	.	.	.	N	.	.	.	.	.	.	N	.	.	.	.	.
286	121618	C	A	NON_SYNONYMOUS_CODING	YPO0114	metJ	transcriptional repressor protein MetJ	E/D	gaG/gaT	84	318	.	.	N	.	.	.	.	.	.	.	.	.	.	.	.	.	.	.	.	.	.	.	.	.	.	.	.	N	.	.	.	.	.	.	.	.	.	.
287	122183	C	T	INTERGENIC	NA	NA	NA	NA	NA	NA	NA	.	.	N	.	.	.	.	.	.	.	.	.	.	.	.	.	.	.	N	.	.	.	.	.	.	.	.	.	.	.	.	.	N	.	.	.	.	.
288	122183	C	T	UPSTREAM: 64 bases	YPO0115	metB	pseudo	NA	NA	NA	1160	.	.	N	.	.	.	.	.	.	.	.	.	.	.	.	.	.	.	N	.	.	.	.	.	.	.	.	.	.	.	.	.	N	.	.	.	.	.
289	122291	T	C	SYNONYMOUS_CODING	YPO0115	metB	pseudo	N/N	aaT/aaC	15	1160	.	.	.	.	.	.	.	.	N	.	.	.	.	.	N	N	.	.	.	.	.	.	.	.	.	.	N	N	.	.	.	.	.	.	.	.	.	.
290	123374	G	A	UPSTREAM: 35 bases	YPO0116	metL	bifunctional aspartate kinase II%2Fhomoserine dehydrogenase II	NA	NA	NA	2436	.	.	N	.	.	.	N	.	.	.	.	.	.	.	.	.	.	.	.	.	.	.	.	.	.	.	N	.	.	.	.	.	.	.	.	.	.	.
291	123374	G	A	STOP_GAINED	YPO0115	metB	pseudo	W/*	tgG/tgA	376	1160	.	.	N	.	.	.	N	.	.	.	.	.	.	.	.	.	.	.	.	.	.	.	.	.	.	.	N	.	.	.	.	.	.	.	.	.	.	.
292	123375	A	C	UPSTREAM: 34 bases	YPO0116	metL	bifunctional aspartate kinase II%2Fhomoserine dehydrogenase II	NA	NA	NA	2436	.	.	N	.	.	.	.	.	.	.	.	.	.	.	.	.	.	.	.	.	.	.	.	.	.	.	.	.	.	.	.	.	.	.	.	.	.	.
293	123375	A	C	NON_SYNONYMOUS_CODING	YPO0115	metB	pseudo	T/P	Acc/Ccc	377	1160	.	.	N	.	.	.	.	.	.	.	.	.	.	.	.	.	.	.	.	.	.	.	.	.	.	.	.	.	.	.	.	.	.	.	.	.	.	.
294	124608	G	C	SYNONYMOUS_CODING	YPO0116	metL	bifunctional aspartate kinase II%2Fhomoserine dehydrogenase II	A/A	gcG/gcC	400	2436	.	N	.	N	.	.	.	.	.	N	N	N	.	.	N	.	.	.	.	N	N	.	.	.	N	.	N	.	.	.	.	.	.	.	.	.	.	.
295	126967	T	A	DOWNSTREAM: 6 bases	YPO0117	metF	5%2C10-methylenetetrahydrofolate reductase	NA	NA	NA	885	.	N	N	N	.	.	N	.	N	N	N	N	N	.	.	.	.	.	N	N	N	N	.	.	N	.	N	.	.	.	.	.	N	.	.	.	.	.
296	126967	T	A	INTERGENIC	NA	NA	NA	NA	NA	NA	NA	.	N	N	N	.	.	N	.	N	N	N	N	N	.	.	.	.	.	N	N	N	N	.	.	N	.	N	.	.	.	.	.	N	.	.	.	.	.
297	126977	A	G	DOWNSTREAM: 16 bases	YPO0117	metF	5%2C10-methylenetetrahydrofolate reductase	NA	NA	NA	885	N	N	N	N	G	N	N	G	N	G	N	N	N	G	G	G	N	G	N	N	G	N	G	G	N	N	N	N	G	N	G	.	N	.	.	.	.	.
298	126977	A	G	INTERGENIC	NA	NA	NA	NA	NA	NA	NA	N	N	N	N	G	N	N	G	N	G	N	N	N	G	G	G	N	G	N	N	G	N	G	G	N	N	N	N	G	N	G	.	N	.	.	.	.	.
299	128678	C	A	DOWNSTREAM: 8 bases	YPO0120	glpR	DNA-binding transcriptional repressor GlpR	NA	NA	NA	759	.	.	N	N	.	.	.	.	.	.	.	.	.	.	.	.	.	.	.	.	.	.	.	.	.	.	.	A	A	.	.	.	.	.	.	.	.	.
300	128678	C	A	INTERGENIC	NA	NA	NA	NA	NA	NA	NA	.	.	N	N	.	.	.	.	.	.	.	.	.	.	.	.	.	.	.	.	.	.	.	.	.	.	.	A	A	.	.	.	.	.	.	.	.	.
301	128678	C	A	UPSTREAM: 56 bases	YPO0119	YPO0119	insertion element DNA-binding protein	NA	NA	NA	645	.	.	N	N	.	.	.	.	.	.	.	.	.	.	.	.	.	.	.	.	.	.	.	.	.	.	.	A	A	.	.	.	.	.	.	.	.	.
302	129314	G	A	NON_SYNONYMOUS_CODING	YPO0120	glpR	DNA-binding transcriptional repressor GlpR	A/V	gCc/gTc	44	759	.	.	.	.	.	.	N	.	.	.	.	.	.	.	.	.	.	.	.	.	N	.	.	.	.	.	.	.	.	.	.	.	.	.	.	.	.	.
303	129936	G	A	NON_SYNONYMOUS_CODING	YPO0121	glpG	intramembrane serine protease GlpG	P/L	cCc/cTc	127	837	.	N	N	N	.	.	.	N	.	N	.	N	.	.	N	.	.	.	.	N	N	.	.	.	.	N	N	.	.	.	.	.	.	.	.	.	.	.
304	130643	G	A	NON_SYNONYMOUS_CODING	YPO0122	glpE	thiosulfate sulfurtransferase	T/I	aCc/aTc	7	330	A	N	N	A	A	A	A	A	A	N	N	A	A	A	A	A	A	A	A	A	N	A	A	A	A	A	A	A	A	A	A	A	A	A	A	A	A	A
305	131125	C	A	NON_SYNONYMOUS_CODING	YPO0123	malT	transcriptional regulator MalT	R/L	cGt/cTt	875	2712	.	.	N	.	.	.	.	.	.	.	N	.	.	.	.	.	.	.	.	.	.	.	.	.	.	.	.	.	.	.	.	.	.	.	.	.	.	.
306	131294	T	A	NON_SYNONYMOUS_CODING	YPO0123	malT	transcriptional regulator MalT	I/F	Att/Ttt	819	2712	.	.	N	.	.	.	.	.	.	.	.	.	.	.	.	.	.	.	.	.	.	.	.	.	.	.	.	.	.	.	.	.	.	.	.	.	.	.
307	132136	C	T	NON_SYNONYMOUS_CODING	YPO0123	malT	transcriptional regulator MalT	S/N	aGt/aAt	538	2712	.	.	N	N	.	.	.	.	.	.	N	.	.	.	.	.	.	.	.	.	.	.	.	T	.	.	.	.	.	.	.	.	.	.	.	.	.	.
308	133269	C	T	SYNONYMOUS_CODING	YPO0123	malT	transcriptional regulator MalT	R/R	cgG/cgA	160	2712	.	.	.	.	.	.	.	.	.	.	.	.	.	.	.	.	.	.	.	.	N	.	.	.	.	.	N	N	.	.	.	.	.	.	.	.	.	.
309	135809	C	A	NON_SYNONYMOUS_CODING	YPO0124	malP	pseudo	Q/K	Cag/Aag	582	2405	.	N	N	N	.	.	.	.	N	N	N	.	N	N	N	.	.	.	N	N	N	N	N	.	.	.	.	N	.	N	.	.	.	.	.	N	.	.
310	137648	C	T	NON_SYNONYMOUS_CODING	YPO0126	malQ	4-alpha-glucanotransferase	A/V	gCt/gTt	389	2097	.	.	N	N	.	.	.	.	.	N	.	.	.	.	.	.	.	.	T	T	T	T	T	T	T	T	T	T	T	.	.	.	.	.	.	.	.	.
311	138344	T	A	NON_SYNONYMOUS_CODING	YPO0126	malQ	4-alpha-glucanotransferase	V/E	gTa/gAa	621	2097	.	.	.	.	.	.	.	.	.	.	.	.	.	.	N	.	.	.	.	.	.	.	.	.	.	.	.	.	.	.	.	.	.	.	.	.	.	.
312	138647	C	A	DOWNSTREAM: 68 bases	YPO0126	malQ	4-alpha-glucanotransferase	NA	NA	NA	2097	.	.	N	N	.	.	.	.	.	.	N	.	.	.	N	N	.	.	.	.	.	.	.	.	.	N	.	N	.	.	.	.	.	.	.	.	.	.
313	138647	C	A	INTERGENIC	NA	NA	NA	NA	NA	NA	NA	.	.	N	N	.	.	.	.	.	.	N	.	.	.	N	N	.	.	.	.	.	.	.	.	.	N	.	N	.	.	.	.	.	.	.	.	.	.
314	138670	A	G	DOWNSTREAM: 91 bases	YPO0126	malQ	4-alpha-glucanotransferase	NA	NA	NA	2097	G	N	N	.	.	.	.	.	.	.	N	.	.	.	N	.	.	.	.	.	.	.	.	.	.	.	.	.	.	.	.	.	.	.	.	.	.	.
315	138670	A	G	INTERGENIC	NA	NA	NA	NA	NA	NA	NA	G	N	N	.	.	.	.	.	.	.	N	.	.	.	N	.	.	.	.	.	.	.	.	.	.	.	.	.	.	.	.	.	.	.	.	.	.	.
316	138679	A	G	DOWNSTREAM: 100 bases	YPO0126	malQ	4-alpha-glucanotransferase	NA	NA	NA	2097	N	N	N	.	.	.	.	.	.	.	N	.	.	.	.	.	.	.	.	.	.	.	.	.	.	.	.	.	.	.	.	.	.	.	.	.	.	.
317	138679	A	G	INTERGENIC	NA	NA	NA	NA	NA	NA	NA	N	N	N	.	.	.	.	.	.	.	N	.	.	.	.	.	.	.	.	.	.	.	.	.	.	.	.	.	.	.	.	.	.	.	.	.	.	.
318	138681	G	A	INTERGENIC	NA	NA	NA	NA	NA	NA	NA	N	N	N	.	.	.	.	.	.	.	N	.	.	.	.	.	.	.	N	.	N	.	.	.	.	.	.	.	.	.	.	.	N	.	.	.	.	.
319	138719	G	A	INTERGENIC	NA	NA	NA	NA	NA	NA	NA	N	N	N	N	.	.	.	.	.	.	.	.	.	.	.	.	.	.	.	.	.	.	.	.	.	N	.	.	.	.	.	.	.	.	.	.	.	.
320	138766	G	A	INTERGENIC	NA	NA	NA	NA	NA	NA	NA	N	N	N	N	N	.	.	N	.	.	N	N	N	N	N	N	.	.	.	N	N	.	.	.	.	.	N	N	.	.	.	.	.	.	.	.	.	.
321	138767	G	T	INTERGENIC	NA	NA	NA	NA	NA	NA	NA	N	N	N	N	.	.	.	N	.	.	N	N	N	N	N	N	.	.	N	N	N	.	.	.	.	.	N	.	.	.	.	.	.	.	.	.	.	.
322	138787	A	C	INTERGENIC	NA	NA	NA	NA	NA	NA	NA	N	N	N	N	.	.	.	.	.	.	.	.	N	.	N	N	.	.	.	.	N	.	.	.	.	.	N	.	.	.	.	.	.	.	.	.	.	.
323	138810	G	A	INTERGENIC	NA	NA	NA	NA	NA	NA	NA	.	.	N	.	.	.	.	.	.	.	N	.	.	.	.	.	.	.	.	.	.	.	.	.	.	.	.	.	.	.	.	.	.	.	.	.	.	.
324	138810	G	A	DOWNSTREAM: 98 bases	YPO0127	YPO0127	DNA uptake protein	NA	NA	NA	576	.	.	N	.	.	.	.	.	.	.	N	.	.	.	.	.	.	.	.	.	.	.	.	.	.	.	.	.	.	.	.	.	.	.	.	.	.	.
325	138820	C	T	INTERGENIC	NA	NA	NA	NA	NA	NA	NA	.	.	N	.	.	.	N	.	.	.	N	.	.	.	.	.	.	.	.	.	.	.	.	.	.	.	.	N	T	.	.	.	.	.	.	.	.	.
326	138820	C	T	DOWNSTREAM: 88 bases	YPO0127	YPO0127	DNA uptake protein	NA	NA	NA	576	.	.	N	.	.	.	N	.	.	.	N	.	.	.	.	.	.	.	.	.	.	.	.	.	.	.	.	N	T	.	.	.	.	.	.	.	.	.
327	138874	C	T	INTERGENIC	NA	NA	NA	NA	NA	NA	NA	.	.	N	N	.	.	.	.	.	N	N	.	.	.	.	.	.	.	.	.	.	.	.	.	.	N	.	N	.	.	.	.	.	.	.	.	.	.
328	138874	C	T	DOWNSTREAM: 34 bases	YPO0127	YPO0127	DNA uptake protein	NA	NA	NA	576	.	.	N	N	.	.	.	.	.	N	N	.	.	.	.	.	.	.	.	.	.	.	.	.	.	N	.	N	.	.	.	.	.	.	.	.	.	.
329	138876	C	T	INTERGENIC	NA	NA	NA	NA	NA	NA	NA	.	.	N	N	.	.	.	.	.	N	.	.	.	.	.	.	.	.	.	.	.	.	.	.	.	.	.	.	.	N	.	.	.	.	.	.	.	.
330	138876	C	T	DOWNSTREAM: 32 bases	YPO0127	YPO0127	DNA uptake protein	NA	NA	NA	576	.	.	N	N	.	.	.	.	.	N	.	.	.	.	.	.	.	.	.	.	.	.	.	.	.	.	.	.	.	N	.	.	.	.	.	.	.	.
331	139466	G	A	SYNONYMOUS_CODING	YPO0127	YPO0127	DNA uptake protein	D/D	gaC/gaT	6	576	.	.	N	.	.	.	.	.	.	.	.	.	.	.	.	.	.	.	.	.	.	.	.	.	.	N	.	.	.	.	.	.	.	.	.	.	.	.
332	139466	G	A	DOWNSTREAM: 77 bases	YPO0128	YPO0128	gluconate periplasmic binding protein	NA	NA	NA	702	.	.	N	.	.	.	.	.	.	.	.	.	.	.	.	.	.	.	.	.	.	.	.	.	.	N	.	.	.	.	.	.	.	.	.	.	.	.
333	139536	A	G	DOWNSTREAM: 7 bases	YPO0128	YPO0128	gluconate periplasmic binding protein	NA	NA	NA	702	.	N	N	N	.	.	.	.	N	N	.	N	.	.	N	.	.	.	.	.	N	.	.	.	.	.	N	N	.	.	.	.	.	.	.	.	.	.
334	139536	A	G	INTERGENIC	NA	NA	NA	NA	NA	NA	NA	.	N	N	N	.	.	.	.	N	N	.	N	.	.	N	.	.	.	.	.	N	.	.	.	.	.	N	N	.	.	.	.	.	.	.	.	.	.
335	139536	A	G	UPSTREAM: 53 bases	YPO0127	YPO0127	DNA uptake protein	NA	NA	NA	576	.	N	N	N	.	.	.	.	N	N	.	N	.	.	N	.	.	.	.	.	N	.	.	.	.	.	N	N	.	.	.	.	.	.	.	.	.	.
336	141502	C	T	NON_SYNONYMOUS_CODING	YPO0130	YPO0130	hypothetical protein	R/C	Cgt/Tgt	76	270	.	N	N	N	.	.	.	.	.	.	.	.	.	.	.	.	.	.	.	.	.	.	.	.	.	N	.	.	.	.	.	.	.	.	.	.	.	.
337	141964	G	A	UPSTREAM: 23 bases	YPO0131	YPO0131	hypothetical protein	NA	NA	NA	258	.	N	A	.	.	.	.	.	.	.	N	.	.	.	N	.	.	.	.	.	N	.	.	.	.	.	.	N	.	.	.	.	N	.	.	.	.	.
338	141964	G	A	DOWNSTREAM: 13 bases	YPO0132	feoB	ferrous iron transport protein B	NA	NA	NA	2316	.	N	A	.	.	.	.	.	.	.	N	.	.	.	N	.	.	.	.	.	N	.	.	.	.	.	.	N	.	.	.	.	N	.	.	.	.	.
339	141964	G	A	INTERGENIC	NA	NA	NA	NA	NA	NA	NA	.	N	A	.	.	.	.	.	.	.	N	.	.	.	N	.	.	.	.	.	N	.	.	.	.	.	.	N	.	.	.	.	N	.	.	.	.	.
340	142674	A	G	NON_SYNONYMOUS_CODING	YPO0132	feoB	ferrous iron transport protein B	V/A	gTg/gCg	540	2316	.	.	.	N	.	.	.	.	.	N	.	.	.	.	.	.	.	.	.	.	.	.	.	.	.	.	.	.	.	.	.	.	.	.	.	.	.	.
341	143072	G	A	SYNONYMOUS_CODING	YPO0132	feoB	ferrous iron transport protein B	P/P	ccC/ccT	407	2316	.	.	N	N	.	.	N	.	.	.	N	.	.	.	.	.	.	.	.	.	N	.	.	.	.	.	N	.	.	.	.	.	.	.	.	.	.	.
342	143347	C	A	NON_SYNONYMOUS_CODING	YPO0132	feoB	ferrous iron transport protein B	A/S	Gcc/Tcc	316	2316	.	.	N	.	.	.	.	.	.	N	.	.	.	.	.	.	.	.	.	.	.	.	.	.	.	.	.	.	.	.	.	.	.	.	.	.	.	.
343	143776	T	C	NON_SYNONYMOUS_CODING	YPO0132	feoB	ferrous iron transport protein B	T/A	Acg/Gcg	173	2316	C	C	C	C	C	C	C	C	C	C	N	C	C	C	C	C	C	C	C	C	N	C	C	C	C	C	C	N	C	.	.	.	.	.	.	.	.	.
344	143979	G	C	NON_SYNONYMOUS_CODING	YPO0132	feoB	ferrous iron transport protein B	T/R	aCa/aGa	105	2316	.	N	N	.	.	.	.	.	.	.	.	.	.	.	N	.	.	.	.	.	N	.	.	.	.	.	N	N	.	.	.	.	.	.	.	.	.	.
345	145134	A	C	INTERGENIC	NA	NA	NA	NA	NA	NA	NA	.	.	N	.	.	.	.	.	N	.	.	.	.	.	.	.	.	.	.	.	N	.	.	.	.	.	.	.	.	.	.	.	.	.	.	.	.	.
346	145134	A	C	DOWNSTREAM: 1 bases	YPO0134	YPO0134	hypothetical protein	NA	NA	NA	2376	.	.	N	.	.	.	.	.	N	.	.	.	.	.	.	.	.	.	.	.	N	.	.	.	.	.	.	.	.	.	.	.	.	.	.	.	.	.
347	145146	T	A	STOP_GAINED	YPO0134	YPO0134	hypothetical protein	K/*	Aaa/Taa	789	2376	.	.	N	.	.	.	.	.	.	.	.	.	.	.	.	.	.	.	.	.	.	.	.	.	.	.	.	.	.	.	.	.	.	.	.	.	.	.
348	145671	C	T	NON_SYNONYMOUS_CODING	YPO0134	YPO0134	hypothetical protein	V/I	Gta/Ata	614	2376	.	.	N	.	.	.	N	.	.	.	N	.	.	.	.	.	.	.	.	.	.	.	.	.	.	.	.	N	.	.	.	.	.	.	.	.	.	.
349	145741	C	T	NON_SYNONYMOUS_CODING	YPO0134	YPO0134	hypothetical protein	M/I	atG/atA	590	2376	.	.	N	N	.	.	N	.	.	.	.	.	.	.	.	.	.	.	.	.	N	.	.	.	.	.	.	.	.	.	.	.	N	.	.	.	.	.
350	147372	A	C	NON_SYNONYMOUS_CODING	YPO0134	YPO0134	hypothetical protein	L/V	Tta/Gta	47	2376	.	.	.	.	.	.	.	.	.	N	.	.	.	.	.	.	.	.	.	.	.	.	.	.	.	.	N	.	.	.	.	.	.	.	.	.	.	.
351	147477	C	T	NON_SYNONYMOUS_CODING	YPO0134	YPO0134	hypothetical protein	E/K	Gaa/Aaa	12	2376	.	.	.	.	.	.	.	.	N	.	.	N	.	.	.	.	.	.	.	.	.	.	.	.	.	.	.	.	.	.	.	.	.	.	.	.	.	.
352	149614	A	G	SYNONYMOUS_CODING	YPO0137	envZ	osmolarity sensor protein	T/T	acA/acG	68	1353	.	N	.	.	.	.	.	.	N	N	.	.	.	.	.	.	.	.	.	.	.	.	.	.	.	.	.	N	.	.	.	.	.	.	.	.	.	.
353	149929	T	G	SYNONYMOUS_CODING	YPO0137	envZ	osmolarity sensor protein	G/G	ggT/ggG	173	1353	.	.	N	N	.	.	.	.	.	.	.	N	.	.	N	.	.	.	.	.	N	.	.	.	.	.	.	N	.	.	.	.	.	.	.	.	.	.
354	150193	A	C	NON_SYNONYMOUS_CODING	YPO0137	envZ	osmolarity sensor protein	E/D	gaA/gaC	261	1353	.	N	N	.	.	.	.	.	.	.	.	.	.	.	.	.	.	.	.	.	.	.	.	.	.	.	.	N	.	.	.	.	.	.	.	.	.	.
355	150756	T	G	NON_SYNONYMOUS_CODING	YPO0137	envZ	osmolarity sensor protein	V/G	gTg/gGg	449	1353	.	N	N	N	.	.	N	.	.	.	N	.	.	.	N	.	.	.	.	.	N	.	N	.	.	.	N	N	.	.	.	.	.	.	.	.	N	.
356	150928	G	T	SYNONYMOUS_CODING	YPO0138	pckA	phosphoenolpyruvate carboxykinase	A/A	gcC/gcA	530	1620	.	.	N	.	.	.	.	.	N	.	N	N	N	N	.	.	.	.	N	N	N	N	.	.	.	N	N	N	T	.	.	.	.	.	.	.	.	.
357	151566	C	T	NON_SYNONYMOUS_CODING	YPO0138	pckA	phosphoenolpyruvate carboxykinase	G/S	Ggt/Agt	318	1620	.	.	N	N	.	.	.	.	.	N	N	.	.	.	.	.	.	.	.	.	N	.	.	.	.	.	N	N	.	.	.	.	N	.	.	.	.	.
358	152909	G	T	NON_SYNONYMOUS_CODING	YPO0139	hslO	heat shock protein 33	F/L	ttC/ttA	229	882	.	.	N	.	.	.	.	.	.	.	.	.	.	.	.	N	.	.	N	.	.	.	.	.	.	.	.	.	.	.	.	.	.	.	.	.	.	.
359	153653	G	A	UPSTREAM: 58 bases	YPO0139	hslO	heat shock protein 33	NA	NA	NA	882	.	.	N	.	.	.	.	.	.	N	.	.	.	.	N	.	.	.	.	.	N	.	.	.	.	.	.	N	.	.	.	.	.	.	.	.	.	.
360	153653	G	A	INTERGENIC	NA	NA	NA	NA	NA	NA	NA	.	.	N	.	.	.	.	.	.	N	.	.	.	.	N	.	.	.	.	.	N	.	.	.	.	.	.	N	.	.	.	.	.	.	.	.	.	.
361	153755	A	G	INTERGENIC	NA	NA	NA	NA	NA	NA	NA	.	.	N	N	.	G	G	G	N	N	N	G	N	G	N	G	G	G	G	N	G	G	G	G	G	N	G	N	N	.	.	.	.	.	.	.	.	.
362	153755	A	G	DOWNSTREAM: 3 bases	YPO0140	hslR	heat shock protein 15	NA	NA	NA	408	.	.	N	N	.	G	G	G	N	N	N	G	N	G	N	G	G	G	G	N	G	G	G	G	G	N	G	N	N	.	.	.	.	.	.	.	.	.
363	154694	C	T	NON_SYNONYMOUS_CODING	YPO0141	YPO0141	hypothetical protein	V/I	Gta/Ata	61	681	.	N	N	N	.	.	.	.	.	.	N	.	.	.	N	.	.	.	.	N	.	.	.	.	.	.	N	.	.	.	.	.	N	.	.	.	.	.
364	154972	C	T	UPSTREAM: 98 bases	YPO0141	YPO0141	hypothetical protein	NA	NA	NA	681	.	.	N	N	.	.	.	.	.	N	.	.	.	.	N	T	T	T	T	T	N	T	T	T	T	T	N	N	T	.	.	.	.	.	.	.	.	.
365	154972	C	T	INTERGENIC	NA	NA	NA	NA	NA	NA	NA	.	.	N	N	.	.	.	.	.	N	.	.	.	.	N	T	T	T	T	T	N	T	T	T	T	T	N	N	T	.	.	.	.	.	.	.	.	.
366	154972	C	T	DOWNSTREAM: 46 bases	YPO0142	YPO0142	hypothetical protein	NA	NA	NA	2148	.	.	N	N	.	.	.	.	.	N	.	.	.	.	N	T	T	T	T	T	N	T	T	T	T	T	N	N	T	.	.	.	.	.	.	.	.	.
367	155313	C	G	NON_SYNONYMOUS_CODING	YPO0142	YPO0142	hypothetical protein	R/P	cGg/cCg	618	2148	.	.	.	.	.	.	.	.	N	.	.	.	.	.	.	.	.	.	.	.	.	.	.	.	.	N	.	.	.	.	.	.	.	.	.	.	.	.
368	155747	A	G	SYNONYMOUS_CODING	YPO0142	YPO0142	hypothetical protein	S/S	agT/agC	473	2148	G	G	G	G	G	G	G	G	G	G	G	G	G	G	G	G	G	G	G	G	N	G	G	G	G	G	G	G	G	G	G	G	N	G	G	G	G	G
369	155800	C	T	NON_SYNONYMOUS_CODING	YPO0142	YPO0142	hypothetical protein	A/T	Gca/Aca	456	2148	.	.	N	.	.	.	.	.	.	N	.	.	.	.	N	.	.	.	.	.	.	.	.	.	.	.	.	.	.	.	.	.	.	.	.	.	.	.
370	156202	T	A	NON_SYNONYMOUS_CODING	YPO0142	YPO0142	hypothetical protein	N/Y	Aat/Tat	322	2148	.	.	N	N	.	.	.	.	.	.	.	.	.	.	.	.	.	.	.	.	.	.	.	.	.	.	.	.	.	.	.	.	.	.	.	.	.	.
371	156223	T	G	NON_SYNONYMOUS_CODING	YPO0142	YPO0142	hypothetical protein	T/P	Acc/Ccc	315	2148	.	N	N	N	.	.	.	.	.	.	.	.	.	.	.	.	.	.	.	.	.	.	.	.	.	.	.	.	.	.	.	.	.	.	.	.	.	.
372	156409	A	T	NON_SYNONYMOUS_CODING	YPO0142	YPO0142	hypothetical protein	Y/N	Tac/Aac	253	2148	T	T	N	T	T	T	T	T	T	T	T	T	T	T	T	T	T	T	T	N	N	T	T	T	T	T	N	N	T	.	.	.	.	.	.	.	.	.
373	157308	G	A	INTERGENIC	NA	NA	NA	NA	NA	NA	NA	.	.	N	N	.	.	.	.	.	N	.	.	.	.	.	.	.	.	.	.	.	.	.	.	A	A	N	N	A	.	.	.	.	.	.	.	.	.
374	158353	T	C	DOWNSTREAM: 56 bases	YPO0144	nudE	ADP-ribose diphosphatase NudE	NA	NA	NA	546	.	N	N	N	.	N	N	N	N	N	N	N	N	N	.	.	.	N	N	N	.	N	N	.	.	.	N	.	N	N	N	.	N	N	N	.	.	N
375	158353	T	C	INTERGENIC	NA	NA	NA	NA	NA	NA	NA	.	N	N	N	.	N	N	N	N	N	N	N	N	N	.	.	.	N	N	N	.	N	N	.	.	.	N	.	N	N	N	.	N	N	N	.	.	N
376	158353	T	C	DOWNSTREAM: 80 bases	YPO0145	mrcA	peptidoglycan synthetase	NA	NA	NA	2556	.	N	N	N	.	N	N	N	N	N	N	N	N	N	.	.	.	N	N	N	.	N	N	.	.	.	N	.	N	N	N	.	N	N	N	.	.	N
377	158488	A	C	NON_SYNONYMOUS_CODING	YPO0145	mrcA	peptidoglycan synthetase	V/G	gTa/gGa	834	2556	.	.	N	N	.	.	.	.	.	.	.	.	.	.	N	.	.	.	.	N	.	.	.	.	.	.	.	.	.	.	.	.	.	.	.	.	.	.
378	158835	A	C	SYNONYMOUS_CODING	YPO0145	mrcA	peptidoglycan synthetase	G/G	ggT/ggG	718	2556	.	N	N	.	.	.	.	.	.	.	.	.	.	.	.	.	.	.	.	.	N	.	.	.	.	.	.	.	.	.	.	.	.	.	.	.	.	.
379	158839	G	T	NON_SYNONYMOUS_CODING	YPO0145	mrcA	peptidoglycan synthetase	T/K	aCg/aAg	717	2556	.	N	N	.	.	.	.	.	.	.	.	.	.	.	.	.	.	.	.	.	N	.	.	.	.	N	.	.	.	.	.	.	.	.	.	.	.	.
380	160450	G	A	NON_SYNONYMOUS_CODING	YPO0145	mrcA	peptidoglycan synthetase	A/V	gCc/gTc	180	2556	.	.	N	.	.	.	.	.	.	N	.	.	.	.	.	.	.	.	.	.	.	.	.	.	.	.	.	A	A	.	.	.	.	.	.	.	.	.
381	161037	A	C	UPSTREAM: 49 bases	YPO0145	mrcA	peptidoglycan synthetase	NA	NA	NA	2556	.	N	N	N	.	.	.	.	N	N	.	.	.	.	.	.	.	.	.	.	.	.	.	.	.	.	.	N	.	.	.	.	.	.	.	.	.	.
382	161037	A	C	UPSTREAM: 26 bases	YPO0146	YPO0146	hypothetical protein	NA	NA	NA	942	.	N	N	N	.	.	.	.	N	N	.	.	.	.	.	.	.	.	.	.	.	.	.	.	.	.	.	N	.	.	.	.	.	.	.	.	.	.
383	161037	A	C	INTERGENIC	NA	NA	NA	NA	NA	NA	NA	.	N	N	N	.	.	.	.	N	N	.	.	.	.	.	.	.	.	.	.	.	.	.	.	.	.	.	N	.	.	.	.	.	.	.	.	.	.
384	161103	T	C	NON_SYNONYMOUS_CODING	YPO0146	YPO0146	hypothetical protein	I/T	aTa/aCa	14	942	.	N	N	.	.	.	.	.	N	.	.	.	.	.	N	.	.	.	.	.	.	.	.	.	.	.	.	N	.	.	.	.	.	.	.	.	.	.
385	161563	T	G	SYNONYMOUS_CODING	YPO0146	YPO0146	hypothetical protein	G/G	ggT/ggG	167	942	.	.	.	.	.	.	.	.	.	.	N	.	.	.	.	.	.	.	.	.	.	.	.	.	.	.	N	.	.	.	.	.	.	.	.	.	.	.
386	163318	C	T	NON_SYNONYMOUS_CODING	YPO0149	YPO0149	hypothetical protein	A/V	gCt/gTt	37	369	.	.	N	.	.	.	.	.	.	.	.	.	T	.	.	.	.	.	.	.	.	.	.	.	.	.	.	N	.	.	.	.	.	.	.	.	.	.
387	163962	C	G	INTERGENIC	NA	NA	NA	NA	NA	NA	NA	.	.	N	N	.	.	.	.	.	.	N	.	.	.	.	.	.	.	.	.	N	.	.	.	.	N	N	.	.	.	.	.	.	.	.	N	.	.
388	163962	C	G	UPSTREAM: 42 bases	YPO0150	hofQ	porin	NA	NA	NA	1125	.	.	N	N	.	.	.	.	.	.	N	.	.	.	.	.	.	.	.	.	N	.	.	.	.	N	N	.	.	.	.	.	.	.	.	N	.	.
389	164065	A	G	NON_SYNONYMOUS_CODING	YPO0150	hofQ	porin	N/S	aAt/aGt	21	1125	.	.	.	.	.	.	.	.	.	.	.	.	.	.	.	.	.	.	.	.	.	.	.	.	.	.	.	.	.	.	.	.	.	.	.	.	.	.
390	164513	G	T	NON_SYNONYMOUS_CODING	YPO0150	hofQ	porin	E/D	gaG/gaT	170	1125	.	.	.	N	.	.	.	.	.	.	.	.	.	.	N	.	.	.	.	.	.	.	.	.	.	.	N	.	.	.	.	.	.	.	.	.	.	.
391	165456	A	T	INTERGENIC	NA	NA	NA	NA	NA	NA	NA	.	N	.	N	.	.	.	.	.	.	.	.	.	.	.	.	.	.	.	.	.	.	.	.	.	.	N	.	.	.	.	.	.	.	.	.	.	.
392	165456	A	T	UPSTREAM: 21 bases	YPO0151	aroK	shikimate kinase I	NA	NA	NA	522	.	N	.	N	.	.	.	.	.	.	.	.	.	.	.	.	.	.	.	.	.	.	.	.	.	.	N	.	.	.	.	.	.	.	.	.	.	.
393	166045	A	T	DOWNSTREAM: 47 bases	YPO0151	aroK	shikimate kinase I	NA	NA	NA	522	.	.	.	.	.	.	.	.	N	.	.	.	.	.	.	.	.	.	.	.	.	.	.	.	.	.	.	N	.	.	.	.	.	.	.	.	.	.
394	166045	A	T	UPSTREAM: 10 bases	YPO0152	aroB	3-dehydroquinate synthase	NA	NA	NA	1089	.	.	.	.	.	.	.	.	N	.	.	.	.	.	.	.	.	.	.	.	.	.	.	.	.	.	.	N	.	.	.	.	.	.	.	.	.	.
395	166045	A	T	INTERGENIC	NA	NA	NA	NA	NA	NA	NA	.	.	.	.	.	.	.	.	N	.	.	.	.	.	.	.	.	.	.	.	.	.	.	.	.	.	.	N	.	.	.	.	.	.	.	.	.	.
396	166484	G	A	NON_SYNONYMOUS_CODING	YPO0152	aroB	3-dehydroquinate synthase	A/T	Gcc/Acc	144	1089	.	.	.	N	.	.	.	.	.	N	N	.	.	.	N	.	.	.	.	.	N	.	.	.	.	.	N	.	.	.	.	.	.	.	.	.	.	.
397	167062	A	C	SYNONYMOUS_CODING	YPO0152	aroB	3-dehydroquinate synthase	P/P	ccA/ccC	336	1089	.	N	N	N	.	.	.	.	.	.	.	.	.	.	.	.	.	.	.	.	N	.	.	.	.	.	.	.	.	.	.	.	.	.	.	.	.	.
398	167392	T	G	INTERGENIC	NA	NA	NA	NA	NA	NA	NA	.	N	N	N	.	.	.	.	.	.	.	.	.	.	.	.	.	.	.	.	.	.	.	.	.	.	N	.	.	.	.	.	.	.	.	.	.	.
399	167392	T	G	UPSTREAM: 5 bases	YPO0153	YPO0153	hypothetical protein	NA	NA	NA	990	.	N	N	N	.	.	.	.	.	.	.	.	.	.	.	.	.	.	.	.	.	.	.	.	.	.	N	.	.	.	.	.	.	.	.	.	.	.
400	167652	T	C	NON_SYNONYMOUS_CODING	YPO0153	YPO0153	hypothetical protein	S/P	Tcg/Ccg	86	990	.	.	.	.	.	.	.	.	.	.	.	.	.	.	.	.	.	.	.	.	.	.	.	.	.	.	.	.	.	.	.	.	.	.	.	.	.	.
401	167803	C	T	NON_SYNONYMOUS_CODING	YPO0153	YPO0153	hypothetical protein	S/L	tCg/tTg	136	990	.	.	.	.	.	.	.	.	.	.	.	.	.	.	.	.	.	.	.	.	.	.	.	.	.	.	.	.	.	.	.	.	.	.	.	.	.	.
402	168535	A	G	SYNONYMOUS_CODING	YPO0154	dam	DNA adenine methylase	R/R	cgA/cgG	22	816	.	.	N	N	.	.	.	.	.	N	.	.	.	.	.	.	.	.	.	.	N	.	.	.	.	.	.	.	.	.	.	.	.	.	.	.	.	.
403	169412	C	T	INTERGENIC	NA	NA	NA	NA	NA	NA	NA	.	N	.	.	.	.	.	.	.	.	.	.	.	.	N	.	.	.	N	.	.	.	.	.	.	.	.	.	.	.	.	.	.	.	.	.	.	.
404	171038	A	G	DOWNSTREAM: 82 bases	YPO0156	gph	phosphoglycolate phosphatase	NA	NA	NA	699	.	.	.	.	.	.	.	.	.	.	.	.	.	.	.	.	.	.	.	.	.	.	.	.	.	.	.	.	.	.	.	.	.	.	.	.	.	.
405	171038	A	G	SYNONYMOUS_CODING	YPO0157	trpS	tryptophanyl-tRNA synthetase	E/E	gaA/gaG	27	1041	.	.	.	.	.	.	.	.	.	.	.	.	.	.	.	.	.	.	.	.	.	.	.	.	.	.	.	.	.	.	.	.	.	.	.	.	.	.
406	171062	T	G	SYNONYMOUS_CODING	YPO0157	trpS	tryptophanyl-tRNA synthetase	G/G	ggT/ggG	35	1041	.	N	N	N	.	.	.	.	.	.	.	N	.	.	N	N	.	.	.	.	N	.	.	.	.	.	.	.	.	.	.	.	.	.	.	.	.	.
407	171206	T	G	SYNONYMOUS_CODING	YPO0157	trpS	tryptophanyl-tRNA synthetase	G/G	ggT/ggG	83	1041	.	.	N	N	.	.	.	.	.	N	.	.	.	.	.	.	.	.	.	.	N	.	.	.	.	.	.	N	.	.	.	.	.	.	.	.	.	.
408	172418	T	A	NON_SYNONYMOUS_CODING	YPO0158	cysG	siroheme synthase	Q/L	cAg/cTg	383	1413	.	N	.	N	.	.	.	.	.	.	A	A	N	N	A	A	A	A	N	A	N	A	A	A	A	N	N	A	A	.	.	.	.	.	.	.	.	.
409	172494	T	G	NON_SYNONYMOUS_CODING	YPO0158	cysG	siroheme synthase	K/Q	Aaa/Caa	358	1413	.	.	N	N	.	.	.	.	.	N	.	.	.	.	.	.	.	.	.	.	.	.	.	.	.	.	.	.	.	.	.	.	.	.	.	.	.	.
410	173032	C	T	SYNONYMOUS_CODING	YPO0158	cysG	siroheme synthase	K/K	aaG/aaA	178	1413	.	.	.	.	.	.	.	.	.	N	.	.	.	.	.	.	.	.	.	.	.	.	.	.	.	.	.	N	.	.	.	.	.	.	.	.	.	.
411	173430	T	C	NON_SYNONYMOUS_CODING	YPO0158	cysG	siroheme synthase	T/A	Acc/Gcc	46	1413	.	.	.	N	.	.	.	.	.	N	.	.	.	.	.	N	.	.	.	N	N	.	.	.	N	.	N	.	.	.	.	.	.	.	.	.	.	.
412	173611	A	G	DOWNSTREAM: 42 bases	YPO0159	nirC	nitrite transporter NirC	NA	NA	NA	807	N	N	N	N	.	N	N	N	N	.	N	N	N	N	.	.	.	.	N	N	.	N	.	.	.	.	N	N	.	N	.	.	.	.	.	N	N	.
413	173611	A	G	INTERGENIC	NA	NA	NA	NA	NA	NA	NA	N	N	N	N	.	N	N	N	N	.	N	N	N	N	.	.	.	.	N	N	.	N	.	.	.	.	N	N	.	N	.	.	.	.	.	N	N	.
414	173611	A	G	UPSTREAM: 46 bases	YPO0158	cysG	siroheme synthase	NA	NA	NA	1413	N	N	N	N	.	N	N	N	N	.	N	N	N	N	.	.	.	.	N	N	.	N	.	.	.	.	N	N	.	N	.	.	.	.	.	N	N	.
415	175528	G	A	SYNONYMOUS_CODING	YPO0161	nirB	nitrite reductase	R/R	cgC/cgT	668	2547	.	.	N	.	.	.	.	.	.	.	.	.	.	.	.	.	.	.	.	.	.	.	.	.	.	.	.	.	.	.	.	.	.	.	.	.	.	.
416	176803	G	T	SYNONYMOUS_CODING	YPO0161	nirB	nitrite reductase	I/I	atC/atA	243	2547	.	.	N	N	.	.	T	T	T	T	N	T	T	T	T	T	T	T	T	T	T	T	T	T	T	T	N	N	T	.	.	.	.	.	.	.	.	.
417	177168	C	A	STOP_GAINED	YPO0161	nirB	nitrite reductase	E/*	Gaa/Taa	122	2547	.	N	N	.	.	.	.	.	.	.	N	.	.	.	.	.	.	.	.	.	N	.	.	.	.	.	.	.	.	.	.	.	.	.	.	.	.	.
418	177258	T	A	NON_SYNONYMOUS_CODING	YPO0161	nirB	nitrite reductase	I/F	Att/Ttt	92	2547	.	.	.	.	.	.	.	.	.	.	.	.	.	.	.	.	.	.	.	.	.	.	.	A	.	.	.	.	.	.	.	.	.	.	.	.	.	.
419	177728	T	G	INTERGENIC	NA	NA	NA	NA	NA	NA	NA	.	.	N	N	.	N	.	.	N	.	N	N	N	N	N	.	N	.	.	N	.	N	.	.	.	.	N	N	.	N	.	.	.	.	.	.	.	.
420	177740	G	A	INTERGENIC	NA	NA	NA	NA	NA	NA	NA	.	N	N	N	.	.	.	.	N	.	N	.	N	.	.	.	N	.	.	N	N	.	.	.	N	N	N	N	.	N	.	.	.	.	.	N	.	.
421	178028	C	T	NON_SYNONYMOUS_CODING	YPO0162	codA	cytosine deaminase	A/V	gCg/gTg	63	1311	.	.	N	.	.	.	.	.	.	.	.	.	.	.	.	.	.	.	.	N	.	.	.	.	.	.	.	.	.	.	.	.	.	.	.	.	.	.
422	178723	C	T	NON_SYNONYMOUS_CODING	YPO0162	codA	cytosine deaminase	R/C	Cgt/Tgt	295	1311	.	.	N	.	.	.	.	.	.	.	.	.	.	.	.	T	T	T	T	N	T	T	T	T	T	T	N	T	T	.	.	.	.	.	.	.	.	.
423	179896	C	A	SYNONYMOUS_CODING	YPO0163	YPO0163	hypothetical protein	G/G	ggG/ggT	175	1185	.	.	N	.	.	.	.	.	.	.	.	.	.	.	.	.	.	.	.	.	.	.	.	.	.	.	N	N	.	.	.	.	.	.	.	.	.	.
424	179974	T	G	SYNONYMOUS_CODING	YPO0163	YPO0163	hypothetical protein	P/P	ccA/ccC	149	1185	.	.	.	.	.	.	.	.	.	.	.	.	.	.	.	.	.	.	.	.	N	.	.	.	.	.	.	N	.	.	.	.	.	.	.	.	.	.
425	179985	T	C	NON_SYNONYMOUS_CODING	YPO0163	YPO0163	hypothetical protein	M/V	Atg/Gtg	146	1185	.	.	.	.	.	.	.	.	.	.	.	.	.	.	.	.	.	.	.	.	.	.	.	.	.	.	.	N	.	.	.	.	.	.	.	.	.	.
426	181141	T	G	NON_SYNONYMOUS_CODING	YPO0164	YPO0164	membrane receptor protein	V/G	gTt/gGt	79	2061	.	N	.	N	.	.	.	.	.	.	.	N	.	.	.	N	.	.	.	.	N	.	.	.	.	.	N	N	.	.	.	.	.	.	.	.	.	.
427	181253	T	C	SYNONYMOUS_CODING	YPO0164	YPO0164	membrane receptor protein	D/D	gaT/gaC	116	2061	.	N	N	.	.	.	.	.	.	.	.	.	.	.	.	.	.	.	.	.	N	.	.	.	.	.	.	.	.	.	.	.	.	.	.	.	.	.
428	181420	C	G	NON_SYNONYMOUS_CODING	YPO0164	YPO0164	membrane receptor protein	P/R	cCg/cGg	172	2061	.	.	N	.	.	.	.	.	.	.	.	.	.	.	.	N	.	.	.	.	N	.	.	.	.	.	N	N	.	.	.	.	.	.	.	N	.	.
429	181710	G	C	NON_SYNONYMOUS_CODING	YPO0164	YPO0164	membrane receptor protein	V/L	Gta/Cta	269	2061	.	.	.	N	.	.	.	.	.	.	.	.	.	.	N	.	.	.	.	.	N	.	.	.	.	.	.	.	.	.	.	.	.	.	.	N	.	.
430	181991	T	G	SYNONYMOUS_CODING	YPO0164	YPO0164	membrane receptor protein	G/G	ggT/ggG	362	2061	.	.	.	N	.	.	.	.	.	N	.	.	.	.	.	.	.	.	.	.	N	.	.	.	.	.	.	.	.	.	.	.	.	.	.	.	.	.
431	182447	C	T	SYNONYMOUS_CODING	YPO0164	YPO0164	membrane receptor protein	I/I	atC/atT	514	2061	.	N	N	N	.	.	.	.	N	N	.	.	N	.	.	.	.	.	.	.	.	.	.	.	.	.	N	.	.	.	.	.	N	.	.	.	.	.
432	182507	C	T	SYNONYMOUS_CODING	YPO0164	YPO0164	membrane receptor protein	T/T	acC/acT	534	2061	.	.	N	.	.	.	N	.	.	.	.	.	.	.	.	.	.	.	.	.	.	.	.	.	.	.	.	.	.	.	.	.	.	.	.	.	.	.
433	182517	G	T	NON_SYNONYMOUS_CODING	YPO0164	YPO0164	membrane receptor protein	G/C	Ggc/Tgc	538	2061	.	.	N	.	.	.	.	.	.	.	.	.	.	.	.	.	.	.	.	.	N	.	.	.	.	N	N	.	.	.	.	.	.	.	.	.	.	.
434	183008	C	T	DOWNSTREAM: 42 bases	YPO0164	YPO0164	membrane receptor protein	NA	NA	NA	2061	.	.	.	N	.	N	N	.	N	.	N	N	N	N	N	.	N	.	N	N	T	N	N	T	T	N	N	N	N	N	.	.	.	.	.	N	N	.
435	183008	C	T	DOWNSTREAM: 59 bases	YPO0165	YPO0165	LacI family transcriptional regulator	NA	NA	NA	987	.	.	.	N	.	N	N	.	N	.	N	N	N	N	N	.	N	.	N	N	T	N	N	T	T	N	N	N	N	N	.	.	.	.	.	N	N	.
436	183008	C	T	INTERGENIC	NA	NA	NA	NA	NA	NA	NA	.	.	.	N	.	N	N	.	N	.	N	N	N	N	N	.	N	.	N	N	T	N	N	T	T	N	N	N	N	N	.	.	.	.	.	N	N	.
437	184194	G	A	INTERGENIC	NA	NA	NA	NA	NA	NA	NA	.	N	N	N	N	N	.	.	.	N	.	N	N	.	N	N	N	N	.	N	N	.	.	.	.	.	.	.	.	.	.	.	.	.	.	.	.	.
438	184635	G	A	SYNONYMOUS_CODING	YPO0166	YPO0166	glycosyl hydrolase	N/N	aaC/aaT	327	1314	.	N	N	N	.	.	N	.	.	.	N	.	.	.	.	.	.	.	.	.	.	.	.	.	.	.	N	.	.	.	.	.	.	.	.	.	.	.
439	184976	A	C	NON_SYNONYMOUS_CODING	YPO0166	YPO0166	glycosyl hydrolase	Y/D	Tat/Gat	214	1314	C	C	N	N	.	.	.	.	.	.	.	.	.	.	.	.	.	.	.	.	.	.	.	.	.	.	N	N	.	.	.	.	.	.	.	.	.	.
440	185039	G	A	STOP_GAINED	YPO0166	YPO0166	glycosyl hydrolase	Q/*	Caa/Taa	193	1314	.	.	N	.	.	.	.	.	.	N	.	.	.	.	.	.	.	.	.	.	N	.	.	.	.	.	.	N	.	.	.	.	.	.	.	.	.	.
441	185577	A	C	NON_SYNONYMOUS_CODING	YPO0166	YPO0166	glycosyl hydrolase	S/R	agT/agG	13	1314	.	N	N	.	.	.	.	.	.	.	.	.	.	.	N	.	.	.	.	N	N	.	.	.	.	.	N	N	.	.	.	.	.	.	.	.	.	.
442	186060	C	T	INTERGENIC	NA	NA	NA	NA	NA	NA	NA	.	N	N	.	.	.	.	.	.	N	.	.	.	.	.	.	.	.	N	.	.	.	.	.	.	.	.	.	.	.	.	.	N	.	.	.	.	.
443	186060	C	T	UPSTREAM: 71 bases	YPO0167	ppiA	peptidyl-prolyl cis-trans isomerase A	NA	NA	NA	570	.	N	N	.	.	.	.	.	.	N	.	.	.	.	.	.	.	.	N	.	.	.	.	.	.	.	.	.	.	.	.	.	N	.	.	.	.	.
444	187001	T	G	INTERGENIC	NA	NA	NA	NA	NA	NA	NA	.	N	N	N	.	.	.	.	.	.	.	.	.	.	.	.	.	.	.	.	.	.	.	.	.	.	.	.	.	.	.	.	.	.	.	.	.	.
445	187001	T	G	UPSTREAM: 25 bases	YPO0168	YPO0168	hypothetical protein	NA	NA	NA	1542	.	N	N	N	.	.	.	.	.	.	.	.	.	.	.	.	.	.	.	.	.	.	.	.	.	.	.	.	.	.	.	.	.	.	.	.	.	.
446	187483	G	A	NON_SYNONYMOUS_CODING	YPO0168	YPO0168	hypothetical protein	G/D	gGc/gAc	153	1542	.	.	.	.	.	.	.	.	.	.	.	.	.	.	.	.	.	.	.	.	N	.	.	.	A	A	A	N	A	.	.	.	.	.	.	.	.	.
447	188064	C	A	NON_SYNONYMOUS_CODING	YPO0168	YPO0168	hypothetical protein	Q/K	Cag/Aag	347	1542	.	.	N	.	.	.	.	.	.	.	.	.	.	.	.	.	.	.	.	.	.	.	.	.	.	N	.	N	A	.	.	.	N	.	.	.	.	.
448	188335	T	G	NON_SYNONYMOUS_CODING	YPO0168	YPO0168	hypothetical protein	M/R	aTg/aGg	437	1542	.	.	N	.	.	.	.	.	.	N	.	.	.	.	.	.	.	.	.	.	N	.	.	.	.	.	.	.	.	.	.	.	.	.	.	.	.	.
449	188340	C	T	NON_SYNONYMOUS_CODING	YPO0168	YPO0168	hypothetical protein	R/C	Cgt/Tgt	439	1542	.	.	N	N	.	.	.	.	.	N	.	.	.	.	.	.	.	.	.	.	.	.	.	.	.	.	N	.	.	.	.	.	.	.	.	.	.	.
450	188576	C	T	INTERGENIC	NA	NA	NA	NA	NA	NA	NA	.	N	.	N	.	N	N	.	N	N	N	N	N	.	N	.	.	.	.	N	N	.	N	.	.	N	N	N	N	N	.	.	N	.	.	.	.	.
451	188576	C	T	DOWNSTREAM: 9 bases	YPO0168	YPO0168	hypothetical protein	NA	NA	NA	1542	.	N	.	N	.	N	N	.	N	N	N	N	N	.	N	.	.	.	.	N	N	.	N	.	.	N	N	N	N	N	.	.	N	.	.	.	.	.
452	189227	C	T	NON_SYNONYMOUS_CODING	YPO0169	pabA	para-aminobenzoate synthase component II	R/C	Cgt/Tgt	140	576	T	T	N	T	T	T	T	T	T	T	T	T	T	T	T	T	T	T	T	T	T	T	T	T	T	T	N	N	T	T	T	T	N	T	.	.	.	.
453	189659	G	A	INTERGENIC	NA	NA	NA	NA	NA	NA	NA	.	.	N	.	N	.	.	.	.	.	.	.	.	.	N	.	.	.	N	.	.	.	.	.	.	.	N	N	.	.	.	.	.	.	.	.	.	.
454	189912	A	G	INTERGENIC	NA	NA	NA	NA	NA	NA	NA	.	N	N	.	.	.	.	.	.	.	.	.	.	.	.	.	.	.	.	.	.	.	.	.	.	.	.	.	.	.	.	G	G	.	.	.	.	.
455	189944	C	T	INTERGENIC	NA	NA	NA	NA	NA	NA	NA	.	.	N	.	.	.	.	.	.	N	.	.	.	.	.	.	.	.	.	.	.	.	.	.	.	.	.	N	.	.	.	.	.	.	.	.	.	.
456	190041	T	G	INTERGENIC	NA	NA	NA	NA	NA	NA	NA	.	N	N	N	N	.	.	.	N	N	N	.	N	N	N	N	.	.	N	N	N	N	N	.	.	.	N	N	.	N	N	N	N	.	.	N	.	.
457	190041	T	G	UPSTREAM: 96 bases	YPO0171	y1093	transposase for insertion sequence IS100	NA	NA	NA	1023	.	N	N	N	N	.	.	.	N	N	N	.	N	N	N	N	.	.	N	N	N	N	N	.	.	.	N	N	.	N	N	N	N	.	.	N	.	.
458	192139	G	A	INTERGENIC	NA	NA	NA	NA	NA	NA	NA	.	.	.	.	.	.	N	.	.	.	.	.	.	.	N	.	.	.	.	.	N	.	.	.	.	.	.	A	A	.	.	.	.	.	.	.	.	.
459	193560	C	T	NON_SYNONYMOUS_CODING	YPO0174	YPO0174	hypothetical protein	G/D	gGt/gAt	494	2121	.	N	N	N	.	.	.	.	.	.	.	N	N	.	N	.	.	.	N	N	.	.	.	.	.	N	.	N	.	.	.	.	.	.	.	N	.	.
460	195048	C	T	DOWNSTREAM: 78 bases	YPO0175	crp	cAMP-regulatory protein	NA	NA	NA	633	.	N	N	N	.	.	N	.	N	N	.	N	.	.	N	.	.	.	.	N	N	N	.	.	.	.	.	.	.	.	.	.	N	.	.	.	.	.
461	195048	C	T	INTERGENIC	NA	NA	NA	NA	NA	NA	NA	.	N	N	N	.	.	N	.	N	N	.	N	.	.	N	.	.	.	.	N	N	N	.	.	.	.	.	.	.	.	.	.	N	.	.	.	.	.
462	195048	C	T	UPSTREAM: 8 bases	YPO0174	YPO0174	hypothetical protein	NA	NA	NA	2121	.	N	N	N	.	.	N	.	N	N	.	N	.	.	N	.	.	.	.	N	N	N	.	.	.	.	.	.	.	.	.	.	N	.	.	.	.	.
463	195147	G	A	SYNONYMOUS_CODING	YPO0175	crp	cAMP-regulatory protein	I/I	atC/atT	204	633	A	A	N	N	A	A	A	A	A	A	A	A	N	A	A	A	A	A	A	A	A	A	A	A	A	N	A	N	A	.	.	.	.	.	.	.	.	.
464	195326	C	T	NON_SYNONYMOUS_CODING	YPO0175	crp	cAMP-regulatory protein	A/T	Gca/Aca	145	633	.	N	N	N	.	.	.	.	.	.	.	.	.	.	N	.	.	.	.	.	.	.	.	.	.	.	.	.	.	.	.	.	.	.	.	.	.	.
465	196232	T	G	NON_SYNONYMOUS_CODING	YPO0176	YPO0176	hypothetical protein	C/G	Tgt/Ggt	47	408	.	N	N	N	.	N	N	.	.	N	N	N	N	.	N	N	.	.	N	N	N	N	N	.	.	.	N	N	.	N	.	.	.	.	.	.	.	.
466	197030	G	T	DOWNSTREAM: 26 bases	YPO0177	YPO0177	hypothetical protein	NA	NA	NA	432	.	N	N	N	.	.	.	.	.	.	.	.	.	.	.	.	.	.	.	.	.	.	.	.	.	N	.	.	.	.	.	.	N	.	.	.	.	.
467	197030	G	T	INTERGENIC	NA	NA	NA	NA	NA	NA	NA	.	N	N	N	.	.	.	.	.	.	.	.	.	.	.	.	.	.	.	.	.	.	.	.	.	N	.	.	.	.	.	.	N	.	.	.	.	.
468	198915	C	T	NON_SYNONYMOUS_CODING	YPO0180	YPO0180	hydrolase	A/T	Gcc/Acc	167	981	.	.	.	.	.	.	N	.	.	.	.	.	.	.	.	.	.	.	.	.	N	.	.	.	.	N	.	N	.	.	.	.	.	.	.	.	.	.
469	199648	G	A	NON_SYNONYMOUS_CODING	YPO0181	YPO0181	ABC transporter	G/D	gGc/gAc	45	603	.	N	N	N	.	.	.	.	.	.	.	.	.	.	N	.	.	.	.	.	.	.	.	.	.	.	N	.	.	.	.	.	.	.	.	.	.	.
470	199738	T	G	NON_SYNONYMOUS_CODING	YPO0181	YPO0181	ABC transporter	L/W	tTg/tGg	75	603	.	N	.	N	.	.	.	.	.	N	.	.	.	.	.	.	.	.	.	.	.	.	.	.	.	.	.	.	.	.	.	.	.	.	.	.	.	.
471	199934	C	T	SYNONYMOUS_CODING	YPO0181	YPO0181	ABC transporter	A/A	gcC/gcT	140	603	.	.	.	.	.	.	.	.	.	.	N	.	.	.	.	.	.	.	.	.	.	.	.	.	N	.	.	N	T	.	.	.	.	.	.	.	.	.
472	199968	A	G	NON_SYNONYMOUS_CODING	YPO0181	YPO0181	ABC transporter	M/V	Atg/Gtg	152	603	.	.	N	N	.	.	.	.	.	N	.	.	.	.	.	.	.	.	.	.	.	.	.	.	.	.	N	.	.	.	.	.	.	.	.	.	.	.
473	200137	C	T	INTERGENIC	NA	NA	NA	NA	NA	NA	NA	.	.	N	.	.	.	N	.	.	.	N	.	.	.	.	.	.	.	.	.	.	.	.	.	.	.	.	.	.	.	.	.	.	.	.	.	.	.
474	200137	C	T	DOWNSTREAM: 20 bases	YPO0181	YPO0181	ABC transporter	NA	NA	NA	603	.	.	N	.	.	.	N	.	.	.	N	.	.	.	.	.	.	.	.	.	.	.	.	.	.	.	.	.	.	.	.	.	.	.	.	.	.	.
475	200232	C	A	INTERGENIC	NA	NA	NA	NA	NA	NA	NA	.	.	.	N	.	.	N	.	.	.	N	N	N	.	.	.	.	.	N	N	.	N	.	.	N	.	N	N	.	N	.	.	.	.	.	.	.	.
476	200232	C	A	UPSTREAM: 88 bases	YPO0182	tauA	taurine transporter substrate binding subunit	NA	NA	NA	1062	.	.	.	N	.	.	N	.	.	.	N	N	N	.	.	.	.	.	N	N	.	N	.	.	N	.	N	N	.	N	.	.	.	.	.	.	.	.
477	200723	C	T	NON_SYNONYMOUS_CODING	YPO0182	tauA	taurine transporter substrate binding subunit	T/M	aCg/aTg	135	1062	.	.	.	.	.	.	.	.	.	.	.	.	.	.	N	.	.	.	.	.	.	.	.	.	.	.	.	.	.	.	.	.	.	.	.	.	.	.
478	201673	T	G	NON_SYNONYMOUS_CODING	YPO0183	tauB	taurine transporter ATP-binding protein	L/R	cTa/cGa	95	768	.	.	N	N	.	.	.	.	.	.	.	.	.	.	.	.	.	.	.	.	.	.	.	.	.	.	.	.	.	.	.	.	.	.	.	.	.	.
479	201709	T	G	NON_SYNONYMOUS_CODING	YPO0183	tauB	taurine transporter ATP-binding protein	V/G	gTa/gGa	107	768	.	.	N	.	.	.	.	.	.	.	.	.	.	.	.	.	.	.	.	.	.	.	.	.	.	.	N	.	.	.	.	.	.	.	.	.	.	.
480	201785	G	A	SYNONYMOUS_CODING	YPO0183	tauB	taurine transporter ATP-binding protein	G/G	ggG/ggA	132	768	.	.	N	N	.	.	N	.	N	N	N	N	N	N	N	.	.	.	N	.	N	N	.	.	.	.	N	N	.	.	.	.	.	.	.	.	.	.
481	201786	A	G	NON_SYNONYMOUS_CODING	YPO0183	tauB	taurine transporter ATP-binding protein	M/V	Atg/Gtg	133	768	.	.	N	N	.	.	.	.	N	N	N	N	N	N	N	.	.	.	.	.	N	N	.	.	.	N	N	N	.	.	.	.	.	.	.	.	.	.
482	201788	G	A	NON_SYNONYMOUS_CODING	YPO0183	tauB	taurine transporter ATP-binding protein	M/I	atG/atA	133	768	.	N	N	N	.	.	.	.	N	N	N	N	N	N	N	.	.	.	.	.	N	N	.	.	.	N	N	N	.	.	.	.	.	.	.	.	.	.
483	201860	T	G	SYNONYMOUS_CODING	YPO0183	tauB	taurine transporter ATP-binding protein	G/G	ggT/ggG	157	768	.	.	.	.	.	.	.	.	.	N	.	.	.	.	.	.	.	.	.	.	.	.	.	.	.	.	.	.	.	.	.	.	.	.	.	.	.	.
484	202919	A	T	NON_SYNONYMOUS_CODING	YPO0184	tauC	taurine transporter subunit	S/C	Agt/Tgt	256	855	.	.	N	N	.	.	.	.	.	.	.	.	.	.	.	.	.	.	.	.	.	.	.	.	.	.	.	.	.	.	.	.	.	.	.	.	.	.
485	202919	A	T	UPSTREAM: 86 bases	YPO0185	tauD	taurine dioxygenase	NA	NA	NA	849	.	.	N	N	.	.	.	.	.	.	.	.	.	.	.	.	.	.	.	.	.	.	.	.	.	.	.	.	.	.	.	.	.	.	.	.	.	.
486	203472	T	A	SYNONYMOUS_CODING	YPO0185	tauD	taurine dioxygenase	T/T	acT/acA	156	849	.	.	.	.	.	.	.	.	.	.	.	.	.	.	.	.	.	.	.	.	.	.	.	.	.	.	.	.	.	.	.	.	.	.	.	.	.	.
487	203485	G	A	NON_SYNONYMOUS_CODING	YPO0185	tauD	taurine dioxygenase	E/K	Gaa/Aaa	161	849	.	.	N	.	.	.	.	.	.	.	N	.	.	.	.	.	.	.	.	.	.	.	.	.	.	N	.	.	.	.	.	.	.	.	.	.	.	.
488	203534	G	A	NON_SYNONYMOUS_CODING	YPO0185	tauD	taurine dioxygenase	G/E	gGa/gAa	177	849	.	.	N	N	.	.	.	.	.	.	.	.	.	.	.	.	.	.	.	.	.	.	.	.	.	.	.	.	.	.	.	.	.	.	.	.	.	.
489	203546	A	C	NON_SYNONYMOUS_CODING	YPO0185	tauD	taurine dioxygenase	N/T	aAc/aCc	181	849	.	.	N	N	.	.	.	.	.	.	.	.	.	.	.	.	.	.	.	.	.	.	.	.	.	.	.	.	.	.	.	.	.	.	.	.	.	.
490	203665	T	C	SYNONYMOUS_CODING	YPO0185	tauD	taurine dioxygenase	L/L	Tta/Cta	221	849	.	.	N	N	.	.	.	.	.	.	.	.	.	.	N	.	.	.	.	.	.	.	.	.	.	.	.	.	.	.	.	.	.	.	.	.	.	.
491	203804	T	G	NON_SYNONYMOUS_CODING	YPO0185	tauD	taurine dioxygenase	V/G	gTg/gGg	267	849	.	.	N	.	.	.	.	.	.	.	.	.	.	.	.	.	.	.	.	.	.	.	.	.	.	N	.	N	.	.	.	.	.	.	.	N	.	.
492	203804	T	G	DOWNSTREAM: 62 bases	YPO0186	YPO0186	sugar transferase	NA	NA	NA	981	.	.	N	.	.	.	.	.	.	.	.	.	.	.	.	.	.	.	.	.	.	.	.	.	.	N	.	N	.	.	.	.	.	.	.	N	.	.
493	203840	T	G	NON_SYNONYMOUS_CODING	YPO0185	tauD	taurine dioxygenase	V/G	gTg/gGg	279	849	.	.	N	N	.	.	.	.	.	N	.	.	.	.	N	.	.	.	.	N	N	.	.	.	.	.	N	N	.	.	.	.	.	.	.	.	.	.
494	203840	T	G	DOWNSTREAM: 26 bases	YPO0186	YPO0186	sugar transferase	NA	NA	NA	981	.	.	N	N	.	.	.	.	.	N	.	.	.	.	N	.	.	.	.	N	N	.	.	.	.	.	N	N	.	.	.	.	.	.	.	.	.	.
495	204205	T	C	SYNONYMOUS_CODING	YPO0186	YPO0186	sugar transferase	A/A	gcA/gcG	214	981	.	N	N	.	.	.	.	.	.	.	.	.	.	.	.	.	.	.	.	.	.	.	.	.	.	.	.	.	.	.	.	.	.	.	.	.	.	.
496	204751	T	G	SYNONYMOUS_CODING	YPO0186	YPO0186	sugar transferase	A/A	gcA/gcC	32	981	.	.	N	.	.	.	.	.	.	.	.	.	.	.	N	.	.	.	.	.	.	.	.	.	.	.	.	.	.	.	.	.	.	.	.	.	.	.
497	204762	A	T	NON_SYNONYMOUS_CODING	YPO0186	YPO0186	sugar transferase	W/R	Tgg/Agg	29	981	.	.	N	.	.	.	.	.	.	.	.	.	.	.	.	.	.	.	.	.	N	.	.	.	.	.	.	.	.	.	.	.	.	.	.	.	.	.
498	204763	A	T	SYNONYMOUS_CODING	YPO0186	YPO0186	sugar transferase	R/R	cgT/cgA	28	981	.	.	N	.	.	.	.	.	.	.	N	.	.	.	.	.	.	.	.	.	N	.	.	.	.	.	.	.	.	.	.	.	.	.	.	.	.	.
499	207763	G	A	SYNONYMOUS_CODING	YPO0188	YPO0188	pseudo	T/T	acC/acT	73	1919	.	.	N	N	.	.	.	.	.	.	.	.	.	.	.	.	.	.	.	.	N	.	.	.	.	N	.	.	.	.	.	.	.	.	.	.	.	.
500	209060	G	A	NON_SYNONYMOUS_CODING	YPO0191	kefB	glutathione-regulated potassium-efflux system protein KefB	G/S	Ggt/Agt	93	1809	.	.	.	.	.	.	.	.	.	.	.	.	.	.	.	.	.	.	.	.	N	.	.	.	.	.	.	N	.	.	.	.	.	.	.	.	.	.
501	209299	T	G	SYNONYMOUS_CODING	YPO0191	kefB	glutathione-regulated potassium-efflux system protein KefB	G/G	ggT/ggG	172	1809	.	.	N	N	.	.	.	.	.	.	.	.	.	.	N	.	.	.	.	.	N	.	.	.	.	.	.	N	.	.	.	.	.	.	.	.	.	.
502	209369	G	T	NON_SYNONYMOUS_CODING	YPO0191	kefB	glutathione-regulated potassium-efflux system protein KefB	G/W	Ggg/Tgg	196	1809	.	.	.	.	.	.	.	.	.	.	.	.	.	.	.	.	.	.	.	.	.	.	.	.	.	.	.	.	.	.	.	.	.	.	.	.	.	.
503	210263	A	G	NON_SYNONYMOUS_CODING	YPO0191	kefB	glutathione-regulated potassium-efflux system protein KefB	I/V	Att/Gtt	494	1809	.	.	.	.	.	.	.	.	.	.	.	.	.	.	.	.	.	.	N	.	.	.	.	.	.	.	.	.	.	.	.	.	.	.	.	.	.	.
504	211007	G	T	SYNONYMOUS_CODING	YPO0193	slyD	FKBP-type peptidylprolyl isomerase	V/V	gtG/gtT	28	588	.	.	N	.	.	.	.	.	.	.	.	.	.	.	.	.	.	.	.	.	.	.	.	.	.	.	.	.	.	.	.	.	.	.	.	.	.	.
505	211463	G	A	SYNONYMOUS_CODING	YPO0193	slyD	FKBP-type peptidylprolyl isomerase	E/E	gaG/gaA	180	588	N	.	N	N	.	.	.	.	.	.	.	.	.	.	N	.	.	.	.	.	.	.	.	.	N	.	N	N	.	.	.	.	.	.	.	.	.	.
506	211768	C	T	SYNONYMOUS_CODING	YPO0194	YPO0194	hypothetical protein	A/A	gcG/gcA	61	219	.	.	N	.	.	.	.	.	.	N	.	.	.	.	.	.	.	.	.	.	.	.	.	.	.	.	.	.	.	.	.	.	.	.	.	.	.	.
507	212127	C	A	INTERGENIC	NA	NA	NA	NA	NA	NA	NA	.	N	N	N	.	N	N	N	N	.	N	N	N	N	N	.	N	N	N	N	.	N	N	.	N	.	N	N	N	N	N	.	N	.	N	.	.	N
508	213082	T	C	INTERGENIC	NA	NA	NA	NA	NA	NA	NA	C	N	C	N	C	C	C	C	C	C	C	C	C	C	N	C	C	C	C	C	C	C	C	C	N	C	C	C	C	C	C	.	.	.	.	.	N	.
509	213082	T	C	DOWNSTREAM: 17 bases	YPO0195	fkpA	FKBP-type peptidylprolyl isomerase	NA	NA	NA	801	C	N	C	N	C	C	C	C	C	C	C	C	C	C	N	C	C	C	C	C	C	C	C	C	N	C	C	C	C	C	C	.	.	.	.	.	N	.
510	213121	T	G	INTERGENIC	NA	NA	NA	NA	NA	NA	NA	.	.	N	.	.	.	.	.	.	.	.	.	.	.	.	.	.	.	.	.	.	.	.	.	.	.	.	.	.	.	.	.	.	.	.	.	.	.
511	213121	T	G	DOWNSTREAM: 56 bases	YPO0195	fkpA	FKBP-type peptidylprolyl isomerase	NA	NA	NA	801	.	.	N	.	.	.	.	.	.	.	.	.	.	.	.	.	.	.	.	.	.	.	.	.	.	.	.	.	.	.	.	.	.	.	.	.	.	.
512	213125	T	G	INTERGENIC	NA	NA	NA	NA	NA	NA	NA	.	.	N	.	.	.	.	.	.	.	.	.	.	.	.	.	.	.	.	.	.	.	.	.	.	.	.	.	.	.	.	.	.	.	.	.	.	.
513	213125	T	G	DOWNSTREAM: 60 bases	YPO0195	fkpA	FKBP-type peptidylprolyl isomerase	NA	NA	NA	801	.	.	N	.	.	.	.	.	.	.	.	.	.	.	.	.	.	.	.	.	.	.	.	.	.	.	.	.	.	.	.	.	.	.	.	.	.	.
514	213127	T	G	INTERGENIC	NA	NA	NA	NA	NA	NA	NA	.	.	N	.	.	.	.	.	.	.	.	.	.	.	.	.	.	.	.	.	.	.	.	.	.	.	.	.	.	.	.	.	.	.	.	.	.	.
515	213127	T	G	DOWNSTREAM: 62 bases	YPO0195	fkpA	FKBP-type peptidylprolyl isomerase	NA	NA	NA	801	.	.	N	.	.	.	.	.	.	.	.	.	.	.	.	.	.	.	.	.	.	.	.	.	.	.	.	.	.	.	.	.	.	.	.	.	.	.
516	213130	T	C	INTERGENIC	NA	NA	NA	NA	NA	NA	NA	.	.	N	.	.	.	.	.	.	.	.	.	.	.	.	.	.	.	.	.	.	.	.	.	.	.	.	.	.	.	.	.	.	.	.	.	.	.
517	213130	T	C	DOWNSTREAM: 65 bases	YPO0195	fkpA	FKBP-type peptidylprolyl isomerase	NA	NA	NA	801	.	.	N	.	.	.	.	.	.	.	.	.	.	.	.	.	.	.	.	.	.	.	.	.	.	.	.	.	.	.	.	.	.	.	.	.	.	.
518	213227	A	T	INTERGENIC	NA	NA	NA	NA	NA	NA	NA	T	N	N	N	T	T	T	T	T	T	N	T	T	T	N	T	T	T	T	N	T	T	T	T	N	T	T	N	T	T	T	.	.	.	.	.	.	.
519	213227	A	T	UPSTREAM: 80 bases	YPO0196	YPO0196	DNA-binding protein	NA	NA	NA	735	T	N	N	N	T	T	T	T	T	T	N	T	T	T	N	T	T	T	T	N	T	T	T	T	N	T	T	N	T	T	T	.	.	.	.	.	.	.
520	214307	T	G	SYNONYMOUS_CODING	YPO0197	YPO0197	sulfur transfer complex subunit TusD	G/G	ggT/ggG	89	396	.	.	.	.	.	.	.	.	.	.	.	.	.	.	.	.	.	.	.	.	.	.	.	.	.	.	N	.	.	.	.	.	.	.	.	.	.	.
521	214613	G	A	NON_SYNONYMOUS_CODING	YPO0198	YPO0198	sulfur relay protein TusC	A/T	Gcc/Acc	60	366	.	.	.	.	.	.	.	.	.	.	.	.	.	.	.	.	.	.	.	.	.	.	.	.	.	.	.	.	.	.	.	.	.	.	.	.	.	.
522	215506	T	A	SYNONYMOUS_CODING	YPO0200	rpsL	30S ribosomal protein S12	V/V	gtT/gtA	87	375	.	.	.	N	.	.	N	.	N	.	N	N	.	.	.	.	.	.	N	.	N	N	.	.	.	.	N	N	.	.	.	.	.	.	.	.	.	.
523	215610	C	A	NON_SYNONYMOUS_CODING	YPO0200	rpsL	30S ribosomal protein S12	P/Q	cCa/cAa	122	375	.	N	N	N	.	.	.	.	.	N	.	.	.	N	N	.	.	.	.	.	.	.	.	.	.	.	.	.	.	.	.	.	.	.	.	.	.	.
524	215839	A	G	SYNONYMOUS_CODING	YPO0201	rpsG	30S ribosomal protein S7	A/A	gcA/gcG	41	471	.	N	N	N	.	.	.	.	.	.	.	.	.	.	.	.	.	.	.	.	.	.	.	.	.	.	.	.	.	.	.	.	.	.	.	.	.	.
525	215842	T	C	SYNONYMOUS_CODING	YPO0201	rpsG	30S ribosomal protein S7	I/I	atT/atC	42	471	.	.	N	N	.	.	.	.	N	.	.	N	.	.	.	.	.	.	.	.	.	.	.	.	.	.	N	N	.	.	.	.	.	.	.	.	.	.
526	215860	G	A	SYNONYMOUS_CODING	YPO0201	rpsG	30S ribosomal protein S7	E/E	gaG/gaA	48	471	.	.	N	N	.	.	N	.	N	.	N	.	.	.	N	.	.	.	N	.	.	.	.	.	.	N	.	N	.	.	.	.	.	.	.	.	.	.
527	216276	A	G	UPSTREAM: 5 bases	YPO0202	fusA	elongation factor G	NA	NA	NA	2109	.	.	N	.	.	.	.	.	.	.	.	.	.	.	.	.	.	.	.	.	.	.	.	.	.	.	.	.	.	.	.	.	.	.	.	.	.	.
528	216276	A	G	INTERGENIC	NA	NA	NA	NA	NA	NA	NA	.	.	N	.	.	.	.	.	.	.	.	.	.	.	.	.	.	.	.	.	.	.	.	.	.	.	.	.	.	.	.	.	.	.	.	.	.	.
529	216276	A	G	DOWNSTREAM: 89 bases	YPO0201	rpsG	30S ribosomal protein S7	NA	NA	NA	471	.	.	N	.	.	.	.	.	.	.	.	.	.	.	.	.	.	.	.	.	.	.	.	.	.	.	.	.	.	.	.	.	.	.	.	.	.	.
530	216442	A	G	SYNONYMOUS_CODING	YPO0202	fusA	elongation factor G	E/E	gaA/gaG	54	2109	.	N	N	N	N	.	N	N	.	N	N	N	N	N	.	N	.	N	N	N	N	.	N	N	N	N	N	N	N	N	.	.	N	N	N	N	N	N
531	216613	G	A	NON_SYNONYMOUS_CODING	YPO0202	fusA	elongation factor G	M/I	atG/atA	111	2109	.	.	.	.	.	.	.	.	.	.	.	.	.	.	.	.	.	.	.	.	.	.	.	.	.	.	.	.	.	.	.	.	.	.	.	.	.	.
532	217009	G	T	SYNONYMOUS_CODING	YPO0202	fusA	elongation factor G	L/L	ctG/ctT	243	2109	.	.	N	N	.	.	.	.	.	.	.	.	.	.	.	.	.	.	.	.	.	.	.	.	.	.	N	.	.	.	.	.	.	.	.	.	.	.
533	217267	C	A	NON_SYNONYMOUS_CODING	YPO0202	fusA	elongation factor G	F/L	ttC/ttA	329	2109	.	.	.	.	.	.	.	.	.	N	N	.	.	.	.	.	.	.	.	.	N	.	.	.	.	.	.	N	.	.	.	.	.	.	.	.	.	.
534	217822	G	A	SYNONYMOUS_CODING	YPO0202	fusA	elongation factor G	Q/Q	caG/caA	514	2109	.	N	N	N	A	A	N	A	N	N	A	A	A	A	N	A	A	A	N	A	A	A	A	A	A	N	N	N	A	.	.	.	.	.	.	.	.	.
535	217825	T	C	SYNONYMOUS_CODING	YPO0202	fusA	elongation factor G	Y/Y	taT/taC	515	2109	.	N	N	N	.	.	.	.	N	.	.	N	.	.	N	.	.	.	N	N	.	.	.	.	.	.	N	N	.	.	.	.	.	.	.	.	.	.
536	218548	A	T	SYNONYMOUS_CODING	YPO0203	tuf	elongation factor Tu	T/T	acA/acT	29	1185	.	.	N	.	.	.	.	.	N	.	.	N	.	.	.	N	.	.	N	.	.	.	.	.	.	.	N	N	.	.	.	.	.	.	.	.	.	.
537	218686	T	C	SYNONYMOUS_CODING	YPO0203	tuf	elongation factor Tu	R/R	cgT/cgC	75	1185	.	N	N	N	.	.	N	N	.	N	.	N	N	.	N	N	.	N	N	N	N	.	.	.	.	.	N	.	N	.	.	.	.	.	.	.	.	.
538	218825	T	C	SYNONYMOUS_CODING	YPO0203	tuf	elongation factor Tu	L/L	Ttg/Ctg	122	1185	.	N	N	.	.	.	.	.	.	N	.	.	.	.	.	.	.	.	.	.	.	.	.	.	.	.	N	.	.	.	.	.	.	.	.	.	.	.
539	218875	T	C	SYNONYMOUS_CODING	YPO0203	tuf	elongation factor Tu	C/C	tgT/tgC	138	1185	.	N	N	N	N	.	N	.	.	.	.	N	.	.	N	.	.	.	N	.	.	.	.	.	.	.	N	.	.	.	.	.	.	.	.	.	.	.
540	218887	T	C	SYNONYMOUS_CODING	YPO0203	tuf	elongation factor Tu	D/D	gaT/gaC	142	1185	.	N	N	N	.	.	N	.	N	.	.	.	.	.	N	.	.	.	.	.	N	.	.	.	.	.	.	N	.	.	.	.	.	.	.	.	.	.
541	219178	C	T	SYNONYMOUS_CODING	YPO0203	tuf	elongation factor Tu	V/V	gtC/gtT	239	1185	.	.	.	.	.	.	.	.	.	.	.	.	.	.	.	.	.	.	.	.	.	.	.	.	.	.	T	N	T	.	.	.	.	.	.	.	.	.
542	219680	A	G	INTERGENIC	NA	NA	NA	NA	NA	NA	NA	.	N	N	N	.	N	N	N	N	.	N	N	N	N	N	.	N	N	N	N	N	N	N	.	.	N	N	N	N	N	N	.	.	N	N	.	N	N
543	219680	A	G	DOWNSTREAM: 34 bases	YPO0203	tuf	elongation factor Tu	NA	NA	NA	1185	.	N	N	N	.	N	N	N	N	.	N	N	N	N	N	.	N	N	N	N	N	N	N	.	.	N	N	N	N	N	N	.	.	N	N	.	N	N
544	219696	C	T	INTERGENIC	NA	NA	NA	NA	NA	NA	NA	.	N	N	N	.	N	N	N	N	.	N	N	N	N	.	N	N	N	N	N	N	N	N	N	N	N	N	N	N	N	N	.	.	.	.	.	.	N
545	219696	C	T	DOWNSTREAM: 50 bases	YPO0203	tuf	elongation factor Tu	NA	NA	NA	1185	.	N	N	N	.	N	N	N	N	.	N	N	N	N	.	N	N	N	N	N	N	N	N	N	N	N	N	N	N	N	N	.	.	.	.	.	.	N
546	221684	G	T	SYNONYMOUS_CODING	YPO0209	rpsJ	30S ribosomal protein S10	L/L	ctG/ctT	10	312	.	.	.	.	.	.	N	.	.	.	.	N	.	.	.	.	.	.	T	.	.	.	.	.	.	.	.	.	N	.	.	.	.	.	.	.	.	N
547	222382	C	T	SYNONYMOUS_CODING	YPO0210	rplC	50S ribosomal protein L3	R/R	cgC/cgT	128	630	.	.	.	.	.	.	.	.	N	.	N	.	.	.	.	.	.	.	.	.	.	.	.	.	.	.	.	N	.	.	.	.	.	.	.	.	.	.
548	222517	G	A	SYNONYMOUS_CODING	YPO0210	rplC	50S ribosomal protein L3	Q/Q	caG/caA	173	630	.	N	N	.	.	.	.	.	N	.	.	.	.	.	N	.	.	.	.	.	.	.	.	.	.	.	.	A	.	.	.	.	.	.	.	N	.	.
549	222833	A	G	SYNONYMOUS_CODING	YPO0211	rplD	50S ribosomal protein L4	K/K	aaA/aaG	63	606	.	.	N	.	.	.	.	.	.	.	N	.	.	.	.	.	.	.	.	.	.	.	.	.	.	.	.	.	.	G	.	.	.	.	.	.	.	.
550	222896	C	A	SYNONYMOUS_CODING	YPO0211	rplD	50S ribosomal protein L4	T/T	acC/acA	84	606	.	.	N	N	.	.	.	.	.	.	.	N	.	.	.	.	.	.	.	.	N	.	.	.	.	.	N	.	.	.	.	.	.	.	.	.	.	.
551	223007	C	T	SYNONYMOUS_CODING	YPO0211	rplD	50S ribosomal protein L4	V/V	gtC/gtT	121	606	.	.	N	N	.	.	.	.	.	.	.	.	.	.	N	.	.	.	N	.	.	.	.	.	.	.	.	.	.	.	.	.	.	.	.	.	.	.
552	223148	T	C	SYNONYMOUS_CODING	YPO0211	rplD	50S ribosomal protein L4	D/D	gaT/gaC	168	606	.	.	N	.	.	.	.	.	N	.	.	.	.	.	N	.	.	.	.	.	.	.	.	.	.	.	.	N	.	.	.	.	.	.	.	.	.	.
553	223148	T	C	UPSTREAM: 99 bases	YPO0212	rplW	50S ribosomal protein L23	NA	NA	NA	303	.	.	N	.	.	.	.	.	N	.	.	.	.	.	N	.	.	.	.	.	.	.	.	.	.	.	.	N	.	.	.	.	.	.	.	.	.	.
554	224234	G	T	SYNONYMOUS_CODING	YPO0213	rplB	50S ribosomal protein L2	T/T	acG/acT	223	825	.	.	N	.	.	.	N	N	.	.	N	N	N	.	.	.	.	.	N	.	.	N	.	.	.	.	.	N	N	.	.	.	.	.	.	N	.	.
555	224333	G	A	SYNONYMOUS_CODING	YPO0213	rplB	50S ribosomal protein L2	K/K	aaG/aaA	256	825	.	.	N	.	.	.	N	.	.	N	N	.	N	.	N	.	.	.	.	.	N	.	.	.	.	.	N	.	.	.	.	.	.	.	.	.	.	.
556	224333	G	A	UPSTREAM: 72 bases	YPO0214	rpsS	30S ribosomal protein S19	NA	NA	NA	279	.	.	N	.	.	.	N	.	.	N	N	.	N	.	N	.	.	.	.	.	N	.	.	.	.	.	N	.	.	.	.	.	.	.	.	.	.	.
557	224494	T	A	SYNONYMOUS_CODING	YPO0214	rpsS	30S ribosomal protein S19	P/P	ccT/ccA	30	279	.	.	N	.	.	.	.	.	N	.	.	N	.	.	.	.	.	.	.	.	.	.	.	.	.	.	.	N	.	.	.	.	.	.	.	.	.	.
558	224581	A	G	SYNONYMOUS_CODING	YPO0214	rpsS	30S ribosomal protein S19	P/P	ccA/ccG	59	279	.	N	N	N	.	.	N	.	.	N	.	.	.	.	N	.	.	.	N	N	.	.	.	.	.	.	.	N	.	.	.	.	.	.	.	.	.	.
559	225409	C	T	NON_SYNONYMOUS_CODING	YPO0216	rpsC	30S ribosomal protein S3	T/I	aCt/aTt	121	699	.	N	.	N	.	.	.	.	.	.	.	.	.	.	.	.	.	.	.	.	N	.	.	.	.	.	.	.	.	.	.	.	.	.	.	.	.	.
560	225436	T	A	NON_SYNONYMOUS_CODING	YPO0216	rpsC	30S ribosomal protein S3	F/Y	tTc/tAc	130	699	.	.	.	N	.	.	.	.	.	N	.	.	.	.	.	.	.	.	.	.	.	.	.	.	.	.	.	.	.	.	.	.	.	.	.	.	.	.
561	226229	C	A	NON_SYNONYMOUS_CODING	YPO0218	rpmC	50S ribosomal protein L29	L/M	Ctg/Atg	21	192	.	.	.	.	.	.	.	.	.	.	N	.	N	.	N	.	.	.	.	.	N	N	.	.	.	.	.	.	.	.	.	.	N	.	.	.	.	.
562	226229	C	A	DOWNSTREAM: 60 bases	YPO0217	rplP	50S ribosomal protein L16	NA	NA	NA	411	.	.	.	.	.	.	.	.	.	.	N	.	N	.	N	.	.	.	.	.	N	N	.	.	.	.	.	.	.	.	.	.	N	.	.	.	.	.
563	226437	A	G	SYNONYMOUS_CODING	YPO0219	rpsQ	30S ribosomal protein S17	E/E	gaA/gaG	26	255	.	N	.	N	.	.	.	.	N	.	.	.	.	.	N	.	.	.	.	.	.	.	.	.	.	.	.	N	.	.	.	.	.	.	.	.	.	.
564	226437	A	G	DOWNSTREAM: 77 bases	YPO0218	rpmC	50S ribosomal protein L29	NA	NA	NA	192	.	N	.	N	.	.	.	.	N	.	.	.	.	.	N	.	.	.	.	.	.	.	.	.	.	.	.	N	.	.	.	.	.	.	.	.	.	.
565	226534	G	A	NON_SYNONYMOUS_CODING	YPO0219	rpsQ	30S ribosomal protein S17	V/I	Gta/Ata	59	255	.	.	A	.	.	.	.	.	.	N	.	.	.	.	.	.	.	.	.	.	.	.	.	.	.	N	.	.	.	.	.	.	.	.	.	.	.	.
566	226722	C	T	INTERGENIC	NA	NA	NA	NA	NA	NA	NA	.	.	N	N	.	.	.	.	.	.	.	.	.	.	.	.	.	.	.	.	.	.	.	.	.	.	.	.	.	.	.	.	.	.	.	.	.	.
567	226722	C	T	UPSTREAM: 73 bases	YPO0220	rplN	50S ribosomal protein L14	NA	NA	NA	372	.	.	N	N	.	.	.	.	.	.	.	.	.	.	.	.	.	.	.	.	.	.	.	.	.	.	.	.	.	.	.	.	.	.	.	.	.	.
568	226805	A	G	NON_SYNONYMOUS_CODING	YPO0220	rplN	50S ribosomal protein L14	E/G	gAa/gGa	4	372	.	.	.	N	.	.	.	.	.	.	.	.	.	.	N	.	.	.	.	.	.	.	.	.	.	.	.	.	.	.	.	.	.	.	.	.	.	.
569	227422	T	A	SYNONYMOUS_CODING	YPO0221	rplX	50S ribosomal protein L24	R/R	cgT/cgA	82	315	.	N	.	N	.	.	.	.	.	.	N	.	.	.	.	N	.	.	.	.	.	.	.	.	.	.	.	.	.	N	.	.	.	.	.	.	.	.
570	227422	T	A	UPSTREAM: 84 bases	YPO0222	rplE	50S ribosomal protein L5	NA	NA	NA	540	.	N	.	N	.	.	.	.	.	.	N	.	.	.	.	N	.	.	.	.	.	.	.	.	.	.	.	.	.	N	.	.	.	.	.	.	.	.
571	227670	T	C	SYNONYMOUS_CODING	YPO0222	rplE	50S ribosomal protein L5	A/A	gcT/gcC	55	540	.	.	N	.	.	.	.	.	N	N	.	.	.	.	.	.	.	.	.	.	.	.	.	C	N	.	N	N	.	.	.	.	.	.	.	N	.	.
572	227811	A	T	SYNONYMOUS_CODING	YPO0222	rplE	50S ribosomal protein L5	R/R	cgA/cgT	102	540	.	.	N	.	.	.	.	.	N	.	.	N	.	.	N	.	.	.	.	.	.	.	.	.	.	.	.	N	.	.	.	.	.	.	.	.	.	.
573	227892	C	G	NON_SYNONYMOUS_CODING	YPO0222	rplE	50S ribosomal protein L5	S/R	agC/agG	129	540	.	.	.	N	.	.	.	.	.	.	.	.	.	.	N	.	.	.	.	.	.	.	.	.	.	.	N	.	.	.	.	.	.	.	.	.	.	.
574	227898	A	C	SYNONYMOUS_CODING	YPO0222	rplE	50S ribosomal protein L5	G/G	ggA/ggC	131	540	.	N	.	N	.	.	.	.	N	.	N	.	.	.	.	N	.	.	.	.	.	.	.	.	N	N	N	N	.	.	.	.	.	.	.	N	.	.
575	228185	G	A	NON_SYNONYMOUS_CODING	YPO0222a	rpsN	30S ribosomal protein S14	D/N	Gat/Aat	43	306	.	.	N	.	.	.	.	.	N	.	.	.	.	.	.	.	.	.	.	.	.	.	.	.	.	.	.	N	.	.	.	.	.	.	.	.	.	.
576	228268	T	G	SYNONYMOUS_CODING	YPO0222a	rpsN	30S ribosomal protein S14	P/P	ccT/ccG	70	306	G	G	N	G	G	G	G	G	G	G	G	G	G	G	G	G	G	G	G	G	G	G	G	G	G	G	G	G	G	G	G	G	G	.	.	.	.	.
577	228348	A	G	NON_SYNONYMOUS_CODING	YPO0222a	rpsN	30S ribosomal protein S14	K/R	aAg/aGg	97	306	.	.	N	.	.	.	.	.	.	.	.	.	.	.	N	.	.	.	.	.	N	N	.	.	.	.	.	N	.	.	.	.	.	.	.	.	.	.
578	228348	A	G	UPSTREAM: 50 bases	YPO0223	rpsH	30S ribosomal protein S8	NA	NA	NA	393	.	.	N	.	.	.	.	.	.	.	.	.	.	.	N	.	.	.	.	.	N	N	.	.	.	.	.	N	.	.	.	.	.	.	.	.	.	.
579	228481	C	T	SYNONYMOUS_CODING	YPO0223	rpsH	30S ribosomal protein S8	P/P	ccC/ccT	28	393	.	N	.	N	.	.	.	.	N	.	N	N	.	.	N	N	.	.	.	.	N	N	.	.	.	N	N	N	N	.	.	.	.	.	.	.	.	.
580	228592	C	T	SYNONYMOUS_CODING	YPO0223	rpsH	30S ribosomal protein S8	Y/Y	taC/taT	65	393	.	N	N	N	.	.	N	.	N	N	N	.	.	.	N	.	.	.	N	.	N	N	.	.	N	.	N	N	.	.	.	.	N	.	.	.	.	.
581	228707	A	G	NON_SYNONYMOUS_CODING	YPO0223	rpsH	30S ribosomal protein S8	I/V	Att/Gtt	104	393	.	.	.	.	.	.	.	.	N	.	.	.	.	.	.	.	.	.	.	.	.	.	.	.	.	.	.	N	.	.	.	.	.	.	.	.	.	.
582	228707	A	G	UPSTREAM: 98 bases	YPO0224	rplF	50S ribosomal protein L6	NA	NA	NA	534	.	.	.	.	.	.	.	.	N	.	.	.	.	.	.	.	.	.	.	.	.	.	.	.	.	.	.	N	.	.	.	.	.	.	.	.	.	.
583	228733	C	T	SYNONYMOUS_CODING	YPO0223	rpsH	30S ribosomal protein S8	T/T	acC/acT	112	393	.	.	.	.	.	.	.	N	.	N	.	.	N	.	.	.	.	.	N	.	.	N	.	.	.	.	.	N	.	.	.	.	N	.	.	.	.	.
584	228733	C	T	UPSTREAM: 72 bases	YPO0224	rplF	50S ribosomal protein L6	NA	NA	NA	534	.	.	.	.	.	.	.	N	.	N	.	.	N	.	.	.	.	.	N	.	.	N	.	.	.	.	.	N	.	.	.	.	N	.	.	.	.	.
585	228816	T	G	SYNONYMOUS_CODING	YPO0224	rplF	50S ribosomal protein L6	V/V	gtT/gtG	4	534	.	.	N	N	.	.	.	N	.	N	.	.	N	.	.	.	.	N	.	.	.	N	.	.	.	.	.	.	.	.	.	.	N	.	.	N	.	N
586	228816	T	G	DOWNSTREAM: 26 bases	YPO0223	rpsH	30S ribosomal protein S8	NA	NA	NA	393	.	.	N	N	.	.	.	N	.	N	.	.	N	.	.	.	.	N	.	.	.	N	.	.	.	.	.	.	.	.	.	.	N	.	.	N	.	N
587	228831	C	T	SYNONYMOUS_CODING	YPO0224	rplF	50S ribosomal protein L6	V/V	gtC/gtT	9	534	.	.	.	N	.	.	.	.	.	.	N	.	.	.	.	.	.	.	.	.	N	.	.	.	.	.	.	N	.	.	.	.	.	.	.	.	.	.
588	228831	C	T	DOWNSTREAM: 41 bases	YPO0223	rpsH	30S ribosomal protein S8	NA	NA	NA	393	.	.	.	N	.	.	.	.	.	.	N	.	.	.	.	.	.	.	.	.	N	.	.	.	.	.	.	N	.	.	.	.	.	.	.	.	.	.
589	229083	C	T	SYNONYMOUS_CODING	YPO0224	rplF	50S ribosomal protein L6	G/G	ggC/ggT	93	534	.	.	.	N	.	.	.	.	N	.	.	.	.	.	.	.	.	.	N	N	N	.	.	.	.	.	.	N	.	.	.	.	.	.	.	N	.	.
590	229137	C	T	SYNONYMOUS_CODING	YPO0224	rplF	50S ribosomal protein L6	H/H	caC/caT	111	534	.	.	N	.	.	.	.	.	N	.	.	.	.	.	N	.	.	.	.	.	.	.	.	.	.	.	N	N	.	.	.	.	.	.	.	.	.	.
591	229742	C	G	SYNONYMOUS_CODING	YPO0226	rpsE	30S ribosomal protein S5	G/G	ggC/ggG	9	504	.	.	.	N	.	.	.	.	.	.	.	.	.	.	.	.	.	.	.	.	.	.	.	.	.	.	.	N	.	.	.	.	.	.	.	.	.	.
592	229742	C	G	DOWNSTREAM: 41 bases	YPO0225	rplR	50S ribosomal protein L18	NA	NA	NA	354	.	.	.	N	.	.	.	.	.	.	.	.	.	.	.	.	.	.	.	.	.	.	.	.	.	.	.	N	.	.	.	.	.	.	.	.	.	.
593	230177	T	G	SYNONYMOUS_CODING	YPO0226	rpsE	30S ribosomal protein S5	A/A	gcT/gcG	154	504	.	.	N	.	.	.	.	.	.	.	.	.	.	.	.	.	.	.	.	.	.	.	.	.	.	.	.	.	.	.	.	.	.	.	.	.	.	.
594	230177	T	G	UPSTREAM: 45 bases	YPO0227	rpmD	50S ribosomal protein L30	NA	NA	NA	180	.	.	N	.	.	.	.	.	.	.	.	.	.	.	.	.	.	.	.	.	.	.	.	.	.	.	.	.	.	.	.	.	.	.	.	.	.	.
595	230180	C	T	SYNONYMOUS_CODING	YPO0226	rpsE	30S ribosomal protein S5	A/A	gcC/gcT	155	504	.	.	N	.	.	.	.	.	N	.	.	.	.	.	.	.	.	.	.	.	.	.	.	.	.	N	N	N	.	.	.	.	.	.	.	.	.	.
596	230180	C	T	UPSTREAM: 42 bases	YPO0227	rpmD	50S ribosomal protein L30	NA	NA	NA	180	.	.	N	.	.	.	.	.	N	.	.	.	.	.	.	.	.	.	.	.	.	.	.	.	.	N	N	N	.	.	.	.	.	.	.	.	.	.
597	230473	T	C	DOWNSTREAM: 72 bases	YPO0227	rpmD	50S ribosomal protein L30	NA	NA	NA	180	.	N	.	N	.	.	.	.	N	.	.	.	.	.	N	.	.	.	.	.	N	.	.	.	.	.	.	N	.	.	.	.	.	.	.	.	.	.
598	230473	T	C	SYNONYMOUS_CODING	YPO0228	rplO	50S ribosomal protein L15	I/I	atT/atC	23	435	.	N	.	N	.	.	.	.	N	.	.	.	.	.	N	.	.	.	.	.	N	.	.	.	.	.	.	N	.	.	.	.	.	.	.	.	.	.
599	230533	T	C	SYNONYMOUS_CODING	YPO0228	rplO	50S ribosomal protein L15	G/G	ggT/ggC	43	435	.	.	.	.	.	.	.	N	.	N	.	.	N	.	N	.	.	.	.	.	.	N	.	.	.	N	N	.	.	.	.	.	.	.	.	N	.	.
600	231047	T	C	SYNONYMOUS_CODING	YPO0229	secY	preprotein translocase subunit SecY	F/F	ttT/ttC	67	1332	.	.	N	.	.	.	.	.	N	.	.	N	.	.	N	.	.	.	.	.	.	.	.	.	N	.	.	N	.	.	.	.	N	.	.	.	.	.
601	231209	T	C	SYNONYMOUS_CODING	YPO0229	secY	preprotein translocase subunit SecY	R/R	cgT/cgC	121	1332	.	N	N	N	.	.	.	.	N	N	.	.	.	.	N	.	.	.	.	N	.	.	.	.	.	.	.	N	.	.	.	.	.	.	.	.	.	.
602	232070	T	C	SYNONYMOUS_CODING	YPO0229	secY	preprotein translocase subunit SecY	I/I	atT/atC	408	1332	.	N	N	N	.	N	.	.	N	N	.	N	N	.	N	.	.	.	.	.	N	.	.	.	N	.	N	C	.	.	.	.	.	.	.	.	.	.
603	232130	G	A	SYNONYMOUS_CODING	YPO0229	secY	preprotein translocase subunit SecY	Q/Q	caG/caA	428	1332	.	N	N	N	.	.	.	.	N	.	.	.	N	.	N	.	.	.	.	.	.	.	.	.	.	N	.	N	.	.	.	.	.	.	.	.	.	.
604	232130	G	A	UPSTREAM: 82 bases	YPO0230	rpmJ	50S ribosomal protein L36	NA	NA	NA	117	.	N	N	N	.	.	.	.	N	.	.	.	N	.	N	.	.	.	.	.	.	.	.	.	.	N	.	N	.	.	.	.	.	.	.	.	.	.
605	232408	G	A	DOWNSTREAM: 80 bases	YPO0230	rpmJ	50S ribosomal protein L36	NA	NA	NA	117	.	N	N	.	.	.	.	.	N	.	.	.	.	.	N	.	.	.	.	.	.	.	.	.	.	N	.	N	.	.	.	.	.	.	.	.	.	.
606	232408	G	A	INTERGENIC	NA	NA	NA	NA	NA	NA	NA	.	N	N	.	.	.	.	.	N	.	.	.	.	.	N	.	.	.	.	.	.	.	.	.	.	N	.	N	.	.	.	.	.	.	.	.	.	.
607	232408	G	A	UPSTREAM: 68 bases	YPO0231	rpsM	30S ribosomal protein S13	NA	NA	NA	357	.	N	N	.	.	.	.	.	N	.	.	.	.	.	N	.	.	.	.	.	.	.	.	.	.	N	.	N	.	.	.	.	.	.	.	.	.	.
608	232487	A	T	SYNONYMOUS_CODING	YPO0231	rpsM	30S ribosomal protein S13	I/I	atA/atT	4	357	.	.	N	N	.	.	T	.	.	N	.	.	.	.	N	N	.	.	T	N	N	.	.	.	N	.	.	.	N	.	.	.	.	.	.	.	.	.
609	232511	G	T	NON_SYNONYMOUS_CODING	YPO0231	rpsM	30S ribosomal protein S13	Q/H	caG/caT	12	357	.	.	.	N	.	.	N	N	N	N	N	.	N	.	N	.	.	.	N	.	.	.	.	.	.	.	N	.	N	.	.	.	.	.	.	.	.	.
610	232875	T	C	DOWNSTREAM: 43 bases	YPO0231	rpsM	30S ribosomal protein S13	NA	NA	NA	357	.	N	N	.	.	N	.	.	N	.	N	.	.	.	.	.	.	.	.	.	.	.	.	.	.	.	.	N	.	.	.	.	.	.	.	.	.	.
611	232875	T	C	SYNONYMOUS_CODING	YPO0232	rpsK	30S ribosomal protein S11	R/R	cgT/cgC	9	390	.	N	N	.	.	N	.	.	N	.	N	.	.	.	.	.	.	.	.	.	.	.	.	.	.	.	.	N	.	.	.	.	.	.	.	.	.	.
612	233163	T	C	SYNONYMOUS_CODING	YPO0232	rpsK	30S ribosomal protein S11	F/F	ttT/ttC	105	390	.	.	.	.	.	.	.	N	N	.	N	N	N	.	.	.	.	.	.	.	.	N	.	.	.	.	N	N	N	.	.	.	N	.	.	N	.	.
613	233622	G	T	SYNONYMOUS_CODING	YPO0233	rpsD	30S ribosomal protein S4	V/V	gtG/gtT	118	621	.	.	N	.	.	.	.	.	N	.	.	.	.	.	.	.	.	.	.	.	.	.	.	.	.	N	N	T	.	.	.	.	.	.	.	N	.	.
614	234037	C	T	SYNONYMOUS_CODING	YPO0234	rpoA	DNA-directed RNA polymerase subunit alpha	N/N	aaC/aaT	41	990	.	.	.	.	.	.	.	.	.	N	N	.	.	.	.	.	.	.	N	.	.	.	.	.	.	.	N	.	.	.	.	.	N	.	.	.	.	.
615	234109	A	G	SYNONYMOUS_CODING	YPO0234	rpoA	DNA-directed RNA polymerase subunit alpha	L/L	ctA/ctG	65	990	.	.	.	N	.	.	.	.	N	.	N	N	N	.	N	.	.	.	.	N	N	N	.	.	.	.	N	N	.	.	.	.	.	.	.	.	.	.
616	234268	T	C	SYNONYMOUS_CODING	YPO0234	rpoA	DNA-directed RNA polymerase subunit alpha	D/D	gaT/gaC	118	990	.	.	N	.	.	.	.	N	N	N	.	.	N	.	N	.	.	.	.	.	.	N	.	.	.	N	N	N	.	.	.	.	.	.	.	N	.	.
617	234460	A	T	SYNONYMOUS_CODING	YPO0234	rpoA	DNA-directed RNA polymerase subunit alpha	R/R	cgA/cgT	182	990	.	.	.	.	.	.	.	.	N	.	.	N	.	.	N	.	.	.	.	.	.	.	.	.	.	.	N	N	.	.	.	.	.	.	.	.	.	.
618	234913	C	T	DOWNSTREAM: 9 bases	YPO0234	rpoA	DNA-directed RNA polymerase subunit alpha	NA	NA	NA	990	.	.	.	.	.	.	.	.	.	N	.	.	.	.	.	.	.	.	.	.	.	.	.	.	.	N	.	N	.	.	.	.	.	.	.	.	.	.
619	234913	C	T	UPSTREAM: 32 bases	YPO0235	rplQ	50S ribosomal protein L17	NA	NA	NA	390	.	.	.	.	.	.	.	.	.	N	.	.	.	.	.	.	.	.	.	.	.	.	.	.	.	N	.	N	.	.	.	.	.	.	.	.	.	.
620	234913	C	T	INTERGENIC	NA	NA	NA	NA	NA	NA	NA	.	.	.	.	.	.	.	.	.	N	.	.	.	.	.	.	.	.	.	.	.	.	.	.	.	N	.	N	.	.	.	.	.	.	.	.	.	.
621	235043	C	A	SYNONYMOUS_CODING	YPO0235	rplQ	50S ribosomal protein L17	I/I	atC/atA	33	390	.	.	.	.	.	.	.	.	N	.	N	.	.	.	.	.	.	.	.	.	N	.	.	.	.	.	.	A	.	.	.	.	.	.	.	.	.	.
622	235064	A	G	SYNONYMOUS_CODING	YPO0235	rplQ	50S ribosomal protein L17	K/K	aaA/aaG	40	390	.	.	.	.	.	.	.	.	.	.	N	.	.	.	.	.	.	.	.	.	.	.	.	.	.	.	.	.	.	.	.	.	.	.	.	.	.	.
623	235070	A	G	SYNONYMOUS_CODING	YPO0235	rplQ	50S ribosomal protein L17	K/K	aaA/aaG	42	390	.	.	.	.	.	.	.	.	.	.	N	.	.	.	.	.	.	.	.	.	.	.	.	.	.	.	.	.	.	.	.	.	.	.	.	.	.	.
624	235120	A	G	NON_SYNONYMOUS_CODING	YPO0235	rplQ	50S ribosomal protein L17	N/S	aAc/aGc	59	390	.	.	.	.	.	.	.	N	N	N	.	N	N	.	N	.	.	.	.	.	N	N	.	.	.	.	N	N	.	.	.	.	.	.	.	.	.	.
625	235238	T	G	SYNONYMOUS_CODING	YPO0235	rplQ	50S ribosomal protein L17	L/L	ctT/ctG	98	390	.	N	.	.	.	.	.	.	N	.	.	N	.	.	.	.	.	.	.	.	.	N	.	.	.	.	N	N	.	.	.	.	.	.	.	.	.	.
626	236972	C	T	NON_SYNONYMOUS_CODING	YPO0238	mscL	large-conductance mechanosensitive channel	V/M	Gtg/Atg	16	414	.	.	N	.	.	.	.	.	.	N	.	.	.	.	.	N	.	.	N	T	T	T	T	T	T	T	T	N	T	.	.	.	.	.	.	.	.	.
627	237320	G	A	NON_SYNONYMOUS_CODING	YPO0239	trkA	potassium transporter peripheral membrane component	P/S	Cca/Tca	405	1377	.	.	N	.	.	.	.	.	.	.	N	.	N	.	.	.	.	.	.	.	.	.	.	.	.	.	.	.	.	.	.	.	.	.	.	.	.	.
628	239825	A	T	NON_SYNONYMOUS_CODING	YPO0240	YPO0240	16S rRNA methyltransferase GidB	V/E	gTa/gAa	18	1290	.	.	N	.	.	.	.	.	.	.	.	N	N	.	.	N	.	.	.	N	N	.	.	.	.	.	.	N	.	.	.	.	.	.	.	.	.	.
629	241605	C	T	SYNONYMOUS_CODING	YPO0243	YPO0243	DNA protecting protein DprA	L/L	Cta/Tta	6	1122	.	.	N	N	.	.	.	.	.	.	N	N	.	.	N	N	.	.	N	.	N	.	.	.	.	.	N	.	.	.	.	.	.	.	.	.	.	.
630	241836	C	T	NON_SYNONYMOUS_CODING	YPO0243	YPO0243	DNA protecting protein DprA	P/S	Cca/Tca	83	1122	.	.	.	N	.	.	.	.	.	.	.	.	.	.	.	.	.	.	.	.	N	.	.	.	T	.	N	.	.	.	.	.	.	.	.	.	.	.
631	242790	C	T	DOWNSTREAM: 79 bases	YPO0243	YPO0243	DNA protecting protein DprA	NA	NA	NA	1122	.	.	.	N	.	.	.	.	.	.	.	.	.	.	.	.	.	.	.	.	.	.	.	.	.	.	N	N	.	.	.	.	.	.	.	.	.	.
632	242790	C	T	SYNONYMOUS_CODING	YPO0244	YPO0244	hypothetical protein	Y/Y	taC/taT	24	438	.	.	.	N	.	.	.	.	.	.	.	.	.	.	.	.	.	.	.	.	.	.	.	.	.	.	N	N	.	.	.	.	.	.	.	.	.	.
633	242986	A	G	NON_SYNONYMOUS_CODING	YPO0244	YPO0244	hypothetical protein	T/A	Act/Gct	90	438	.	N	N	N	.	.	.	.	.	.	.	.	.	.	N	.	.	.	.	.	.	.	.	.	.	.	.	.	.	.	.	.	.	.	.	.	.	.
634	243403	G	A	NON_SYNONYMOUS_CODING	YPO0245	YPO0245	DNA-binding protein	M/I	atG/atA	69	540	.	.	N	N	.	.	.	.	.	.	.	.	.	.	N	N	.	.	.	.	.	.	.	.	.	.	.	N	.	.	.	.	.	.	.	.	.	.
635	244714	C	T	SYNONYMOUS_CODING	YPO0246	aroE	shikimate 5-dehydrogenase	A/A	gcC/gcT	132	822	.	N	.	N	.	.	.	.	.	.	.	N	.	.	.	.	.	.	.	.	.	.	.	.	N	.	.	N	.	.	.	.	.	.	.	.	.	.
636	245276	T	G	SYNONYMOUS_CODING	YPO0247	YPO0247	transferase	T/T	acA/acC	167	582	.	N	.	.	.	.	.	.	.	.	.	.	.	.	N	.	.	.	.	.	.	.	.	.	.	.	.	.	.	.	.	.	.	.	.	.	.	.
637	249027	T	G	SYNONYMOUS_CODING	YPO0251	actP	acetate permease	P/P	ccA/ccC	447	1656	.	N	N	N	.	.	.	.	.	N	.	.	.	.	.	.	.	.	N	.	.	.	.	.	.	.	.	.	.	.	.	.	.	.	.	.	.	.
638	250304	C	T	NON_SYNONYMOUS_CODING	YPO0251	actP	acetate permease	A/T	Gca/Aca	22	1656	.	.	N	.	.	.	N	.	.	.	.	N	.	.	.	.	.	.	.	.	N	.	.	.	T	T	N	N	N	.	.	.	.	.	.	N	.	.
639	250304	C	T	DOWNSTREAM: 60 bases	YPO0252	actP	hypothetical protein	NA	NA	NA	312	.	.	N	.	.	.	N	.	.	.	.	N	.	.	.	.	.	.	.	.	N	.	.	.	T	T	N	N	N	.	.	.	.	.	.	N	.	.
640	250787	G	A	NON_SYNONYMOUS_CODING	YPO0253	acs	acetyl-CoA synthetase	P/L	cCa/cTa	635	1959	.	.	N	N	.	.	.	.	.	.	.	N	N	.	.	.	.	.	.	.	.	.	.	.	.	.	.	.	.	.	.	.	.	.	.	.	.	.
641	250903	C	T	SYNONYMOUS_CODING	YPO0253	acs	acetyl-CoA synthetase	L/L	ttG/ttA	596	1959	.	.	.	.	.	.	.	.	.	.	.	.	.	.	.	.	.	.	.	.	.	.	.	.	.	.	.	.	.	.	.	.	.	.	.	.	.	.
642	251336	A	T	NON_SYNONYMOUS_CODING	YPO0253	acs	acetyl-CoA synthetase	L/Q	cTg/cAg	452	1959	.	N	N	N	.	.	.	.	.	.	.	.	.	.	.	.	.	.	.	.	.	.	.	.	.	.	N	.	.	.	.	.	.	.	.	.	.	.
643	252309	C	T	NON_SYNONYMOUS_CODING	YPO0253	acs	acetyl-CoA synthetase	G/S	Ggc/Agc	128	1959	.	.	N	N	.	.	.	.	N	.	N	N	.	.	.	.	.	.	.	.	.	.	.	.	.	N	.	N	.	.	.	.	.	.	.	.	.	.
644	254130	A	C	NON_SYNONYMOUS_CODING	YPO0254	gltP	glutamate%2Faspartate:proton symporter	M/L	Atg/Ctg	196	1317	.	N	N	N	.	.	.	C	C	C	C	C	C	N	N	C	C	C	C	C	C	C	C	C	C	C	C	N	C	.	.	.	.	.	.	.	.	.
645	256304	G	A	NON_SYNONYMOUS_CODING	YPO0256	YPO0256	two-component sensor%2Fregulator	R/C	Cgc/Tgc	734	2820	.	.	N	.	.	.	.	.	N	N	.	.	.	.	.	.	.	.	.	.	.	.	.	.	.	.	.	.	.	.	.	.	.	.	.	.	.	.
646	256576	G	A	NON_SYNONYMOUS_CODING	YPO0256	YPO0256	two-component sensor%2Fregulator	T/I	aCc/aTc	643	2820	.	.	N	.	.	.	N	.	.	.	.	.	.	.	.	.	.	.	.	.	N	.	.	.	.	.	.	N	.	.	.	.	.	.	.	.	.	.
647	256652	T	G	NON_SYNONYMOUS_CODING	YPO0256	YPO0256	two-component sensor%2Fregulator	T/P	Acc/Ccc	618	2820	.	N	N	N	.	.	.	.	.	.	.	.	.	.	.	.	.	.	.	.	.	.	.	.	.	.	.	N	.	.	.	.	.	.	.	.	.	.
648	256720	T	C	NON_SYNONYMOUS_CODING	YPO0256	YPO0256	two-component sensor%2Fregulator	H/R	cAc/cGc	595	2820	.	.	N	N	.	.	.	.	.	N	.	.	.	.	N	.	.	.	.	.	.	.	.	.	.	.	.	N	.	.	.	.	.	.	.	.	.	.
649	257340	C	T	SYNONYMOUS_CODING	YPO0256	YPO0256	two-component sensor%2Fregulator	K/K	aaG/aaA	388	2820	T	.	.	N	.	.	.	.	N	.	N	.	N	.	.	.	.	.	.	.	.	.	.	.	.	N	N	N	.	.	.	.	N	.	.	N	N	.
650	257563	G	A	NON_SYNONYMOUS_CODING	YPO0256	YPO0256	two-component sensor%2Fregulator	S/L	tCa/tTa	314	2820	.	N	.	N	.	.	.	.	.	N	N	.	.	.	N	.	.	.	.	N	N	.	.	.	.	.	N	N	A	.	.	.	.	.	.	.	.	.
651	257852	C	G	NON_SYNONYMOUS_CODING	YPO0256	YPO0256	two-component sensor%2Fregulator	D/H	Gac/Cac	218	2820	.	N	N	N	.	.	.	.	.	N	.	.	.	.	N	.	.	.	.	.	.	N	.	.	.	.	.	N	.	.	.	.	.	.	.	.	.	.
652	257952	C	G	NON_SYNONYMOUS_CODING	YPO0256	YPO0256	two-component sensor%2Fregulator	W/C	tgG/tgC	184	2820	.	.	N	.	.	.	.	.	.	.	.	N	.	.	.	.	.	.	.	.	.	.	.	.	.	.	.	.	.	.	.	.	.	.	.	.	.	.
653	258070	T	G	NON_SYNONYMOUS_CODING	YPO0256	YPO0256	two-component sensor%2Fregulator	Q/P	cAa/cCa	145	2820	.	.	N	N	.	.	.	.	.	.	.	.	.	.	.	.	.	.	.	.	.	.	.	.	.	.	.	.	.	.	.	.	.	.	.	.	.	.
654	258217	T	C	NON_SYNONYMOUS_CODING	YPO0256	YPO0256	two-component sensor%2Fregulator	Y/C	tAt/tGt	96	2820	.	N	N	N	.	.	N	N	N	N	N	N	N	N	N	.	N	N	N	.	N	N	.	.	.	.	N	N	C	N	.	.	.	.	.	N	N	.
655	258817	T	G	NON_SYNONYMOUS_CODING	YPO0257	YPO0257	type III secretion protein	V/G	gTa/gGa	48	1572	G	G	N	N	.	.	N	.	N	.	.	.	N	.	.	.	.	.	.	.	.	.	.	.	.	.	.	.	.	N	.	.	.	.	.	.	.	.
656	260148	C	T	NON_SYNONYMOUS_CODING	YPO0257	YPO0257	type III secretion protein	P/S	Ccg/Tcg	492	1572	.	.	N	N	.	.	N	.	.	.	.	.	.	.	N	.	.	.	N	.	.	.	.	.	.	.	.	.	.	.	.	T	T	.	.	.	.	.
657	260148	C	T	UPSTREAM: 100 bases	YPO0258	YPO0258	type-III secretion protein	NA	NA	NA	1215	.	.	N	N	.	.	N	.	.	.	.	.	.	.	N	.	.	.	N	.	.	.	.	.	.	.	.	.	.	.	.	T	T	.	.	.	.	.
658	260297	T	G	NON_SYNONYMOUS_CODING	YPO0258	YPO0258	type-III secretion protein	L/R	cTt/cGt	17	1215	G	G	G	N	.	.	.	.	.	.	.	N	.	.	N	.	.	.	.	.	.	.	.	.	.	.	.	.	.	.	.	.	.	.	.	N	.	.
659	260297	T	G	DOWNSTREAM: 51 bases	YPO0257	YPO0257	type III secretion protein	NA	NA	NA	1572	G	G	G	N	.	.	.	.	.	.	.	N	.	.	N	.	.	.	.	.	.	.	.	.	.	.	.	.	.	.	.	.	.	.	.	N	.	.
660	260417	A	C	NON_SYNONYMOUS_CODING	YPO0258	YPO0258	type-III secretion protein	Q/P	cAg/cCg	57	1215	.	.	N	N	.	.	.	.	.	.	.	.	.	.	N	.	.	.	.	.	.	.	.	.	.	.	.	N	.	.	.	.	.	.	.	.	.	.
661	260529	G	A	SYNONYMOUS_CODING	YPO0258	YPO0258	type-III secretion protein	T/T	acG/acA	94	1215	.	.	N	N	.	.	N	.	.	.	.	.	.	.	.	.	.	.	.	.	.	.	.	.	.	.	.	.	.	.	.	.	.	.	.	.	.	.
662	261018	G	A	SYNONYMOUS_CODING	YPO0258	YPO0258	type-III secretion protein	A/A	gcG/gcA	257	1215	.	.	N	.	.	.	N	.	.	.	N	.	N	.	.	.	.	.	.	.	N	.	.	.	N	.	N	N	N	.	.	.	.	.	.	.	.	.
663	261367	G	A	NON_SYNONYMOUS_CODING	YPO0258	YPO0258	type-III secretion protein	V/M	Gtg/Atg	374	1215	.	N	.	.	.	.	.	.	.	.	N	.	.	.	N	.	.	.	.	.	.	.	.	.	.	.	.	N	.	.	.	.	.	.	.	.	.	.
664	261828	T	G	INTERGENIC	NA	NA	NA	NA	NA	NA	NA	N	N	N	N	N	N	N	N	N	N	N	N	N	N	N	N	N	N	N	N	N	N	N	N	N	N	N	N	N	N	N	.	.	N	.	N	.	N
665	262564	C	A	NON_SYNONYMOUS_CODING	YPO0260a	YPO0260a	type III secretion apparatus	A/E	gCg/gAg	20	216	.	.	N	.	.	.	.	.	.	.	.	.	.	.	.	.	.	.	.	.	.	.	.	.	.	.	.	N	.	.	.	.	.	.	.	.	.	.
666	264054	G	A	DOWNSTREAM: 11 bases	YPO0263	YPO0263	type III secretion system apparatus lipoprotein	NA	NA	NA	732	N	.	N	N	.	.	.	.	.	.	N	N	.	.	N	.	.	.	.	.	.	.	.	.	.	.	.	.	.	.	.	.	.	.	.	.	.	.
667	264054	G	A	INTERGENIC	NA	NA	NA	NA	NA	NA	NA	N	.	N	N	.	.	.	.	.	.	N	N	.	.	N	.	.	.	.	.	.	.	.	.	.	.	.	.	.	.	.	.	.	.	.	.	.	.
668	264067	A	G	DOWNSTREAM: 24 bases	YPO0263	YPO0263	type III secretion system apparatus lipoprotein	NA	NA	NA	732	N	.	N	.	.	.	.	.	.	.	N	.	.	.	G	.	.	.	.	.	N	.	.	.	.	.	N	.	.	.	.	.	.	.	.	.	.	.
669	264067	A	G	INTERGENIC	NA	NA	NA	NA	NA	NA	NA	N	.	N	.	.	.	.	.	.	.	N	.	.	.	G	.	.	.	.	.	N	.	.	.	.	.	N	.	.	.	.	.	.	.	.	.	.	.
670	265010	T	G	NON_SYNONYMOUS_CODING	YPO0265	YPO0265	type III secretion system apparatus protein	L/R	cTg/cGg	68	648	.	.	.	N	.	.	.	.	.	.	.	.	.	.	N	.	.	.	.	.	G	G	G	G	G	G	G	N	G	.	.	.	.	.	.	.	.	.
671	265484	A	C	NON_SYNONYMOUS_CODING	YPO0266	YPO0266	secretion system apparatus protein SsaV	I/L	Atc/Ctc	13	2049	.	.	.	.	.	.	.	.	.	.	N	.	.	.	.	.	.	.	.	.	.	.	N	.	.	.	.	N	C	.	.	.	.	.	.	.	.	.
672	265484	A	C	DOWNSTREAM: 29 bases	YPO0265	YPO0265	type III secretion system apparatus protein	NA	NA	NA	648	.	.	.	.	.	.	.	.	.	.	N	.	.	.	.	.	.	.	.	.	.	.	N	.	.	.	.	N	C	.	.	.	.	.	.	.	.	.
673	265583	G	A	NON_SYNONYMOUS_CODING	YPO0266	YPO0266	secretion system apparatus protein SsaV	A/T	Gcc/Acc	46	2049	.	N	.	.	.	A	A	A	A	A	A	A	A	A	N	A	A	A	A	A	A	A	A	A	A	A	N	N	A	.	.	N	.	.	.	.	.	.
674	266075	A	G	NON_SYNONYMOUS_CODING	YPO0266	YPO0266	secretion system apparatus protein SsaV	I/V	Atc/Gtc	210	2049	G	N	N	G	G	G	G	G	G	N	G	G	G	G	N	G	G	G	G	G	G	G	G	G	G	G	N	G	G	.	.	.	.	.	.	.	.	.
675	266237	C	T	NON_SYNONYMOUS_CODING	YPO0266	YPO0266	secretion system apparatus protein SsaV	P/S	Cct/Tct	264	2049	.	.	N	.	.	.	.	.	.	.	.	.	.	.	.	.	T	T	.	.	.	.	.	.	.	.	.	N	.	.	.	.	.	.	.	.	.	.
676	267073	G	T	NON_SYNONYMOUS_CODING	YPO0266	YPO0266	secretion system apparatus protein SsaV	L/F	ttG/ttT	542	2049	.	.	N	N	.	.	.	.	.	.	.	.	.	.	.	.	.	.	.	.	.	.	.	.	.	.	.	.	.	.	.	.	.	.	.	.	.	.
677	267235	C	T	SYNONYMOUS_CODING	YPO0266	YPO0266	secretion system apparatus protein SsaV	R/R	cgC/cgT	596	2049	.	.	.	.	.	.	.	.	.	.	N	.	.	.	N	N	.	.	.	.	N	T	T	T	T	T	N	T	T	.	.	.	.	.	.	.	.	.
678	267301	A	T	SYNONYMOUS_CODING	YPO0266	YPO0266	secretion system apparatus protein SsaV	I/I	atA/atT	618	2049	.	N	N	N	.	.	.	.	.	.	.	.	.	.	.	.	.	.	.	.	.	.	.	.	.	.	.	.	.	.	.	.	.	.	.	.	.	.
679	267510	A	C	NON_SYNONYMOUS_CODING	YPO0267	YPO0267	type III secretion system ATPase	T/P	Acc/Ccc	10	1338	.	N	N	.	.	.	.	.	.	.	.	.	.	.	.	.	.	.	.	.	.	.	.	.	.	.	.	.	.	.	.	.	.	.	.	.	.	.
680	267510	A	C	DOWNSTREAM: 14 bases	YPO0266	YPO0266	secretion system apparatus protein SsaV	NA	NA	NA	2049	.	N	N	.	.	.	.	.	.	.	.	.	.	.	.	.	.	.	.	.	.	.	.	.	.	.	.	.	.	.	.	.	.	.	.	.	.	.
681	267897	A	C	NON_SYNONYMOUS_CODING	YPO0267	YPO0267	type III secretion system ATPase	T/P	Acc/Ccc	139	1338	.	.	N	.	.	.	.	.	.	.	.	.	.	.	.	.	.	.	.	.	N	.	.	.	.	.	.	.	.	.	.	.	.	.	.	.	.	.
682	268008	A	G	NON_SYNONYMOUS_CODING	YPO0267	YPO0267	type III secretion system ATPase	K/E	Aaa/Gaa	176	1338	.	.	N	.	.	.	N	.	.	.	N	.	.	N	.	.	.	.	.	.	.	.	.	.	.	.	.	.	.	.	.	.	.	.	.	.	.	.
683	268216	C	T	NON_SYNONYMOUS_CODING	YPO0267	YPO0267	type III secretion system ATPase	A/V	gCg/gTg	245	1338	.	.	N	N	.	.	N	.	.	N	.	.	.	.	N	.	.	.	N	.	N	.	.	.	.	.	N	.	.	.	.	.	.	.	.	.	.	.
684	268255	T	C	NON_SYNONYMOUS_CODING	YPO0267	YPO0267	type III secretion system ATPase	L/P	cTg/cCg	258	1338	.	.	.	.	.	.	.	.	.	.	.	.	.	.	.	.	.	.	.	.	.	.	.	.	.	.	.	.	.	.	.	.	.	.	.	.	.	.
685	268588	G	T	NON_SYNONYMOUS_CODING	YPO0267	YPO0267	type III secretion system ATPase	G/V	gGg/gTg	369	1338	.	.	.	N	.	.	N	.	.	N	N	.	.	.	N	T	T	T	T	N	T	N	T	T	T	N	T	N	T	.	.	.	.	.	.	.	.	.
686	268883	T	G	NON_SYNONYMOUS_CODING	YPO0268	YPO0268	type III secretion system apparatus protein	L/V	Ttg/Gtg	23	402	.	.	N	.	.	.	.	.	.	N	.	.	.	.	.	.	.	.	.	.	N	.	.	.	.	.	.	N	.	.	.	.	.	.	.	.	.	.
687	268883	T	G	DOWNSTREAM: 63 bases	YPO0267	YPO0267	type III secretion system ATPase	NA	NA	NA	1338	.	.	N	.	.	.	.	.	.	N	.	.	.	.	.	.	.	.	.	.	N	.	.	.	.	.	.	N	.	.	.	.	.	.	.	.	.	.
688	268896	T	A	NON_SYNONYMOUS_CODING	YPO0268	YPO0268	type III secretion system apparatus protein	L/Q	cTg/cAg	27	402	.	.	N	.	.	.	.	.	.	N	.	.	N	.	.	.	.	.	.	.	N	.	.	.	.	.	.	.	.	.	.	.	.	.	.	.	.	.
689	268896	T	A	DOWNSTREAM: 76 bases	YPO0267	YPO0267	type III secretion system ATPase	NA	NA	NA	1338	.	.	N	.	.	.	.	.	.	N	.	.	N	.	.	.	.	.	.	.	N	.	.	.	.	.	.	.	.	.	.	.	.	.	.	.	.	.
690	268900	A	G	SYNONYMOUS_CODING	YPO0268	YPO0268	type III secretion system apparatus protein	G/G	ggA/ggG	28	402	.	.	N	.	.	.	.	.	.	.	N	.	N	.	.	.	.	.	.	.	N	.	.	.	.	.	.	.	.	.	.	.	.	.	.	.	.	.
691	268900	A	G	DOWNSTREAM: 80 bases	YPO0267	YPO0267	type III secretion system ATPase	NA	NA	NA	1338	.	.	N	.	.	.	.	.	.	.	N	.	N	.	.	.	.	.	.	.	N	.	.	.	.	.	.	.	.	.	.	.	.	.	.	.	.	.
692	268905	T	A	NON_SYNONYMOUS_CODING	YPO0268	YPO0268	type III secretion system apparatus protein	L/Q	cTg/cAg	30	402	.	.	N	.	.	.	.	.	.	.	N	.	N	.	.	.	.	.	.	.	N	.	.	.	.	.	.	.	.	.	.	.	.	.	.	.	.	.
693	268905	T	A	DOWNSTREAM: 85 bases	YPO0267	YPO0267	type III secretion system ATPase	NA	NA	NA	1338	.	.	N	.	.	.	.	.	.	.	N	.	N	.	.	.	.	.	.	.	N	.	.	.	.	.	.	.	.	.	.	.	.	.	.	.	.	.
694	269055	T	G	NON_SYNONYMOUS_CODING	YPO0268	YPO0268	type III secretion system apparatus protein	V/G	gTg/gGg	80	402	.	.	N	.	.	.	.	.	.	.	.	.	.	.	.	.	.	.	.	.	.	.	.	.	.	.	.	.	.	.	.	.	.	.	.	.	.	.
695	269100	T	G	NON_SYNONYMOUS_CODING	YPO0268	YPO0268	type III secretion system apparatus protein	V/G	gTg/gGg	95	402	.	.	N	.	.	.	.	.	.	N	.	.	.	.	.	.	.	.	.	.	.	.	.	.	.	.	.	N	.	.	.	.	.	.	.	.	.	.
696	269193	C	A	NON_SYNONYMOUS_CODING	YPO0268	YPO0268	type III secretion system apparatus protein	T/K	aCa/aAa	126	402	.	.	N	N	.	.	N	.	.	.	.	.	.	.	.	.	.	.	.	.	.	.	.	.	.	N	.	N	.	.	.	.	.	.	.	.	.	.
697	269436	G	C	INTERGENIC	NA	NA	NA	NA	NA	NA	NA	.	N	N	.	.	.	N	.	.	.	.	.	.	.	.	.	.	.	.	.	N	.	.	.	.	.	.	N	.	.	.	.	.	.	.	.	.	.
698	269501	C	T	INTERGENIC	NA	NA	NA	NA	NA	NA	NA	.	.	N	N	.	.	.	.	.	.	.	.	.	.	.	.	.	.	N	.	.	.	.	.	.	.	.	.	.	.	.	.	.	.	.	.	.	.
699	269693	C	T	NON_SYNONYMOUS_CODING	YPO0269	YPO0269	type III secretion system protein	P/L	cCa/cTa	26	921	.	N	N	.	.	.	.	.	.	.	.	.	.	.	.	.	.	.	.	.	.	.	.	.	.	.	.	.	.	.	.	.	.	.	.	.	.	.
700	270245	A	C	NON_SYNONYMOUS_CODING	YPO0269	YPO0269	type III secretion system protein	D/A	gAc/gCc	210	921	.	.	N	N	.	.	N	.	N	.	N	.	N	.	.	.	.	.	N	.	.	.	N	.	.	N	.	N	.	N	.	.	.	.	.	.	N	.
701	270703	C	T	NON_SYNONYMOUS_CODING	YPO0270	YPO0270	type III secretion system protein	L/F	Ctt/Ttt	14	651	.	N	N	.	.	.	.	.	.	.	.	.	.	.	N	.	.	.	.	.	.	.	.	.	T	T	T	T	T	.	.	.	.	.	.	.	.	.
702	271114	C	A	NON_SYNONYMOUS_CODING	YPO0270	YPO0270	type III secretion system protein	L/I	Ctt/Att	151	651	.	.	N	.	.	.	.	.	.	.	.	.	.	.	.	.	.	.	.	.	.	.	.	.	.	.	N	.	.	.	.	A	A	.	.	.	.	.
703	272071	C	A	NON_SYNONYMOUS_CODING	YPO0272	YPO0272	type III secretion apparatus protein	P/T	Ccc/Acc	156	795	.	.	N	.	.	.	.	.	.	N	.	.	.	.	.	.	.	.	.	.	N	.	.	.	.	.	N	.	.	.	.	.	.	.	.	.	.	.
704	272449	A	G	SYNONYMOUS_CODING	YPO0273	YPO0273	secretion system apparatus protein SsaU	K/K	aaA/aaG	20	1068	.	.	N	N	.	.	.	.	.	.	.	.	N	.	.	.	.	.	.	.	N	.	.	.	.	.	.	.	.	.	.	.	.	.	.	.	.	.
705	272449	A	G	DOWNSTREAM: 49 bases	YPO0272	YPO0272	type III secretion apparatus protein	NA	NA	NA	795	.	.	N	N	.	.	.	.	.	.	.	.	N	.	.	.	.	.	.	.	N	.	.	.	.	.	.	.	.	.	.	.	.	.	.	.	.	.
706	272450	G	A	NON_SYNONYMOUS_CODING	YPO0273	YPO0273	secretion system apparatus protein SsaU	G/R	Ggg/Agg	21	1068	.	.	N	N	.	.	.	.	.	.	.	.	.	.	N	.	.	.	.	.	N	.	.	.	.	.	N	.	.	.	.	.	.	.	.	.	.	.
707	272450	G	A	DOWNSTREAM: 50 bases	YPO0272	YPO0272	type III secretion apparatus protein	NA	NA	NA	795	.	.	N	N	.	.	.	.	.	.	.	.	.	.	N	.	.	.	.	.	N	.	.	.	.	.	N	.	.	.	.	.	.	.	.	.	.	.
708	273283	C	A	SYNONYMOUS_CODING	YPO0273	YPO0273	secretion system apparatus protein SsaU	L/L	ctC/ctA	298	1068	.	.	.	.	.	.	.	.	.	.	.	.	.	.	.	N	.	.	.	.	.	.	.	.	.	.	N	.	.	.	.	.	.	.	.	.	.	.
709	274360	C	T	NON_SYNONYMOUS_CODING	YPO0274	YPO0274	hypothetical protein	P/L	cCg/cTg	174	1215	.	.	N	N	.	.	.	.	.	N	.	.	.	.	.	.	.	.	.	.	.	.	.	.	.	.	.	.	.	.	.	.	.	.	.	.	.	.
710	274423	G	T	NON_SYNONYMOUS_CODING	YPO0274	YPO0274	hypothetical protein	R/L	cGc/cTc	195	1215	.	.	.	.	.	.	.	.	.	.	.	.	.	.	.	.	.	.	.	.	.	.	.	.	.	.	.	.	.	.	.	.	.	.	.	.	.	.
711	274763	T	G	NON_SYNONYMOUS_CODING	YPO0274	YPO0274	hypothetical protein	C/W	tgT/tgG	308	1215	.	.	N	.	.	.	.	.	.	.	.	.	.	.	N	.	.	.	.	.	N	.	.	.	.	.	.	.	.	.	.	.	.	.	.	.	.	.
712	274768	C	A	NON_SYNONYMOUS_CODING	YPO0274	YPO0274	hypothetical protein	T/N	aCc/aAc	310	1215	.	.	N	.	.	.	.	.	.	.	.	.	.	.	N	.	.	.	.	.	N	.	.	.	.	.	.	.	.	.	.	.	.	.	.	.	.	.
713	274816	T	G	NON_SYNONYMOUS_CODING	YPO0274	YPO0274	hypothetical protein	V/G	gTg/gGg	326	1215	.	N	.	.	.	.	.	.	.	.	.	.	.	.	N	.	.	.	.	.	N	.	.	.	.	.	.	.	.	.	.	.	.	.	.	.	.	.
714	274820	A	G	SYNONYMOUS_CODING	YPO0274	YPO0274	hypothetical protein	G/G	ggA/ggG	327	1215	.	N	.	.	.	.	.	.	.	.	.	.	.	.	N	.	.	.	.	.	.	.	.	.	.	.	.	.	.	.	.	.	.	.	.	.	.	.
715	277159	C	T	SYNONYMOUS_CODING	YPO0277	YPO0277	transmembrane transport protein	S/S	tcC/tcT	203	1287	.	.	N	N	.	.	.	.	.	.	.	.	.	.	.	.	.	.	N	.	.	.	.	.	.	.	.	.	.	.	.	.	.	.	.	N	.	.
716	277370	C	T	NON_SYNONYMOUS_CODING	YPO0277	YPO0277	transmembrane transport protein	H/Y	Cat/Tat	274	1287	.	.	.	.	.	.	.	.	.	.	.	.	.	.	.	.	.	.	.	.	.	.	.	.	.	.	.	.	.	.	.	.	.	.	.	.	.	.
717	278372	C	T	STOP_GAINED	YPO0278	metC	cystathionine beta-lyase	Q/*	Cag/Tag	164	1182	.	.	N	.	.	.	.	.	.	.	.	.	.	.	.	.	.	.	.	.	.	.	.	.	.	.	.	N	.	.	.	.	.	.	.	.	.	.
718	279154	G	A	DOWNSTREAM: 90 bases	YPO0278	metC	cystathionine beta-lyase	NA	NA	NA	1182	.	.	N	N	.	.	.	.	.	.	.	.	.	N	N	.	.	.	.	.	.	.	.	.	.	.	.	N	A	.	.	.	.	.	.	.	.	.
719	279154	G	A	INTERGENIC	NA	NA	NA	NA	NA	NA	NA	.	.	N	N	.	.	.	.	.	.	.	.	.	N	N	.	.	.	.	.	.	.	.	.	.	.	.	N	A	.	.	.	.	.	.	.	.	.
720	279154	G	A	DOWNSTREAM: 51 bases	YPO0279	hmuV	hemin importer ATP-binding subunit	NA	NA	NA	801	.	.	N	N	.	.	.	.	.	.	.	.	.	N	N	.	.	.	.	.	.	.	.	.	.	.	.	N	A	.	.	.	.	.	.	.	.	.
721	280448	A	C	NON_SYNONYMOUS_CODING	YPO0280	hmuU	hemin transport system permease HmuU	S/R	agT/agG	185	1005	.	.	.	N	.	.	.	.	.	.	.	.	.	.	.	.	.	.	.	.	.	.	.	.	.	.	.	.	.	.	.	.	.	.	.	N	.	.
722	280509	A	C	NON_SYNONYMOUS_CODING	YPO0280	hmuU	hemin transport system permease HmuU	V/G	gTg/gGg	165	1005	.	N	N	N	.	.	.	.	.	.	.	N	.	.	N	N	.	.	.	.	N	.	.	.	.	.	N	.	.	.	.	.	.	.	.	.	.	.
723	281216	A	C	NON_SYNONYMOUS_CODING	YPO0281	hmuT	hemin-binding protein	V/G	gTt/gGt	208	840	.	.	.	.	.	.	.	.	.	.	.	.	.	.	.	.	.	.	.	.	.	.	.	.	N	.	.	N	.	.	.	.	.	.	.	.	.	.
724	281272	A	C	SYNONYMOUS_CODING	YPO0281	hmuT	hemin-binding protein	G/G	ggT/ggG	189	840	.	.	.	.	.	.	.	.	.	.	.	.	.	.	.	.	.	.	.	.	.	.	.	.	N	.	.	N	.	.	.	.	.	.	.	.	.	.
725	282762	G	A	SYNONYMOUS_CODING	YPO0282	hmuS	hemin transport protein	H/H	caC/caT	37	1038	.	.	.	.	.	.	.	.	.	.	N	.	.	.	.	.	.	.	.	.	.	.	.	.	.	N	.	N	.	.	.	.	.	.	.	.	.	.
726	284820	C	A	STOP_GAINED	YPO0283	hmuR	hemin receptor	E/*	Gaa/Taa	68	2031	.	.	N	.	.	.	.	.	.	.	.	.	.	.	.	.	.	.	.	.	N	.	.	.	.	.	.	.	.	.	.	.	.	.	.	.	.	.
727	285048	A	C	INTERGENIC	NA	NA	NA	NA	NA	NA	NA	.	.	.	N	.	.	.	.	.	.	.	.	.	.	.	.	.	.	.	N	.	.	.	.	.	.	.	.	.	.	.	.	.	.	.	.	.	.
728	285048	A	C	UPSTREAM: 27 bases	YPO0283	hmuR	hemin receptor	NA	NA	NA	2031	.	.	.	N	.	.	.	.	.	.	.	.	.	.	.	.	.	.	.	N	.	.	.	.	.	.	.	.	.	.	.	.	.	.	.	.	.	.
729	285307	G	A	INTERGENIC	NA	NA	NA	NA	NA	NA	NA	.	N	N	N	.	.	.	.	.	.	.	.	.	.	N	.	.	.	.	.	N	.	.	.	.	.	.	.	.	.	.	.	.	.	.	.	.	.
730	285384	G	A	INTERGENIC	NA	NA	NA	NA	NA	NA	NA	.	N	N	N	.	.	.	.	.	N	N	.	N	.	N	.	.	.	N	N	N	.	N	.	.	.	N	.	.	.	.	.	.	.	.	.	.	.
731	285384	G	A	DOWNSTREAM: 52 bases	YPO0284	YPO0284	hypothetical protein	NA	NA	NA	651	.	N	N	N	.	.	.	.	.	N	N	.	N	.	N	.	.	.	N	N	N	.	N	.	.	.	N	.	.	.	.	.	.	.	.	.	.	.
732	285402	T	C	INTERGENIC	NA	NA	NA	NA	NA	NA	NA	C	N	N	N	.	.	N	.	N	N	.	.	N	N	N	.	.	N	N	N	N	N	N	.	.	N	N	N	.	N	.	.	N	N	.	.	.	.
733	285402	T	C	DOWNSTREAM: 34 bases	YPO0284	YPO0284	hypothetical protein	NA	NA	NA	651	C	N	N	N	.	.	N	.	N	N	.	.	N	N	N	.	.	N	N	N	N	N	N	.	.	N	N	N	.	N	.	.	N	N	.	.	.	.
734	286528	T	A	SYNONYMOUS_CODING	YPO0285	YPO0285	hypothetical protein	R/R	cgA/cgT	46	546	A	A	N	A	A	A	A	A	A	A	A	A	A	A	N	A	A	A	A	A	A	A	A	A	A	A	A	A	A	A	A	A	N	A	A	A	A	A
735	288471	T	G	NON_SYNONYMOUS_CODING	YPO0287	YPO0287	methylenetetrahydrofolate reductase	K/Q	Aaa/Caa	216	801	.	N	N	N	.	.	.	.	N	.	.	.	N	.	.	.	.	.	.	.	.	.	N	.	.	.	N	.	.	N	.	.	.	.	.	.	.	N
736	290202	A	C	INTERGENIC	NA	NA	NA	NA	NA	NA	NA	.	N	N	N	.	.	.	.	.	.	N	N	.	.	.	.	.	.	.	.	N	.	.	.	.	.	N	N	.	N	.	.	.	.	.	.	.	.
737	290510	G	T	NON_SYNONYMOUS_CODING	YPO0289	YPO0289	ATP%2FGTP-binding protein	H/N	Cat/Aat	256	960	.	N	.	.	.	.	.	.	.	.	.	.	.	.	N	.	.	.	.	.	.	.	.	.	.	.	.	.	.	.	.	.	.	.	.	.	.	.
738	291676	G	A	NON_SYNONYMOUS_CODING	YPO0290	YPO0290	hypothetical protein	H/Y	Cac/Tac	227	1080	.	.	N	N	.	.	.	.	.	.	.	.	.	.	.	N	.	.	.	.	N	.	.	.	.	.	N	.	.	.	.	.	.	.	.	.	.	.
739	291908	C	T	SYNONYMOUS_CODING	YPO0290	YPO0290	hypothetical protein	G/G	ggG/ggA	149	1080	.	.	N	N	.	.	.	.	.	.	.	.	.	.	N	.	.	.	.	.	N	.	.	.	.	.	N	.	.	.	.	.	.	.	.	.	.	.
740	292238	T	C	SYNONYMOUS_CODING	YPO0290	YPO0290	hypothetical protein	S/S	tcA/tcG	39	1080	.	.	.	.	.	.	.	.	.	.	.	.	.	.	N	.	.	.	.	.	.	.	.	.	.	.	.	.	.	.	.	.	.	.	.	.	.	.
741	292245	A	G	NON_SYNONYMOUS_CODING	YPO0290	YPO0290	hypothetical protein	I/T	aTc/aCc	37	1080	.	.	.	.	.	.	.	.	.	.	.	.	.	.	N	.	.	.	.	.	.	.	.	.	.	.	.	.	.	.	.	.	.	.	.	.	.	.
742	292259	A	T	SYNONYMOUS_CODING	YPO0290	YPO0290	hypothetical protein	V/V	gtT/gtA	32	1080	.	.	.	.	.	.	.	.	N	.	.	.	.	.	.	.	.	.	.	N	.	.	.	.	.	.	.	.	.	.	.	.	.	.	.	N	.	.
743	292259	A	T	DOWNSTREAM: 88 bases	YPO0291	YPO0291	hypothetical protein	NA	NA	NA	813	.	.	.	.	.	.	.	.	N	.	.	.	.	.	.	.	.	.	.	N	.	.	.	.	.	.	.	.	.	.	.	.	.	.	.	N	.	.
744	292338	G	A	NON_SYNONYMOUS_CODING	YPO0290	YPO0290	hypothetical protein	P/L	cCt/cTt	6	1080	.	N	N	N	.	.	.	.	.	.	.	.	.	.	.	.	.	.	.	.	N	.	.	.	.	.	N	.	.	.	.	.	.	.	.	.	.	.
745	292338	G	A	DOWNSTREAM: 9 bases	YPO0291	YPO0291	hypothetical protein	NA	NA	NA	813	.	N	N	N	.	.	.	.	.	.	.	.	.	.	.	.	.	.	.	.	N	.	.	.	.	.	N	.	.	.	.	.	.	.	.	.	.	.
746	293055	C	T	SYNONYMOUS_CODING	YPO0291	YPO0291	hypothetical protein	L/L	ttG/ttA	35	813	.	.	N	N	.	.	.	.	.	.	N	.	.	.	N	.	.	.	N	N	N	.	.	.	.	N	N	N	T	.	.	.	.	.	.	.	.	.
747	293055	C	T	DOWNSTREAM: 97 bases	YPO0292	YPO0292	hypothetical protein	NA	NA	NA	1137	.	.	N	N	.	.	.	.	.	.	N	.	.	.	N	.	.	.	N	N	N	.	.	.	.	N	N	N	T	.	.	.	.	.	.	.	.	.
748	294279	T	G	NON_SYNONYMOUS_CODING	YPO0292	YPO0292	hypothetical protein	T/P	Acc/Ccc	4	1137	.	.	N	N	.	.	.	.	.	N	.	.	.	.	.	.	.	.	.	.	.	.	.	.	.	.	.	.	.	.	.	.	.	.	.	.	.	.
749	294279	T	G	DOWNSTREAM: 21 bases	YPO0293	YPO0293	hypothetical protein	NA	NA	NA	1062	.	.	N	N	.	.	.	.	.	N	.	.	.	.	.	.	.	.	.	.	.	.	.	.	.	.	.	.	.	.	.	.	.	.	.	.	.	.
750	294473	T	G	NON_SYNONYMOUS_CODING	YPO0293	YPO0293	hypothetical protein	T/P	Acc/Ccc	297	1062	.	N	N	N	.	.	N	N	N	N	N	.	N	N	N	N	.	.	N	N	N	N	N	.	.	N	N	N	.	N	.	.	.	.	.	.	.	.
751	294478	T	C	NON_SYNONYMOUS_CODING	YPO0293	YPO0293	hypothetical protein	D/G	gAc/gGc	295	1062	C	C	N	N	.	.	N	N	N	.	N	.	N	.	N	.	.	.	N	N	.	N	N	.	.	N	N	N	.	N	.	.	.	N	.	.	.	.
752	294489	T	C	SYNONYMOUS_CODING	YPO0293	YPO0293	hypothetical protein	S/S	tcA/tcG	291	1062	.	.	N	N	.	.	.	.	.	N	N	.	N	.	N	.	.	.	N	N	.	.	.	.	.	N	N	N	.	N	.	.	.	.	.	.	.	.
753	295170	C	A	SYNONYMOUS_CODING	YPO0293	YPO0293	hypothetical protein	A/A	gcG/gcT	64	1062	.	N	N	N	.	.	N	.	.	.	.	.	N	.	.	N	.	.	.	.	.	.	.	.	.	.	.	.	.	N	.	.	.	.	.	.	.	.
754	295197	T	G	NON_SYNONYMOUS_CODING	YPO0293	YPO0293	hypothetical protein	E/D	gaA/gaC	55	1062	.	.	.	N	.	.	.	.	N	N	.	.	.	.	.	N	.	.	.	.	.	.	.	.	.	.	.	.	.	.	.	.	.	.	.	N	.	.
755	296089	G	T	NON_SYNONYMOUS_CODING	YPO0294	terZ	tellurium resistance protein	E/D	gaG/gaT	151	594	.	.	.	.	.	.	.	.	.	.	.	.	.	.	.	.	.	.	.	N	.	.	.	.	.	.	.	N	.	.	.	.	.	.	.	.	.	.
756	297476	C	T	DOWNSTREAM: 62 bases	YPO0295	terA	tellurite resistance protein	NA	NA	NA	1185	.	.	N	.	.	.	N	.	.	.	N	.	N	.	.	.	.	.	.	.	.	.	.	.	N	.	.	.	.	N	.	.	.	.	.	.	.	.
757	297476	C	T	SYNONYMOUS_CODING	YPO0296	terB	tellurite resistance protein	A/A	gcC/gcT	10	456	.	.	N	.	.	.	N	.	.	.	N	.	N	.	.	.	.	.	.	.	.	.	.	.	N	.	.	.	.	N	.	.	.	.	.	.	.	.
758	297607	A	C	NON_SYNONYMOUS_CODING	YPO0296	terB	tellurite resistance protein	Q/P	cAa/cCa	54	456	.	.	.	.	.	.	.	.	.	.	.	.	.	.	.	.	.	.	.	.	.	.	.	.	.	.	.	.	.	.	.	.	.	.	.	.	.	.
759	298663	T	G	NON_SYNONYMOUS_CODING	YPO0297	terC	tellurium resistance protein	V/G	gTc/gGc	247	1038	.	.	.	.	.	.	.	.	.	.	.	.	.	.	.	.	.	.	.	.	.	.	.	.	.	.	.	.	.	.	.	.	.	.	.	.	.	.
760	298672	A	G	NON_SYNONYMOUS_CODING	YPO0297	terC	tellurium resistance protein	E/G	gAa/gGa	250	1038	.	.	.	.	.	.	.	.	.	.	.	.	.	.	.	.	.	.	.	.	.	.	.	.	.	.	.	.	.	.	.	.	.	.	.	.	.	.
761	298848	G	T	NON_SYNONYMOUS_CODING	YPO0297	terC	tellurium resistance protein	G/C	Ggc/Tgc	309	1038	.	.	N	.	.	.	.	.	.	.	.	.	.	.	N	.	.	.	.	.	.	.	.	.	.	.	.	.	.	.	.	.	N	.	.	.	.	.
762	300402	G	T	INTERGENIC	NA	NA	NA	NA	NA	NA	NA	.	N	N	N	.	N	N	N	N	N	N	N	N	N	N	N	N	N	N	N	N	N	N	.	N	N	N	N	N	N	N	N	.	N	N	N	.	N
763	300402	G	T	DOWNSTREAM: 40 bases	YPO0299	terE	tellurium resistance protein	NA	NA	NA	576	.	N	N	N	.	N	N	N	N	N	N	N	N	N	N	N	N	N	N	N	N	N	N	.	N	N	N	N	N	N	N	N	.	N	N	N	.	N
764	302196	G	A	SYNONYMOUS_CODING	YPO0301	YPO0301	hypothetical protein	V/V	gtG/gtA	137	639	.	.	N	.	.	.	.	.	.	.	N	.	.	.	N	.	.	.	.	.	.	.	.	.	.	.	N	A	A	.	.	.	.	.	.	.	.	.
765	303243	G	T	NON_SYNONYMOUS_CODING	YPO0302	YPO0302	outer membrane fimbrial usher protein	R/I	aGa/aTa	190	2379	.	.	N	N	.	N	N	.	N	.	N	.	N	N	.	.	.	.	.	.	N	N	.	.	.	.	N	N	.	N	.	.	.	.	.	.	.	.
766	307588	G	A	NON_SYNONYMOUS_CODING	YPO0306	YPO0306	hypothetical protein	R/Q	cGg/cAg	115	1401	.	.	N	N	.	.	.	.	.	N	.	.	.	.	N	N	.	.	.	.	N	.	.	.	.	.	.	N	A	.	.	.	.	.	.	.	.	.
767	308376	G	A	NON_SYNONYMOUS_CODING	YPO0306	YPO0306	hypothetical protein	V/M	Gtg/Atg	378	1401	.	.	.	N	.	.	.	.	.	N	N	.	.	.	.	.	.	.	.	.	N	.	.	.	N	.	.	.	.	.	.	.	N	.	.	.	.	.
768	308609	C	T	SYNONYMOUS_CODING	YPO0306	YPO0306	hypothetical protein	V/V	gtC/gtT	455	1401	.	.	N	N	.	.	.	.	.	.	.	.	.	.	.	T	.	.	.	.	.	.	.	.	.	N	.	N	.	.	.	.	.	.	.	.	.	.
769	308650	C	T	DOWNSTREAM: 5 bases	YPO0306	YPO0306	hypothetical protein	NA	NA	NA	1401	.	.	N	N	.	.	.	.	.	.	.	.	N	.	.	.	.	.	.	.	.	.	N	.	.	.	.	N	N	N	.	.	.	.	.	.	.	.
770	308650	C	T	INTERGENIC	NA	NA	NA	NA	NA	NA	NA	.	.	N	N	.	.	.	.	.	.	.	.	N	.	.	.	.	.	.	.	.	.	N	.	.	.	.	N	N	N	.	.	.	.	.	.	.	.
771	309324	C	T	INTERGENIC	NA	NA	NA	NA	NA	NA	NA	.	N	N	N	.	N	N	N	N	N	N	N	N	N	N	.	N	N	N	N	N	N	N	N	N	N	N	N	N	N	N	.	.	N	N	.	.	N
772	309535	G	A	INTERGENIC	NA	NA	NA	NA	NA	NA	NA	.	N	N	N	.	.	.	.	.	.	.	.	.	.	.	.	.	.	.	.	.	.	.	.	.	.	.	.	.	.	.	.	.	.	.	.	.	.
773	309628	C	A	INTERGENIC	NA	NA	NA	NA	NA	NA	NA	.	N	N	N	.	.	.	.	.	N	N	N	.	.	N	.	.	.	.	.	.	.	.	.	A	A	N	N	A	.	.	.	.	.	.	.	.	.
774	309628	C	A	UPSTREAM: 26 bases	YPO0308	YPO0308	oxidoreductase	NA	NA	NA	2058	.	N	N	N	.	.	.	.	.	N	N	N	.	.	N	.	.	.	.	.	.	.	.	.	A	A	N	N	A	.	.	.	.	.	.	.	.	.
775	310103	T	G	SYNONYMOUS_CODING	YPO0308	YPO0308	oxidoreductase	G/G	ggT/ggG	150	2058	.	.	N	.	.	.	.	.	.	.	.	.	.	.	N	.	.	.	.	.	N	.	.	.	.	.	.	N	.	.	.	.	.	.	.	.	.	.
776	310134	T	G	NON_SYNONYMOUS_CODING	YPO0308	YPO0308	oxidoreductase	L/V	Tta/Gta	161	2058	.	N	N	N	.	.	.	.	.	N	.	.	.	.	.	.	.	.	.	.	N	.	.	.	.	.	.	.	.	.	.	.	.	.	.	.	.	.
777	310157	T	G	SYNONYMOUS_CODING	YPO0308	YPO0308	oxidoreductase	G/G	ggT/ggG	168	2058	.	.	N	.	.	.	.	.	.	N	.	.	.	.	.	.	.	.	.	.	.	.	.	.	.	.	.	.	.	.	.	.	.	.	.	.	.	.
778	310250	A	C	NON_SYNONYMOUS_CODING	YPO0308	YPO0308	oxidoreductase	L/F	ttA/ttC	199	2058	C	C	N	C	C	C	C	C	C	N	C	C	C	C	N	C	C	C	C	C	N	C	C	C	C	C	C	C	C	.	.	.	.	.	.	.	.	.
779	310473	T	G	NON_SYNONYMOUS_CODING	YPO0308	YPO0308	oxidoreductase	L/V	Tta/Gta	274	2058	.	N	.	.	.	.	.	.	.	.	.	.	.	.	N	.	.	.	.	.	.	.	.	.	.	.	.	.	.	.	.	.	.	.	.	.	.	.
780	310484	A	T	NON_SYNONYMOUS_CODING	YPO0308	YPO0308	oxidoreductase	L/F	ttA/ttT	277	2058	.	N	N	N	.	.	.	.	.	N	.	.	.	.	N	.	.	.	.	.	.	.	.	.	.	.	.	.	.	.	.	.	.	.	.	.	.	.
781	310496	C	A	NON_SYNONYMOUS_CODING	YPO0308	YPO0308	oxidoreductase	N/K	aaC/aaA	281	2058	.	N	N	N	.	.	.	.	.	.	.	.	.	.	.	.	.	.	N	.	.	.	.	.	.	.	N	.	.	.	.	.	N	.	.	.	.	.
782	311206	C	T	NON_SYNONYMOUS_CODING	YPO0308	YPO0308	oxidoreductase	A/V	gCg/gTg	518	2058	.	.	.	.	.	.	.	.	.	.	.	.	.	.	.	.	.	.	.	T	.	.	.	.	.	N	.	.	.	.	.	.	.	.	.	.	.	.
783	311386	G	A	NON_SYNONYMOUS_CODING	YPO0308	YPO0308	oxidoreductase	R/H	cGc/cAc	578	2058	.	N	.	.	.	.	.	.	.	.	.	.	.	.	N	.	.	.	.	.	.	.	.	.	.	.	.	.	.	.	.	.	.	.	.	N	.	.
784	311452	C	T	NON_SYNONYMOUS_CODING	YPO0308	YPO0308	oxidoreductase	P/L	cCa/cTa	600	2058	.	.	N	.	.	.	.	.	.	.	.	.	.	.	.	.	.	.	.	.	.	.	.	.	.	.	.	.	.	.	.	.	.	.	.	.	.	.
785	311666	T	C	SYNONYMOUS_CODING	YPO0308	YPO0308	oxidoreductase	T/T	acT/acC	671	2058	.	N	.	N	.	.	.	.	.	N	.	.	.	.	N	.	.	.	.	.	N	.	.	.	.	.	N	N	.	.	.	.	.	.	.	.	.	.
786	311922	C	T	INTERGENIC	NA	NA	NA	NA	NA	NA	NA	.	N	.	.	.	.	N	.	.	.	N	.	.	.	.	.	.	.	.	N	N	N	.	.	.	N	N	.	.	.	.	.	.	.	.	.	.	.
787	314989	T	A	SYNONYMOUS_CODING	YPO0309	YPO0309	hypothetical protein	A/A	gcA/gcT	261	3717	.	.	N	N	N	.	A	A	N	A	A	A	A	A	A	A	A	A	A	A	A	A	A	A	A	A	A	N	A	.	.	.	.	.	.	.	.	.
788	316868	C	T	NON_SYNONYMOUS_CODING	YPO0310	ubiC	chorismate pyruvate lyase	T/M	aCg/aTg	58	525	.	.	N	.	.	.	.	.	.	N	.	.	.	.	.	.	.	.	N	.	.	.	.	.	.	.	.	.	.	.	.	.	.	.	.	.	.	.
789	317233	G	A	DOWNSTREAM: 13 bases	YPO0310	ubiC	chorismate pyruvate lyase	NA	NA	NA	525	.	.	N	N	.	.	.	.	.	.	.	N	.	.	N	.	.	.	N	N	N	.	.	.	.	N	N	N	A	.	.	.	.	.	.	.	.	.
790	317233	G	A	INTERGENIC	NA	NA	NA	NA	NA	NA	NA	.	.	N	N	.	.	.	.	.	.	.	N	.	.	N	.	.	.	N	N	N	.	.	.	.	N	N	N	A	.	.	.	.	.	.	.	.	.
791	320253	A	C	NON_SYNONYMOUS_CODING	YPO0312	plsB	glycerol-3-phosphate acyltransferase	L/V	Ttg/Gtg	220	2478	.	.	N	N	.	.	N	.	.	.	N	.	.	.	N	.	.	.	.	.	.	.	.	.	.	C	.	N	.	.	.	.	.	.	.	.	.	.
792	320502	C	T	NON_SYNONYMOUS_CODING	YPO0312	plsB	glycerol-3-phosphate acyltransferase	G/S	Ggc/Agc	137	2478	.	.	N	N	.	.	.	.	.	N	N	N	.	.	.	.	.	.	.	.	.	.	.	.	.	N	.	.	.	.	.	.	.	.	.	.	.	.
793	320804	T	G	NON_SYNONYMOUS_CODING	YPO0312	plsB	glycerol-3-phosphate acyltransferase	D/A	gAc/gCc	36	2478	.	N	.	.	.	.	.	.	.	.	.	.	.	.	N	.	.	.	.	N	.	.	.	.	.	.	.	N	.	.	.	.	.	.	.	.	.	.
794	321659	T	C	SYNONYMOUS_CODING	YPO0314	lexA	LexA repressor	A/A	gcT/gcC	42	609	.	.	.	.	.	.	.	.	N	.	N	.	.	.	.	.	.	.	.	.	.	.	.	.	.	.	.	N	.	.	.	.	.	.	.	.	.	.
795	322298	G	T	INTERGENIC	NA	NA	NA	NA	NA	NA	NA	.	N	N	N	.	.	N	.	N	.	N	N	N	.	N	.	.	.	N	.	.	N	.	.	.	.	N	.	.	N	.	.	.	.	.	N	.	.
796	322298	G	T	DOWNSTREAM: 4 bases	YPO0315	YPO0315	zinc uptake transcriptional repressor	NA	NA	NA	510	.	N	N	N	.	.	N	.	N	.	N	N	N	.	N	.	.	.	N	.	.	N	.	.	.	.	N	.	.	N	.	.	.	.	.	N	.	.
797	322671	C	T	SYNONYMOUS_CODING	YPO0315	YPO0315	zinc uptake transcriptional repressor	L/L	ctG/ctA	47	510	.	.	N	N	.	.	.	.	.	.	.	N	.	.	.	.	.	.	.	.	.	.	.	.	.	N	.	.	.	.	.	.	.	.	.	.	.	.
798	323449	G	A	SYNONYMOUS_CODING	YPO0316	YPO0316	tRNA-dihydrouridine synthase A	L/L	ctG/ctA	128	1038	.	.	.	N	.	.	.	.	.	.	.	.	.	.	N	.	.	.	.	.	.	.	.	.	.	.	.	N	.	.	.	.	.	.	.	.	.	.
799	323934	T	G	NON_SYNONYMOUS_CODING	YPO0316	YPO0316	tRNA-dihydrouridine synthase A	L/W	tTg/tGg	290	1038	.	N	N	N	.	.	.	.	.	N	N	.	.	.	N	.	.	.	.	N	.	.	.	.	.	.	.	.	.	.	.	.	.	.	.	.	.	.
800	323945	A	C	NON_SYNONYMOUS_CODING	YPO0316	YPO0316	tRNA-dihydrouridine synthase A	T/P	Acc/Ccc	294	1038	.	.	N	N	.	.	.	.	.	N	.	.	.	.	.	N	.	.	.	N	.	.	.	.	.	.	N	.	.	.	.	.	.	.	.	.	.	.
801	324039	T	G	NON_SYNONYMOUS_CODING	YPO0316	YPO0316	tRNA-dihydrouridine synthase A	V/G	gTt/gGt	325	1038	.	.	.	N	.	.	.	.	N	.	.	.	.	.	N	.	.	.	.	.	.	.	.	.	.	.	.	.	.	.	.	.	.	.	.	.	.	.
802	324480	A	T	INTERGENIC	NA	NA	NA	NA	NA	NA	NA	.	.	N	N	.	.	.	.	N	N	.	.	.	.	.	N	.	.	.	.	.	.	.	.	.	.	.	.	.	.	N	.	N	.	.	.	.	.
803	324551	A	T	INTERGENIC	NA	NA	NA	NA	NA	NA	NA	.	.	N	.	.	.	.	.	.	N	N	.	.	.	.	.	.	.	.	.	.	.	.	.	.	.	.	.	.	.	.	.	.	.	.	.	.	.
804	324551	A	T	UPSTREAM: 68 bases	YPO0318	pspG	phage shock protein G	NA	NA	NA	219	.	.	N	.	.	.	.	.	.	N	N	.	.	.	.	.	.	.	.	.	.	.	.	.	.	.	.	.	.	.	.	.	.	.	.	.	.	.
805	324986	G	C	INTERGENIC	NA	NA	NA	NA	NA	NA	NA	.	N	N	N	.	.	.	.	.	N	N	N	N	.	N	.	.	.	N	N	N	.	.	.	N	.	N	N	.	.	.	.	.	.	.	N	.	.
806	325289	T	A	NON_SYNONYMOUS_CODING	YPO0319	qor	quinone oxidoreductase%2C NADPH-dependent	N/Y	Aat/Tat	293	984	.	.	N	.	.	.	.	.	.	.	.	N	.	.	.	.	.	.	.	.	.	.	.	.	.	.	.	.	.	.	.	.	.	.	.	.	.	.
807	325708	A	C	NON_SYNONYMOUS_CODING	YPO0319	qor	quinone oxidoreductase%2C NADPH-dependent	V/G	gTt/gGt	153	984	.	.	.	.	.	.	.	.	.	.	.	.	.	.	.	.	.	.	.	.	N	.	.	.	.	.	N	.	.	.	.	.	.	.	.	.	.	.
808	325836	T	C	SYNONYMOUS_CODING	YPO0319	qor	quinone oxidoreductase%2C NADPH-dependent	P/P	ccA/ccG	110	984	C	N	C	N	C	C	C	C	C	C	N	C	C	C	C	C	C	C	C	C	C	C	C	C	C	N	C	C	C	C	C	C	C	C	C	C	C	C
809	326315	C	A	INTERGENIC	NA	NA	NA	NA	NA	NA	NA	.	N	N	N	.	.	.	.	.	N	N	.	.	.	N	.	.	.	N	.	N	.	.	.	.	N	N	N	.	.	.	.	.	.	.	.	.	.
810	327911	C	T	UPSTREAM: 89 bases	YPO0321	alr	alanine racemase	NA	NA	NA	1080	.	N	N	N	.	.	.	.	.	N	.	.	.	.	N	.	.	.	.	.	N	.	.	.	.	N	N	N	.	.	.	.	.	.	.	.	.	N
811	327911	C	T	INTERGENIC	NA	NA	NA	NA	NA	NA	NA	.	N	N	N	.	.	.	.	.	N	.	.	.	.	N	.	.	.	.	.	N	.	.	.	.	N	N	N	.	.	.	.	.	.	.	.	.	N
812	327911	C	T	DOWNSTREAM: 8 bases	YPO0320	dnaB	replicative DNA helicase	NA	NA	NA	1407	.	N	N	N	.	.	.	.	.	N	.	.	.	.	N	.	.	.	.	.	N	.	.	.	.	N	N	N	.	.	.	.	.	.	.	.	.	N
813	328256	A	C	NON_SYNONYMOUS_CODING	YPO0321	alr	alanine racemase	D/A	gAc/gCc	86	1080	.	N	.	.	.	.	.	.	.	N	.	.	.	.	.	.	.	.	.	.	N	.	.	.	.	.	N	.	.	.	.	.	.	.	.	.	.	.
814	328783	C	T	NON_SYNONYMOUS_CODING	YPO0321	alr	alanine racemase	R/C	Cgc/Tgc	262	1080	.	.	.	.	.	.	.	.	.	.	.	.	.	.	.	.	.	.	.	.	.	.	.	.	.	.	.	N	.	.	.	.	.	.	.	.	.	.
815	328821	T	G	SYNONYMOUS_CODING	YPO0321	alr	alanine racemase	G/G	ggT/ggG	274	1080	.	N	N	.	.	.	.	.	.	N	N	N	.	.	N	.	.	.	.	N	N	.	.	.	.	N	N	N	.	.	.	.	.	.	.	.	.	.
816	329111	A	C	DOWNSTREAM: 32 bases	YPO0321	alr	alanine racemase	NA	NA	NA	1080	.	.	N	N	.	.	.	.	.	.	.	.	.	.	.	.	.	.	.	.	.	.	.	.	.	.	.	.	.	.	.	.	.	.	.	.	.	.
817	329111	A	C	INTERGENIC	NA	NA	NA	NA	NA	NA	NA	.	.	N	N	.	.	.	.	.	.	.	.	.	.	.	.	.	.	.	.	.	.	.	.	.	.	.	.	.	.	.	.	.	.	.	.	.	.
818	329755	T	A	NON_SYNONYMOUS_CODING	YPO0322	tyrB	aromatic amino acid aminotransferase	L/Q	cTg/cAg	164	1194	.	.	.	.	.	.	.	.	.	.	.	.	.	.	.	.	.	.	.	.	.	.	.	.	.	.	.	.	.	.	.	.	.	.	.	.	.	.
819	330078	G	A	NON_SYNONYMOUS_CODING	YPO0322	tyrB	aromatic amino acid aminotransferase	V/I	Gta/Ata	272	1194	.	.	.	.	.	.	.	.	.	.	.	.	.	.	.	.	.	.	N	.	.	.	.	.	.	.	.	.	.	.	.	.	.	.	.	.	.	.
820	330463	C	T	INTERGENIC	NA	NA	NA	NA	NA	NA	NA	.	.	N	N	.	.	.	.	.	.	.	.	.	.	.	.	.	.	.	.	N	.	.	.	N	.	N	.	.	.	.	.	.	.	.	.	.	.
821	330463	C	T	DOWNSTREAM: 5 bases	YPO0322	tyrB	aromatic amino acid aminotransferase	NA	NA	NA	1194	.	.	N	N	.	.	.	.	.	.	.	.	.	.	.	.	.	.	.	.	N	.	.	.	N	.	N	.	.	.	.	.	.	.	.	.	.	.
822	330615	A	T	INTERGENIC	NA	NA	NA	NA	NA	NA	NA	.	.	N	N	.	N	N	.	N	.	N	N	N	.	.	.	.	.	N	N	.	N	.	.	.	.	.	N	.	N	N	.	.	.	.	N	.	.
823	330616	T	A	INTERGENIC	NA	NA	NA	NA	NA	NA	NA	.	.	N	N	.	N	N	.	N	.	N	N	N	.	.	.	.	.	N	N	.	N	.	.	.	.	.	N	.	N	N	.	.	.	.	N	.	.
824	330713	G	A	INTERGENIC	NA	NA	NA	NA	NA	NA	NA	.	N	N	N	.	.	N	N	N	N	N	N	N	N	N	.	.	N	N	N	N	N	N	.	N	N	.	N	.	.	.	.	N	N	.	N	N	.
825	330716	G	T	INTERGENIC	NA	NA	NA	NA	NA	NA	NA	.	N	N	N	.	.	N	N	N	N	N	N	N	N	.	N	.	.	N	N	N	N	N	.	N	N	.	N	.	.	.	.	N	N	.	N	N	.
826	333394	T	C	NON_SYNONYMOUS_CODING	YPO0324	uvrA	excinuclease ABC subunit A	Q/R	cAa/cGa	296	2844	.	.	.	.	.	.	.	.	.	.	.	.	.	.	.	.	.	.	.	.	.	.	.	.	.	.	.	N	.	.	.	.	.	.	.	.	.	.
827	334069	G	A	NON_SYNONYMOUS_CODING	YPO0324	uvrA	excinuclease ABC subunit A	P/L	cCg/cTg	71	2844	.	.	.	N	.	.	A	A	A	A	A	A	A	A	A	A	A	A	A	A	A	A	A	A	A	A	A	N	A	.	.	.	.	.	.	.	.	.
828	335145	C	A	SYNONYMOUS_CODING	YPO0325	ssb	single-stranded DNA-binding protein	G/G	ggC/ggA	136	549	.	.	N	.	.	.	N	.	.	.	N	.	.	.	.	.	.	.	.	.	N	.	.	.	.	N	N	N	.	.	.	.	.	.	.	.	.	.
829	335161	C	T	STOP_GAINED	YPO0325	ssb	single-stranded DNA-binding protein	Q/*	Cag/Tag	142	549	.	.	.	.	.	.	.	.	.	.	N	.	.	.	.	.	.	.	.	.	N	.	.	.	.	N	N	.	.	.	.	.	.	.	.	.	.	.
830	335162	A	G	NON_SYNONYMOUS_CODING	YPO0325	ssb	single-stranded DNA-binding protein	Q/R	cAg/cGg	142	549	.	.	.	.	.	.	.	.	.	.	N	.	.	.	.	.	.	.	.	.	N	.	.	.	.	.	N	.	.	.	.	.	.	.	.	.	.	.
831	335167	C	T	NON_SYNONYMOUS_CODING	YPO0325	ssb	single-stranded DNA-binding protein	P/S	Cct/Tct	144	549	.	.	.	N	.	.	.	.	.	.	.	.	.	.	.	.	.	.	N	.	N	.	.	.	.	.	N	.	.	.	.	.	.	.	.	.	.	.
832	335216	A	C	NON_SYNONYMOUS_CODING	YPO0325	ssb	single-stranded DNA-binding protein	Q/P	cAg/cCg	160	549	.	.	N	.	.	.	.	.	.	.	N	.	.	.	.	.	.	.	.	.	.	.	.	.	.	.	N	.	.	.	.	.	.	.	.	.	.	.
833	335261	A	G	NON_SYNONYMOUS_CODING	YPO0325	ssb	single-stranded DNA-binding protein	D/G	gAt/gGt	175	549	.	N	N	.	.	.	.	.	.	.	.	.	.	.	.	.	.	.	.	.	.	.	.	.	.	.	.	.	.	.	.	.	.	.	.	.	.	.
834	335266	G	T	NON_SYNONYMOUS_CODING	YPO0325	ssb	single-stranded DNA-binding protein	D/Y	Gac/Tac	177	549	.	N	N	.	.	.	.	.	.	.	N	.	.	.	.	.	.	.	.	.	.	.	.	.	.	.	.	.	.	.	.	.	.	.	.	.	.	.
835	335312	C	T	INTERGENIC	NA	NA	NA	NA	NA	NA	NA	.	N	N	N	.	.	.	.	.	N	.	.	.	.	N	.	.	.	N	.	.	.	.	.	.	N	.	N	.	.	.	.	.	.	.	.	.	.
836	335312	C	T	DOWNSTREAM: 26 bases	YPO0325	ssb	single-stranded DNA-binding protein	NA	NA	NA	549	.	N	N	N	.	.	.	.	.	N	.	.	.	.	N	.	.	.	N	.	.	.	.	.	.	N	.	N	.	.	.	.	.	.	.	.	.	.
837	335318	C	T	INTERGENIC	NA	NA	NA	NA	NA	NA	NA	.	N	N	N	.	.	N	N	N	N	N	.	.	.	N	.	.	N	N	.	.	.	.	.	.	N	.	N	.	.	.	.	.	.	.	.	.	.
838	335318	C	T	DOWNSTREAM: 32 bases	YPO0325	ssb	single-stranded DNA-binding protein	NA	NA	NA	549	.	N	N	N	.	.	N	N	N	N	N	.	.	.	N	.	.	N	N	.	.	.	.	.	.	N	.	N	.	.	.	.	.	.	.	.	.	.
839	335329	T	C	INTERGENIC	NA	NA	NA	NA	NA	NA	NA	.	N	N	N	.	.	.	.	.	.	N	.	N	.	N	.	.	.	.	.	.	N	.	.	.	.	.	N	.	.	.	.	.	.	.	.	.	.
840	335329	T	C	DOWNSTREAM: 43 bases	YPO0325	ssb	single-stranded DNA-binding protein	NA	NA	NA	549	.	N	N	N	.	.	.	.	.	.	N	.	N	.	N	.	.	.	.	.	.	N	.	.	.	.	.	N	.	.	.	.	.	.	.	.	.	.
841	335334	G	A	INTERGENIC	NA	NA	NA	NA	NA	NA	NA	.	N	N	N	.	.	N	.	.	.	N	.	N	.	N	.	.	.	.	N	.	N	.	.	.	.	N	.	.	.	.	.	.	.	.	.	.	.
842	335334	G	A	DOWNSTREAM: 48 bases	YPO0325	ssb	single-stranded DNA-binding protein	NA	NA	NA	549	.	N	N	N	.	.	N	.	.	.	N	.	N	.	N	.	.	.	.	N	.	N	.	.	.	.	N	.	.	.	.	.	.	.	.	.	.	.
843	335336	T	C	INTERGENIC	NA	NA	NA	NA	NA	NA	NA	C	N	N	N	N	N	.	N	N	N	N	N	N	N	N	N	N	N	N	N	N	.	.	.	.	.	.	.	.	N	N	N	N	.	.	.	.	.
844	335336	T	C	DOWNSTREAM: 50 bases	YPO0325	ssb	single-stranded DNA-binding protein	NA	NA	NA	549	C	N	N	N	N	N	.	N	N	N	N	N	N	N	N	N	N	N	N	N	N	.	.	.	.	.	.	.	.	N	N	N	N	.	.	.	.	.
845	335348	T	C	INTERGENIC	NA	NA	NA	NA	NA	NA	NA	.	.	.	.	.	.	.	.	.	.	N	.	.	.	.	.	.	.	.	.	.	.	.	.	.	.	.	.	.	.	.	.	.	.	.	.	.	.
846	335348	T	C	DOWNSTREAM: 62 bases	YPO0325	ssb	single-stranded DNA-binding protein	NA	NA	NA	549	.	.	.	.	.	.	.	.	.	.	N	.	.	.	.	.	.	.	.	.	.	.	.	.	.	.	.	.	.	.	.	.	.	.	.	.	.	.
847	335833	C	T	SYNONYMOUS_CODING	YPO0326	YPO0326	hypothetical protein	A/A	gcG/gcA	5	315	.	N	N	N	.	.	N	.	.	.	N	.	.	.	N	.	.	.	.	.	.	.	.	.	.	.	.	.	.	.	.	.	.	.	.	.	N	.
848	335833	C	T	DOWNSTREAM: 28 bases	YPO0327	YPO0327	alcohol dehydrogenase	NA	NA	NA	1149	.	N	N	N	.	.	N	.	.	.	N	.	.	.	N	.	.	.	.	.	.	.	.	.	.	.	.	.	.	.	.	.	.	.	.	.	N	.
849	335859	G	A	DOWNSTREAM: 2 bases	YPO0327	YPO0327	alcohol dehydrogenase	NA	NA	NA	1149	.	N	N	N	.	.	.	.	.	.	.	.	.	.	N	.	.	.	.	.	N	.	.	.	.	.	N	.	.	.	.	.	.	.	.	.	.	.
850	335859	G	A	INTERGENIC	NA	NA	NA	NA	NA	NA	NA	.	N	N	N	.	.	.	.	.	.	.	.	.	.	N	.	.	.	.	.	N	.	.	.	.	.	N	.	.	.	.	.	.	.	.	.	.	.
851	335859	G	A	UPSTREAM: 12 bases	YPO0326	YPO0326	hypothetical protein	NA	NA	NA	315	.	N	N	N	.	.	.	.	.	.	.	.	.	.	N	.	.	.	.	.	N	.	.	.	.	.	N	.	.	.	.	.	.	.	.	.	.	.
852	336124	T	C	NON_SYNONYMOUS_CODING	YPO0327	YPO0327	alcohol dehydrogenase	T/A	Acc/Gcc	296	1149	.	.	N	N	.	.	.	.	.	.	N	.	.	.	.	.	.	.	.	N	.	.	.	.	.	.	.	.	.	.	.	.	.	.	.	.	.	.
853	336124	T	G	NON_SYNONYMOUS_CODING	YPO0327	YPO0327	alcohol dehydrogenase	T/P	Acc/Ccc	296	1149	.	.	N	N	.	.	.	.	.	.	N	.	.	.	.	.	.	.	.	N	.	.	.	.	.	.	.	.	.	.	.	.	.	.	.	.	.	.
854	336188	A	G	SYNONYMOUS_CODING	YPO0327	YPO0327	alcohol dehydrogenase	L/L	ctT/ctC	274	1149	.	.	N	.	.	.	.	.	.	.	.	.	.	.	.	.	.	.	.	.	N	.	.	.	.	.	.	N	.	.	.	.	.	.	.	.	.	.
855	336209	T	G	NON_SYNONYMOUS_CODING	YPO0327	YPO0327	alcohol dehydrogenase	Q/H	caA/caC	267	1149	.	.	N	.	.	.	.	.	.	.	.	N	.	.	N	.	.	.	.	.	.	.	.	.	.	.	N	N	.	.	.	.	.	.	.	.	.	.
856	337264	C	T	NON_SYNONYMOUS_CODING	YPO0328	rhaD	rhamnulose-1-phosphate aldolase	G/S	Ggt/Agt	213	825	.	.	N	.	.	.	.	.	.	N	.	.	.	.	.	.	.	.	N	.	.	.	.	.	.	N	.	.	.	.	.	.	.	.	.	.	.	.
857	337335	C	T	NON_SYNONYMOUS_CODING	YPO0328	rhaD	rhamnulose-1-phosphate aldolase	G/D	gGc/gAc	189	825	.	.	N	.	.	.	.	N	.	.	N	N	N	.	N	.	.	.	N	N	N	N	N	.	.	.	N	.	.	.	.	.	.	.	.	.	.	.
858	337523	G	A	SYNONYMOUS_CODING	YPO0328	rhaD	rhamnulose-1-phosphate aldolase	I/I	atC/atT	126	825	.	.	N	.	.	.	N	.	.	.	N	.	.	.	.	.	.	.	.	.	.	.	.	.	N	.	.	.	.	.	.	.	.	.	.	.	.	.
859	337571	C	A	NON_SYNONYMOUS_CODING	YPO0328	rhaD	rhamnulose-1-phosphate aldolase	Q/H	caG/caT	110	825	.	.	N	N	.	.	.	.	N	N	N	N	.	.	N	N	.	.	.	N	N	.	.	.	.	.	N	N	.	.	.	.	.	.	.	.	.	.
860	338043	A	T	NON_SYNONYMOUS_CODING	YPO0329	rhaA	L-rhamnose isomerase	L/Q	cTg/cAg	376	1257	.	.	N	.	.	.	.	.	N	N	.	.	.	.	.	.	.	.	.	.	.	.	.	.	.	.	.	.	.	.	.	.	.	.	.	.	.	.
861	338240	G	A	SYNONYMOUS_CODING	YPO0329	rhaA	L-rhamnose isomerase	S/S	agC/agT	310	1257	.	.	.	.	.	.	.	.	.	.	A	.	.	.	.	.	.	.	.	.	.	.	.	.	.	.	.	.	.	.	.	.	.	.	.	.	.	.
862	339297	T	G	NON_SYNONYMOUS_CODING	YPO0330	rhaB	rhamnulokinase	T/P	Acc/Ccc	443	1458	.	N	N	N	.	.	.	.	.	N	.	.	.	.	.	N	.	.	.	.	.	.	.	.	.	.	.	N	.	.	.	.	.	.	.	.	.	.
863	339360	C	T	NON_SYNONYMOUS_CODING	YPO0330	rhaB	rhamnulokinase	E/K	Gag/Aag	422	1458	.	.	N	.	.	.	N	.	.	.	.	N	.	.	.	.	.	.	.	.	.	.	.	.	T	N	N	N	N	.	.	.	.	.	.	.	.	.
864	339421	G	A	SYNONYMOUS_CODING	YPO0330	rhaB	rhamnulokinase	N/N	aaC/aaT	401	1458	.	.	.	.	.	.	.	.	.	.	.	.	.	.	.	.	.	.	.	.	.	.	.	.	.	.	.	.	.	.	.	.	.	.	.	.	.	.
865	339587	T	G	NON_SYNONYMOUS_CODING	YPO0330	rhaB	rhamnulokinase	N/T	aAc/aCc	346	1458	.	.	N	.	.	.	.	.	.	.	.	.	.	.	.	.	.	.	.	N	.	.	.	.	.	.	.	.	.	.	.	.	.	.	.	.	.	.
866	341408	T	G	NON_SYNONYMOUS_CODING	YPO0332	rhaS	transcriptional activator RhaS	V/G	gTt/gGt	120	822	.	.	N	N	.	.	.	.	.	.	.	.	.	.	.	.	.	.	.	.	N	.	.	.	.	.	N	.	.	.	.	.	.	.	.	.	.	.
867	341412	A	T	NON_SYNONYMOUS_CODING	YPO0332	rhaS	transcriptional activator RhaS	L/F	ttA/ttT	121	822	.	N	N	N	.	.	.	.	.	.	.	.	.	.	.	.	.	.	.	.	N	.	.	.	.	.	.	.	.	.	.	.	.	.	.	.	.	.
868	341531	G	A	NON_SYNONYMOUS_CODING	YPO0332	rhaS	transcriptional activator RhaS	C/Y	tGt/tAt	161	822	.	.	N	N	.	.	.	.	.	.	N	.	.	.	N	.	.	.	.	N	N	.	.	.	.	.	.	N	.	.	.	.	N	.	.	.	.	.
869	341543	T	C	NON_SYNONYMOUS_CODING	YPO0332	rhaS	transcriptional activator RhaS	V/A	gTa/gCa	165	822	C	C	N	N	C	C	C	C	C	C	N	N	C	C	N	C	C	C	C	N	N	C	C	C	C	C	C	N	C	.	.	.	.	.	.	.	.	.
870	341720	A	G	NON_SYNONYMOUS_CODING	YPO0332	rhaS	transcriptional activator RhaS	H/R	cAc/cGc	224	822	G	G	N	G	G	G	G	G	G	G	G	G	G	G	G	G	G	G	G	G	G	G	G	G	G	G	G	G	G	G	G	G	G	.	.	.	.	.
871	342297	G	A	SYNONYMOUS_CODING	YPO0333	rhaR	transcriptional activator RhaR	A/A	gcG/gcA	98	873	.	.	.	.	.	.	N	.	.	.	.	.	.	.	.	.	.	.	.	.	.	.	.	.	.	.	.	.	.	.	.	.	.	.	.	.	.	.
872	342367	G	A	NON_SYNONYMOUS_CODING	YPO0333	rhaR	transcriptional activator RhaR	G/S	Ggc/Agc	122	873	.	N	N	N	.	.	.	.	.	.	.	.	.	.	.	.	.	.	.	.	.	.	.	.	.	.	N	N	.	.	.	.	.	.	.	.	.	.
873	342643	C	A	NON_SYNONYMOUS_CODING	YPO0333	rhaR	transcriptional activator RhaR	R/S	Cgc/Agc	214	873	.	.	.	.	.	.	.	.	.	.	.	.	.	.	.	.	.	.	.	.	.	.	.	.	.	.	.	.	A	.	.	.	.	.	.	.	.	.
874	343561	C	T	NON_SYNONYMOUS_CODING	YPO0334	rhaT	rhamnose-proton symporter	E/K	Gaa/Aaa	167	1035	.	N	N	.	.	.	.	.	.	.	.	.	.	.	.	.	.	.	.	.	.	.	.	.	.	.	.	.	.	.	.	.	.	.	.	.	.	.
875	344159	C	T	INTERGENIC	NA	NA	NA	NA	NA	NA	NA	.	N	N	N	.	.	.	.	.	.	N	.	.	.	.	.	.	.	.	.	N	.	.	.	.	N	.	.	.	.	.	.	.	.	.	.	.	.
876	344159	C	T	UPSTREAM: 100 bases	YPO0334	rhaT	rhamnose-proton symporter	NA	NA	NA	1035	.	N	N	N	.	.	.	.	.	.	N	.	.	.	.	.	.	.	.	.	N	.	.	.	.	N	.	.	.	.	.	.	.	.	.	.	.	.
877	348697	A	G	INTERGENIC	NA	NA	NA	NA	NA	NA	NA	.	.	N	.	.	.	.	.	N	.	.	.	.	.	.	.	.	.	.	.	.	.	.	.	.	.	.	.	.	.	.	.	.	.	.	.	.	.
878	348697	A	G	DOWNSTREAM: 59 bases	YPt_02	YPt_02	tRNA-Phe	NA	NA	NA	76	.	.	N	.	.	.	.	.	N	.	.	.	.	.	.	.	.	.	.	.	.	.	.	.	.	.	.	.	.	.	.	.	.	.	.	.	.	.
879	349498	C	G	SYNONYMOUS_CODING	YPO0341	YPO0341	transcriptional regulator	G/G	ggG/ggC	18	576	.	.	N	N	.	.	.	.	.	.	.	.	.	.	.	.	.	.	.	.	N	.	.	.	.	N	.	N	.	.	.	.	.	.	.	.	.	.
880	349871	A	C	INTERGENIC	NA	NA	NA	NA	NA	NA	NA	.	N	N	N	N	.	N	.	N	N	N	N	N	N	N	N	N	N	N	N	N	N	N	.	.	N	N	N	.	N	.	.	N	.	N	.	.	N
881	349871	A	C	UPSTREAM: 100 bases	YPO0342	YPO0342	oxidoreductase Fe-S binding subunit	NA	NA	NA	2016	.	N	N	N	N	.	N	.	N	N	N	N	N	N	N	N	N	N	N	N	N	N	N	.	.	N	N	N	.	N	.	.	N	.	N	.	.	N
882	350726	A	C	SYNONYMOUS_CODING	YPO0342	YPO0342	oxidoreductase Fe-S binding subunit	I/I	atA/atC	252	2016	C	N	N	N	C	C	C	C	C	C	C	C	C	C	C	C	C	C	C	C	C	C	C	C	C	C	C	N	C	.	.	.	.	.	.	.	.	.
883	351457	C	A	NON_SYNONYMOUS_CODING	YPO0342	YPO0342	oxidoreductase Fe-S binding subunit	T/N	aCc/aAc	496	2016	.	.	.	.	.	.	N	.	.	.	N	.	.	.	N	.	.	.	N	N	N	.	.	.	N	.	.	N	.	.	.	.	.	.	.	.	.	.
884	351879	A	T	NON_SYNONYMOUS_CODING	YPO0342	YPO0342	oxidoreductase Fe-S binding subunit	I/F	Att/Ttt	637	2016	.	.	N	N	.	.	.	.	N	.	.	.	.	.	.	.	.	.	.	.	.	.	.	.	.	.	.	N	.	.	.	.	.	.	.	.	.	.
885	351956	G	A	UPSTREAM: 53 bases	YPO0343	hydN	4Fe-4S ferredoxin	NA	NA	NA	558	.	.	.	N	.	.	.	.	N	N	.	.	.	.	.	.	.	.	.	.	.	.	.	.	N	.	.	.	.	.	.	.	.	.	.	.	.	.
886	351956	G	A	SYNONYMOUS_CODING	YPO0342	YPO0342	oxidoreductase Fe-S binding subunit	E/E	gaG/gaA	662	2016	.	.	.	N	.	.	.	.	N	N	.	.	.	.	.	.	.	.	.	.	.	.	.	.	N	.	.	.	.	.	.	.	.	.	.	.	.	.
887	352554	T	G	UPSTREAM: 35 bases	YPO0344	fdhF	formate dehydrogenase H	NA	NA	NA	2148	.	.	N	.	.	.	.	.	.	.	.	N	N	.	.	.	.	.	N	N	.	.	.	.	.	N	.	N	.	.	.	.	.	.	.	.	.	.
888	352554	T	G	SYNONYMOUS_CODING	YPO0343	hydN	4Fe-4S ferredoxin	G/G	ggT/ggG	182	558	.	.	N	.	.	.	.	.	.	.	.	N	N	.	.	.	.	.	N	N	.	.	.	.	.	N	.	N	.	.	.	.	.	.	.	.	.	.
889	353424	G	T	NON_SYNONYMOUS_CODING	YPO0344	fdhF	formate dehydrogenase H	R/L	cGt/cTt	279	2148	.	.	.	.	.	.	.	.	.	.	N	.	.	.	.	.	.	.	.	N	.	.	.	.	.	.	.	N	.	.	.	.	.	.	.	.	.	.
890	353703	T	G	NON_SYNONYMOUS_CODING	YPO0344	fdhF	formate dehydrogenase H	V/G	gTc/gGc	372	2148	.	N	N	.	.	.	.	.	.	.	.	.	.	.	.	.	.	.	.	.	N	.	.	.	.	.	.	.	.	.	.	.	.	.	.	.	.	.
891	354424	G	T	NON_SYNONYMOUS_CODING	YPO0344	fdhF	formate dehydrogenase H	E/D	gaG/gaT	612	2148	.	.	N	.	.	.	.	.	.	.	.	.	.	.	N	.	.	.	N	.	N	.	.	.	.	.	.	.	.	.	.	.	.	.	.	.	.	.
892	354501	C	T	NON_SYNONYMOUS_CODING	YPO0344	fdhF	formate dehydrogenase H	A/V	gCc/gTc	638	2148	.	.	.	.	.	.	.	.	.	N	.	.	.	.	.	.	.	.	N	.	.	.	.	.	.	.	.	N	.	.	.	.	.	.	.	N	.	.
893	354974	T	G	NON_SYNONYMOUS_CODING	YPO0345	dipZ	thiol:disulfide interchange protein	T/P	Acc/Ccc	538	1788	.	N	.	.	.	.	.	.	.	N	.	.	.	.	.	.	.	.	.	.	N	.	.	.	.	.	.	.	.	.	.	.	.	.	.	.	.	.
894	355600	G	A	NON_SYNONYMOUS_CODING	YPO0345	dipZ	thiol:disulfide interchange protein	S/F	tCt/tTt	329	1788	.	.	N	N	.	.	.	.	.	.	N	.	.	.	.	.	.	.	.	.	N	.	.	.	.	.	.	.	.	.	.	.	N	.	.	.	.	.
895	355611	A	C	SYNONYMOUS_CODING	YPO0345	dipZ	thiol:disulfide interchange protein	G/G	ggT/ggG	325	1788	.	.	N	N	.	.	.	.	.	.	N	N	.	.	.	.	.	.	.	.	N	.	.	.	.	.	N	.	.	.	.	.	.	.	.	.	.	.
896	356311	G	T	NON_SYNONYMOUS_CODING	YPO0345	dipZ	thiol:disulfide interchange protein	P/Q	cCg/cAg	92	1788	.	N	N	.	.	.	.	.	.	.	.	N	.	.	N	.	.	.	.	N	.	.	.	.	.	.	.	.	.	.	.	.	.	.	.	.	.	.
897	356921	A	C	UPSTREAM: 1 bases	YPO0346	dipZ	divalent-cation tolerance protein CutA	NA	NA	NA	360	C	N	N	C	C	C	C	C	C	C	C	C	C	C	C	C	C	C	C	C	C	C	C	C	C	C	C	C	C	.	.	.	.	.	.	.	.	.
898	356921	A	C	INTERGENIC	NA	NA	NA	NA	NA	NA	NA	C	N	N	C	C	C	C	C	C	C	C	C	C	C	C	C	C	C	C	C	C	C	C	C	C	C	C	C	C	.	.	.	.	.	.	.	.	.
899	357166	C	T	NON_SYNONYMOUS_CODING	YPO0347	dcuA	anaerobic C4-dicarboxylate transporter	G/D	gGc/gAc	414	1302	.	.	N	.	.	.	.	.	.	.	.	.	.	.	N	.	.	.	.	.	.	.	.	.	.	.	.	N	.	.	.	.	.	.	.	.	.	.
900	357212	T	G	NON_SYNONYMOUS_CODING	YPO0347	dcuA	anaerobic C4-dicarboxylate transporter	T/P	Acc/Ccc	399	1302	.	.	.	N	.	.	.	.	.	.	.	.	.	.	N	.	.	.	.	.	N	.	.	.	N	.	N	N	.	.	.	.	.	.	.	.	.	.
901	357457	C	T	STOP_GAINED	YPO0347	dcuA	anaerobic C4-dicarboxylate transporter	W/*	tGg/tAg	317	1302	.	N	N	N	.	.	.	.	.	.	.	.	.	.	N	.	.	.	.	.	.	.	.	.	.	.	.	.	.	.	.	.	.	.	.	.	.	.
902	357540	G	A	SYNONYMOUS_CODING	YPO0347	dcuA	anaerobic C4-dicarboxylate transporter	T/T	acC/acT	289	1302	.	N	N	.	.	.	.	.	.	.	N	.	.	.	N	.	.	.	N	.	N	.	.	.	.	.	.	N	.	.	.	.	.	.	.	.	.	.
903	357995	G	A	STOP_GAINED	YPO0347	dcuA	anaerobic C4-dicarboxylate transporter	Q/*	Cag/Tag	138	1302	.	.	.	.	.	.	.	.	.	N	.	.	.	.	.	.	.	.	.	.	N	.	.	.	.	.	.	.	.	.	.	.	.	.	.	.	.	.
904	358265	C	A	NON_SYNONYMOUS_CODING	YPO0347	dcuA	anaerobic C4-dicarboxylate transporter	D/Y	Gat/Tat	48	1302	.	.	N	N	.	.	N	.	.	N	.	.	.	.	N	.	.	.	.	.	.	.	.	.	.	N	.	.	.	.	.	.	.	.	.	.	.	.
905	358335	T	A	SYNONYMOUS_CODING	YPO0347	dcuA	anaerobic C4-dicarboxylate transporter	I/I	atA/atT	24	1302	.	N	N	N	.	.	.	.	.	.	.	.	.	.	.	.	.	.	.	.	.	.	.	.	.	.	.	.	.	.	.	.	.	.	.	.	.	.
906	358397	C	T	NON_SYNONYMOUS_CODING	YPO0347	dcuA	anaerobic C4-dicarboxylate transporter	V/I	Gta/Ata	4	1302	.	N	.	N	.	.	N	.	.	.	N	.	.	.	N	.	.	.	.	.	.	.	.	.	.	N	.	.	.	.	.	.	.	.	.	.	.	.
907	358809	T	C	NON_SYNONYMOUS_CODING	YPO0348	aspA	aspartate ammonia-lyase	N/S	aAc/aGc	385	1437	.	N	.	.	.	.	.	.	.	.	.	.	.	.	N	.	.	.	.	.	.	.	.	.	.	.	N	.	.	.	.	.	.	.	.	.	.	.
908	358869	T	C	NON_SYNONYMOUS_CODING	YPO0348	aspA	aspartate ammonia-lyase	E/G	gAa/gGa	365	1437	.	.	N	.	.	.	.	.	.	.	.	.	.	.	.	.	.	.	.	.	.	.	.	.	.	.	N	.	.	.	.	.	.	.	.	N	.	.
909	358874	C	A	NON_SYNONYMOUS_CODING	YPO0348	aspA	aspartate ammonia-lyase	L/F	ttG/ttT	363	1437	.	.	N	.	.	.	.	.	.	.	.	.	.	.	.	.	.	.	.	.	.	.	.	.	.	.	N	N	.	.	.	.	.	.	.	N	.	.
910	358874	C	G	NON_SYNONYMOUS_CODING	YPO0348	aspA	aspartate ammonia-lyase	L/F	ttG/ttC	363	1437	.	.	N	.	.	.	.	.	.	.	.	.	.	.	.	.	.	.	.	.	.	.	.	.	.	.	N	N	.	.	.	.	.	.	.	N	.	.
911	358875	A	G	NON_SYNONYMOUS_CODING	YPO0348	aspA	aspartate ammonia-lyase	L/S	tTg/tCg	363	1437	.	.	N	N	.	.	.	.	.	.	.	.	.	.	.	.	.	.	.	.	.	.	N	.	.	.	N	.	.	.	.	.	.	.	.	.	.	.
912	358876	A	C	NON_SYNONYMOUS_CODING	YPO0348	aspA	aspartate ammonia-lyase	L/V	Ttg/Gtg	363	1437	C	C	N	N	C	C	C	C	C	C	C	C	C	C	C	C	C	C	C	C	C	C	C	C	C	C	N	C	C	.	.	.	.	.	.	.	.	.
913	359527	C	A	NON_SYNONYMOUS_CODING	YPO0348	aspA	aspartate ammonia-lyase	D/Y	Gat/Tat	146	1437	.	.	N	.	.	.	.	.	.	.	.	.	.	.	.	.	.	.	.	.	.	.	.	.	.	N	.	N	.	.	.	.	.	.	.	.	.	.
914	359546	G	A	SYNONYMOUS_CODING	YPO0348	aspA	aspartate ammonia-lyase	N/N	aaC/aaT	139	1437	.	.	N	.	.	.	.	.	N	.	.	.	N	.	N	.	.	.	N	.	.	.	.	.	.	.	.	N	.	.	.	.	.	.	.	.	.	.
915	359662	C	T	NON_SYNONYMOUS_CODING	YPO0348	aspA	aspartate ammonia-lyase	G/S	Ggc/Agc	101	1437	.	.	N	.	.	.	N	.	.	N	N	N	.	.	N	.	.	.	.	.	N	.	.	.	N	.	N	.	.	.	.	.	.	.	.	.	.	.
916	360802	T	C	SYNONYMOUS_CODING	YPO0349	fxsA	FxsA protein	N/N	aaT/aaC	131	579	.	.	N	.	.	N	N	N	N	N	N	N	N	N	N	N	N	N	.	N	N	N	N	N	N	N	N	C	N	.	.	.	.	.	.	.	.	.
917	360895	C	T	SYNONYMOUS_CODING	YPO0349	fxsA	FxsA protein	D/D	gaC/gaT	162	579	.	.	N	.	.	.	.	.	.	.	N	.	T	T	T	T	T	T	T	T	T	T	T	T	T	T	T	T	T	.	.	.	.	.	.	.	.	.
918	361921	A	G	SYNONYMOUS_CODING	YPO0351	groEL	molecular chaperone GroEL	P/P	ccA/ccG	113	1647	.	N	.	.	N	N	N	N	N	N	N	N	N	N	.	N	.	N	N	N	N	N	N	N	.	N	N	N	N	N	.	.	N	N	.	N	N	.
919	362141	T	C	SYNONYMOUS_CODING	YPO0351	groEL	molecular chaperone GroEL	L/L	Ttg/Ctg	187	1647	.	.	.	.	.	.	.	.	N	.	.	.	.	.	.	.	.	.	.	.	N	.	.	.	.	.	.	N	.	.	.	.	.	.	.	.	.	.
920	362472	C	G	NON_SYNONYMOUS_CODING	YPO0351	groEL	molecular chaperone GroEL	A/G	gCg/gGg	297	1647	.	N	N	N	.	.	.	.	.	.	N	.	.	.	N	.	.	.	.	.	N	.	.	.	.	.	N	G	.	.	.	.	.	.	.	.	.	.
921	362473	G	C	SYNONYMOUS_CODING	YPO0351	groEL	molecular chaperone GroEL	A/A	gcG/gcC	297	1647	.	N	N	N	.	.	.	.	.	.	N	.	.	.	N	.	.	.	.	.	N	.	.	.	.	.	N	C	.	.	.	.	.	.	.	.	.	.
922	362651	A	C	NON_SYNONYMOUS_CODING	YPO0351	groEL	molecular chaperone GroEL	T/P	Act/Cct	357	1647	.	.	.	N	.	.	.	.	.	.	.	.	.	.	.	.	.	.	.	.	.	.	.	.	.	.	.	.	.	.	.	.	.	.	.	.	.	.
923	363193	C	T	SYNONYMOUS_CODING	YPO0351	groEL	molecular chaperone GroEL	G/G	ggC/ggT	537	1647	.	.	N	N	.	.	.	.	.	.	.	N	.	.	.	.	.	.	.	N	N	.	.	.	.	N	N	N	N	.	.	.	.	.	.	N	.	.
924	363422	C	A	INTERGENIC	NA	NA	NA	NA	NA	NA	NA	.	N	.	N	.	.	.	.	.	.	.	.	.	.	.	.	.	.	.	.	.	.	.	.	.	N	N	N	.	.	.	.	.	.	.	.	.	.
925	364208	C	A	NON_SYNONYMOUS_CODING	YPO0352	YPO0352	lipoprotein	P/Q	cCa/cAa	115	387	.	N	N	N	.	.	.	.	.	N	.	.	.	.	.	.	.	.	.	.	.	N	.	.	.	.	.	.	.	.	.	.	.	.	.	.	.	.
926	364217	G	A	NON_SYNONYMOUS_CODING	YPO0352	YPO0352	lipoprotein	S/N	aGt/aAt	118	387	.	N	N	N	.	.	.	.	.	N	.	.	.	.	.	.	.	.	.	.	.	.	.	.	.	.	.	.	.	.	.	.	.	.	.	.	.	.
927	364218	T	C	SYNONYMOUS_CODING	YPO0352	YPO0352	lipoprotein	S/S	agT/agC	118	387	.	N	N	N	.	.	.	.	.	N	.	.	.	.	.	.	.	.	.	.	.	.	.	.	.	.	.	.	.	.	.	.	.	.	.	.	.	.
928	364321	G	T	DOWNSTREAM: 70 bases	YPO0352	YPO0352	lipoprotein	NA	NA	NA	387	.	.	N	N	.	N	N	.	N	.	N	N	N	.	.	.	.	.	N	N	N	N	.	.	.	N	.	N	.	.	.	.	.	.	.	.	.	.
929	364321	G	T	INTERGENIC	NA	NA	NA	NA	NA	NA	NA	.	.	N	N	.	N	N	.	N	.	N	N	N	.	.	.	.	.	N	N	N	N	.	.	.	N	.	N	.	.	.	.	.	.	.	.	.	.
930	365429	C	T	NON_SYNONYMOUS_CODING	YPO0353	YPO0353	hypothetical protein	G/S	Ggt/Agt	46	1029	.	N	.	N	.	.	.	.	.	.	N	.	.	.	.	.	.	.	T	T	N	T	T	T	T	N	T	N	T	.	.	.	.	.	.	.	.	.
931	365791	T	C	SYNONYMOUS_CODING	YPO0354	efp	elongation factor P	G/G	ggT/ggC	64	567	.	.	.	.	.	.	.	.	.	.	.	.	.	.	.	.	.	.	.	.	.	.	.	.	.	.	.	.	.	.	.	.	.	.	.	.	.	.
932	365791	T	G	SYNONYMOUS_CODING	YPO0354	efp	elongation factor P	G/G	ggT/ggG	64	567	.	.	.	.	.	.	.	.	.	.	.	.	.	.	.	.	.	.	.	.	.	.	.	.	.	.	.	.	.	.	.	.	.	.	.	.	.	.
933	367638	C	T	SYNONYMOUS_CODING	YPO0357	frdD	fumarate reductase subunit D	L/L	ttG/ttA	107	357	.	.	N	N	.	.	.	.	.	.	.	.	.	.	.	.	.	.	.	.	.	.	.	.	.	N	.	N	.	.	.	.	.	.	.	.	.	.
934	368379	C	T	DOWNSTREAM: 5 bases	YPO0359	frdB	fumarate reductase iron-sulfur subunit	NA	NA	NA	735	.	.	N	N	.	.	.	.	.	.	.	.	.	.	.	N	.	.	.	.	N	.	.	.	.	.	.	.	.	.	.	.	N	.	.	.	.	.
935	368379	C	T	INTERGENIC	NA	NA	NA	NA	NA	NA	NA	.	.	N	N	.	.	.	.	.	.	.	.	.	.	.	N	.	.	.	.	N	.	.	.	.	.	.	.	.	.	.	.	N	.	.	.	.	.
936	368379	C	T	UPSTREAM: 12 bases	YPO0358	frdC	fumarate reductase subunit C	NA	NA	NA	393	.	.	N	N	.	.	.	.	.	.	.	.	.	.	.	N	.	.	.	.	N	.	.	.	.	.	.	.	.	.	.	.	N	.	.	.	.	.
937	369491	C	T	NON_SYNONYMOUS_CODING	YPO0360	frdA	fumarate reductase flavoprotein subunit	E/K	Gag/Aag	482	1824	.	.	N	.	.	.	.	.	.	.	.	.	.	.	.	.	.	.	.	.	.	.	.	.	.	.	.	.	.	.	.	.	.	.	.	.	.	.
938	371031	A	T	UPSTREAM: 97 bases	YPO0360	frdA	fumarate reductase flavoprotein subunit	NA	NA	NA	1824	.	N	N	N	.	.	N	.	N	N	N	.	N	.	N	.	.	.	N	N	.	.	.	.	.	.	N	N	.	N	.	.	.	.	.	.	.	.
939	371031	A	T	INTERGENIC	NA	NA	NA	NA	NA	NA	NA	.	N	N	N	.	.	N	.	N	N	N	.	N	.	N	.	.	.	N	N	.	.	.	.	.	.	N	N	.	N	.	.	.	.	.	.	.	.
940	371126	C	T	INTERGENIC	NA	NA	NA	NA	NA	NA	NA	.	N	N	N	.	N	N	N	N	N	N	N	N	N	.	.	.	.	N	N	.	N	N	.	N	.	N	.	N	N	.	.	N	N	N	.	.	N
941	372385	G	T	DOWNSTREAM: 16 bases	YPO0362	genX	lysyl-tRNA synthetase	NA	NA	NA	978	.	.	.	N	.	.	N	.	.	.	.	.	.	.	.	.	.	.	.	.	.	.	.	.	.	.	.	.	.	.	.	.	.	.	.	.	.	.
942	372385	G	T	INTERGENIC	NA	NA	NA	NA	NA	NA	NA	.	.	.	N	.	.	N	.	.	.	.	.	.	.	.	.	.	.	.	.	.	.	.	.	.	.	.	.	.	.	.	.	.	.	.	.	.	.
943	372419	C	T	DOWNSTREAM: 50 bases	YPO0362	genX	lysyl-tRNA synthetase	NA	NA	NA	978	.	.	N	N	.	.	.	.	.	.	.	.	.	.	N	.	.	.	.	.	.	.	.	.	.	N	.	N	.	.	.	.	.	.	.	.	.	.
944	372419	C	T	INTERGENIC	NA	NA	NA	NA	NA	NA	NA	.	.	N	N	.	.	.	.	.	.	.	.	.	.	N	.	.	.	.	.	.	.	.	.	.	N	.	N	.	.	.	.	.	.	.	.	.	.
945	372419	C	T	DOWNSTREAM: 71 bases	YPO0363	YPO0363	hypothetical protein	NA	NA	NA	3360	.	.	N	N	.	.	.	.	.	.	.	.	.	.	N	.	.	.	.	.	.	.	.	.	.	N	.	N	.	.	.	.	.	.	.	.	.	.
946	373649	T	C	NON_SYNONYMOUS_CODING	YPO0363	YPO0363	hypothetical protein	H/R	cAt/cGt	734	3360	C	C	N	N	C	C	N	C	N	N	N	N	N	C	N	C	C	C	C	C	N	N	N	C	C	C	C	N	C	C	C	.	.	.	.	N	.	.
947	374263	G	T	NON_SYNONYMOUS_CODING	YPO0363	YPO0363	hypothetical protein	F/L	ttC/ttA	529	3360	.	.	N	N	.	.	.	.	.	.	.	.	.	.	N	.	.	.	.	.	.	.	.	.	.	.	.	.	.	.	.	.	.	.	.	.	.	.
948	375144	G	A	STOP_GAINED	YPO0363	YPO0363	hypothetical protein	Q/*	Cag/Tag	236	3360	.	.	N	.	.	.	.	.	.	.	.	.	N	.	.	.	.	.	.	.	.	.	.	.	.	.	.	.	.	.	.	.	.	.	.	.	.	.
949	375663	C	T	NON_SYNONYMOUS_CODING	YPO0363	YPO0363	hypothetical protein	G/R	Ggg/Agg	63	3360	.	.	N	N	.	.	N	.	.	.	.	.	.	.	.	.	.	.	.	.	.	.	.	.	.	.	N	.	.	.	.	.	.	.	.	.	.	.
950	376882	T	G	INTERGENIC	NA	NA	NA	NA	NA	NA	NA	G	.	.	.	.	.	.	.	.	.	N	.	.	.	.	.	.	.	.	.	.	.	.	.	.	.	.	.	.	.	.	.	.	.	.	.	.	.
951	378554	T	G	NON_SYNONYMOUS_CODING	YPO0366	orn	oligoribonuclease	V/G	gTg/gGg	75	546	.	.	N	N	.	.	.	.	.	.	.	.	.	.	N	.	.	.	.	.	N	.	.	.	N	.	N	.	.	.	.	.	.	.	.	.	N	.
952	379885	A	C	NON_SYNONYMOUS_CODING	YPO0367	YPO0367	%28Fe-S%29-binding protein	V/G	gTt/gGt	391	1236	.	.	N	.	.	.	.	.	.	.	.	.	.	.	.	.	.	.	.	.	.	.	.	.	.	.	.	.	.	.	.	.	.	.	.	.	.	.
953	379891	A	C	NON_SYNONYMOUS_CODING	YPO0367	YPO0367	%28Fe-S%29-binding protein	V/G	gTa/gGa	389	1236	.	.	N	.	.	.	.	.	.	.	.	.	.	.	.	.	.	.	.	.	.	.	.	.	.	.	N	.	.	.	.	.	.	.	.	.	.	.
954	380496	G	A	SYNONYMOUS_CODING	YPO0367	YPO0367	%28Fe-S%29-binding protein	G/G	ggC/ggT	187	1236	.	.	N	.	.	.	.	.	.	N	.	.	.	.	.	.	.	.	.	.	.	.	.	.	.	.	N	.	.	.	.	.	.	.	.	.	.	.
955	380909	C	T	NON_SYNONYMOUS_CODING	YPO0367	YPO0367	%28Fe-S%29-binding protein	G/S	Ggc/Agc	50	1236	.	.	N	.	.	.	.	.	.	.	.	.	.	.	.	N	.	.	.	.	.	.	.	.	.	.	.	.	.	.	.	.	N	.	.	N	.	.
956	381168	G	A	SYNONYMOUS_CODING	YPO0368	YPO0368	hypothetical protein	L/L	ctG/ctA	38	1515	.	.	N	.	.	.	.	.	.	N	.	.	.	.	.	.	.	.	A	A	A	A	A	A	A	A	N	A	A	.	.	.	.	.	.	.	.	.
957	381629	C	T	NON_SYNONYMOUS_CODING	YPO0368	YPO0368	hypothetical protein	T/I	aCt/aTt	192	1515	.	.	.	.	.	.	.	.	.	N	.	.	.	.	.	.	.	.	.	.	.	.	.	.	.	.	.	.	.	.	.	.	.	.	.	.	.	.
958	381654	A	C	NON_SYNONYMOUS_CODING	YPO0368	YPO0368	hypothetical protein	L/F	ttA/ttC	200	1515	.	.	N	N	.	.	.	.	.	.	.	.	.	.	.	.	.	.	.	.	.	.	.	.	.	.	.	.	.	.	.	.	.	.	.	.	.	.
959	381710	T	G	NON_SYNONYMOUS_CODING	YPO0368	YPO0368	hypothetical protein	L/W	tTg/tGg	219	1515	.	N	.	.	.	.	.	.	.	.	.	.	.	.	N	.	.	.	.	N	N	.	.	.	.	.	N	.	.	.	.	.	.	.	.	.	.	.
960	381739	C	A	NON_SYNONYMOUS_CODING	YPO0368	YPO0368	hypothetical protein	Q/K	Caa/Aaa	229	1515	.	.	.	.	.	.	.	.	.	.	.	.	.	.	.	.	.	.	.	.	.	.	.	.	.	.	.	N	.	.	.	.	N	.	.	.	.	.
961	381749	G	A	NON_SYNONYMOUS_CODING	YPO0368	YPO0368	hypothetical protein	R/Q	cGa/cAa	232	1515	.	.	.	N	.	.	.	.	.	.	.	.	.	.	.	.	.	.	.	.	.	.	.	.	.	.	.	.	.	.	.	.	.	.	.	.	.	.
962	381968	T	G	NON_SYNONYMOUS_CODING	YPO0368	YPO0368	hypothetical protein	M/R	aTg/aGg	305	1515	.	.	N	.	.	.	.	.	N	.	N	.	.	.	.	.	.	.	G	G	G	G	G	G	G	N	G	N	G	.	.	.	.	.	.	.	.	.
963	382501	C	A	UPSTREAM: 79 bases	YPO0369	YPO0369	ATPase	NA	NA	NA	471	.	.	.	N	.	.	.	.	.	.	.	.	.	.	N	.	.	.	.	.	.	.	.	.	.	N	.	.	.	.	.	.	.	.	.	.	.	.
964	382501	C	A	SYNONYMOUS_CODING	YPO0368	YPO0368	hypothetical protein	R/R	Cgg/Agg	483	1515	.	.	.	N	.	.	.	.	.	.	.	.	.	.	N	.	.	.	.	.	.	.	.	.	.	N	.	.	.	.	.	.	.	.	.	.	.	.
965	383130	T	C	DOWNSTREAM: 80 bases	YPO0369	YPO0369	ATPase	NA	NA	NA	471	.	.	.	.	.	.	.	.	.	.	.	.	.	.	.	.	.	.	.	.	.	.	.	.	.	.	.	.	.	.	.	.	.	.	.	.	.	.
966	383130	T	C	INTERGENIC	NA	NA	NA	NA	NA	NA	NA	.	.	.	.	.	.	.	.	.	.	.	.	.	.	.	.	.	.	.	.	.	.	.	.	.	.	.	.	.	.	.	.	.	.	.	.	.	.
967	383130	T	C	UPSTREAM: 60 bases	YPO0370	YPO0370	N-acetylmuramoyl-L-alanine amidase	NA	NA	NA	1782	.	.	.	.	.	.	.	.	.	.	.	.	.	.	.	.	.	.	.	.	.	.	.	.	.	.	.	.	.	.	.	.	.	.	.	.	.	.
968	383169	C	T	INTERGENIC	NA	NA	NA	NA	NA	NA	NA	.	.	.	.	.	.	.	.	.	.	N	.	.	.	N	.	.	.	.	.	.	.	.	.	.	.	.	.	.	.	.	.	N	.	.	.	.	.
969	383169	C	T	UPSTREAM: 21 bases	YPO0370	YPO0370	N-acetylmuramoyl-L-alanine amidase	NA	NA	NA	1782	.	.	.	.	.	.	.	.	.	.	N	.	.	.	N	.	.	.	.	.	.	.	.	.	.	.	.	.	.	.	.	.	N	.	.	.	.	.
970	384380	A	G	SYNONYMOUS_CODING	YPO0370	YPO0370	N-acetylmuramoyl-L-alanine amidase	E/E	gaA/gaG	397	1782	.	.	.	N	.	.	.	.	N	.	.	.	.	.	.	.	.	.	.	.	.	.	.	.	.	.	N	N	.	.	.	.	.	.	.	.	.	.
971	385088	T	C	SYNONYMOUS_CODING	YPO0371	mutL	DNA mismatch repair protein	S/S	agT/agC	34	1908	.	N	N	.	.	.	.	.	.	N	.	.	.	.	N	.	.	.	.	.	.	.	.	.	.	.	.	N	C	.	.	.	.	.	.	.	.	.
972	385290	A	C	NON_SYNONYMOUS_CODING	YPO0371	mutL	DNA mismatch repair protein	I/L	Atc/Ctc	102	1908	.	N	N	.	.	.	.	.	.	N	.	.	.	.	.	.	.	.	.	.	.	.	.	.	.	.	.	.	.	.	.	.	.	.	.	.	.	.
973	385708	C	T	NON_SYNONYMOUS_CODING	YPO0371	mutL	DNA mismatch repair protein	A/V	gCg/gTg	241	1908	.	.	.	N	.	.	.	N	.	.	N	N	.	.	.	.	.	.	.	.	N	.	.	.	.	N	N	.	.	.	.	.	.	.	.	.	.	.
974	385840	C	T	NON_SYNONYMOUS_CODING	YPO0371	mutL	DNA mismatch repair protein	P/L	cCc/cTc	285	1908	.	.	N	.	.	.	.	T	T	.	.	.	.	.	.	.	.	.	.	.	N	.	.	.	.	.	.	.	.	.	.	.	.	.	.	.	.	.
975	386003	C	T	SYNONYMOUS_CODING	YPO0371	mutL	DNA mismatch repair protein	I/I	atC/atT	339	1908	.	.	N	.	.	.	.	.	.	.	.	.	.	.	.	.	.	.	.	.	.	.	.	.	.	.	.	.	.	.	.	.	.	.	.	.	.	.
976	386869	C	T	NON_SYNONYMOUS_CODING	YPO0371	mutL	DNA mismatch repair protein	A/V	gCa/gTa	628	1908	.	.	N	N	.	.	.	.	.	.	N	.	N	.	.	T	T	T	N	N	N	T	T	T	T	T	T	N	T	N	.	.	.	.	.	.	.	.
977	386869	C	T	UPSTREAM: 18 bases	YPO0372	miaA	tRNA delta%282%29-isopentenylpyrophosphate transferase	NA	NA	NA	942	.	.	N	N	.	.	.	.	.	.	N	.	N	.	.	T	T	T	N	N	N	T	T	T	T	T	T	N	T	N	.	.	.	.	.	.	.	.
978	387471	C	T	SYNONYMOUS_CODING	YPO0372	miaA	tRNA delta%282%29-isopentenylpyrophosphate transferase	Y/Y	taC/taT	195	942	.	.	N	.	.	.	.	.	.	.	N	.	.	.	.	.	.	.	.	.	.	.	.	.	.	N	N	.	.	.	.	.	N	.	.	.	.	.
979	387612	C	T	SYNONYMOUS_CODING	YPO0372	miaA	tRNA delta%282%29-isopentenylpyrophosphate transferase	D/D	gaC/gaT	242	942	.	.	N	.	.	.	.	.	N	.	N	.	.	.	.	.	.	.	N	.	.	.	.	.	.	.	N	N	.	.	.	.	.	.	.	.	.	.
980	388067	T	C	NON_SYNONYMOUS_CODING	YPO0373	hfq	RNA-binding protein Hfq	F/L	Ttt/Ctt	42	306	.	N	N	N	.	.	.	.	.	.	.	.	.	.	.	.	.	.	.	.	.	.	.	.	.	.	.	.	.	.	.	.	.	.	.	.	.	.
981	388068	T	G	NON_SYNONYMOUS_CODING	YPO0373	hfq	RNA-binding protein Hfq	F/C	tTt/tGt	42	306	.	N	N	N	.	.	.	.	.	.	.	.	.	.	.	.	.	.	.	.	.	.	.	.	.	.	.	.	.	.	.	.	.	.	.	.	.	.
982	388096	C	T	SYNONYMOUS_CODING	YPO0373	hfq	RNA-binding protein Hfq	S/S	agC/agT	51	306	.	.	N	N	.	.	.	T	.	N	.	.	.	.	N	.	.	.	.	.	.	.	.	.	.	.	.	.	.	.	.	.	.	.	.	.	.	.
983	388134	C	T	NON_SYNONYMOUS_CODING	YPO0373	hfq	RNA-binding protein Hfq	P/L	cCt/cTt	64	306	.	.	N	.	.	.	.	.	.	.	.	.	.	.	.	.	.	.	.	.	.	.	.	.	.	N	.	N	.	.	.	.	.	.	.	.	.	.
984	388140	G	C	NON_SYNONYMOUS_CODING	YPO0373	hfq	RNA-binding protein Hfq	R/P	cGt/cCt	66	306	.	.	N	.	.	.	.	.	.	.	.	.	.	.	.	.	.	.	.	.	.	.	.	.	.	.	.	.	.	.	.	.	.	.	.	.	.	.
985	388149	C	A	STOP_GAINED	YPO0373	hfq	RNA-binding protein Hfq	S/*	tCg/tAg	69	306	.	.	N	.	.	.	.	.	.	N	.	.	.	.	.	.	.	.	.	.	.	.	.	.	.	.	.	.	.	.	.	.	.	.	.	.	.	.
986	388259	C	A	DOWNSTREAM: 10 bases	YPO0373	hfq	RNA-binding protein Hfq	NA	NA	NA	306	.	.	.	N	.	.	.	.	.	N	N	.	.	.	N	.	.	.	.	.	.	.	.	.	.	.	N	.	.	.	.	.	.	.	.	.	.	.
987	388259	C	A	UPSTREAM: 89 bases	YPO0374	hflX	GTPase HflX	NA	NA	NA	1287	.	.	.	N	.	.	.	.	.	N	N	.	.	.	N	.	.	.	.	.	.	.	.	.	.	.	N	.	.	.	.	.	.	.	.	.	.	.
988	388259	C	A	INTERGENIC	NA	NA	NA	NA	NA	NA	NA	.	.	.	N	.	.	.	.	.	N	N	.	.	.	N	.	.	.	.	.	.	.	.	.	.	.	N	.	.	.	.	.	.	.	.	.	.	.
989	388321	C	T	DOWNSTREAM: 72 bases	YPO0373	hfq	RNA-binding protein Hfq	NA	NA	NA	306	.	.	.	.	.	.	.	.	.	.	.	.	.	.	.	.	.	.	.	.	.	.	.	.	.	.	.	N	.	.	.	.	.	.	.	N	.	.
990	388321	C	T	UPSTREAM: 27 bases	YPO0374	hflX	GTPase HflX	NA	NA	NA	1287	.	.	.	.	.	.	.	.	.	.	.	.	.	.	.	.	.	.	.	.	.	.	.	.	.	.	.	N	.	.	.	.	.	.	.	N	.	.
991	388321	C	T	INTERGENIC	NA	NA	NA	NA	NA	NA	NA	.	.	.	.	.	.	.	.	.	.	.	.	.	.	.	.	.	.	.	.	.	.	.	.	.	.	.	N	.	.	.	.	.	.	.	N	.	.
992	388393	A	G	NON_SYNONYMOUS_CODING	YPO0374	hflX	GTPase HflX	I/V	Att/Gtt	16	1287	.	N	N	.	.	.	.	.	.	.	.	.	.	.	.	.	.	.	.	.	.	.	.	.	.	.	.	.	.	.	.	.	.	.	.	.	.	.
993	389109	T	C	SYNONYMOUS_CODING	YPO0374	hflX	GTPase HflX	G/G	ggT/ggC	254	1287	.	N	N	N	.	.	.	.	.	.	.	.	.	.	.	.	.	.	.	.	.	.	.	.	.	.	.	.	.	.	.	.	.	.	.	.	.	.
994	392412	T	G	SYNONYMOUS_CODING	YPO0377	YPO0377	hypothetical protein	A/A	gcT/gcG	33	201	G	.	N	.	.	.	.	.	.	.	.	.	.	.	.	.	.	.	.	.	N	.	.	.	.	.	.	N	.	.	.	.	.	.	.	.	.	.
995	393755	A	G	NON_SYNONYMOUS_CODING	YPO0378	purA	adenylosuccinate synthetase	E/G	gAa/gGa	381	1299	.	N	N	.	.	.	.	.	.	.	.	.	.	.	.	.	.	.	.	.	.	.	.	.	.	.	.	.	.	.	.	.	.	.	.	.	.	.
996	394234	C	A	INTERGENIC	NA	NA	NA	NA	NA	NA	NA	.	N	N	N	.	.	.	.	.	.	.	N	.	.	N	.	.	.	.	.	.	.	.	.	.	.	.	.	.	.	.	.	.	.	.	.	.	.
997	394234	C	A	UPSTREAM: 47 bases	YPO0379	YPO0379	transcriptional repressor NsrR	NA	NA	NA	426	.	N	N	N	.	.	.	.	.	.	.	N	.	.	N	.	.	.	.	.	.	.	.	.	.	.	.	.	.	.	.	.	.	.	.	.	.	.
998	394827	T	G	INTERGENIC	NA	NA	NA	NA	NA	NA	NA	.	.	N	N	.	.	.	.	N	.	N	.	N	.	N	.	.	.	N	N	N	N	.	.	N	.	.	N	.	.	.	.	.	.	.	.	.	.
999	395632	G	A	NON_SYNONYMOUS_CODING	YPO0380	rnr	exoribonuclease R	R/Q	cGg/cAg	229	2535	.	.	N	.	.	.	.	.	.	N	.	.	.	.	N	.	.	.	.	.	N	.	.	.	N	.	N	N	.	.	.	.	.	.	.	.	.	.
1000	397689	C	T	SYNONYMOUS_CODING	YPO0381	YPO0381	23S rRNA %28guanosine-2%27-O-%29-methyltransferase	G/G	ggC/ggT	30	741	.	.	.	.	.	.	.	.	.	.	.	.	.	.	.	.	.	.	.	.	.	.	.	.	.	.	T	N	T	.	.	.	.	.	.	.	.	.
1001	398882	G	T	NON_SYNONYMOUS_CODING	YPO0383	aidB	isovaleryl CoA dehydrogenase	E/D	gaG/gaT	45	1644	.	.	N	N	.	.	.	.	.	N	.	.	.	.	.	.	.	.	.	.	.	.	.	.	.	.	.	N	.	.	.	.	.	.	.	.	.	.
1002	399533	C	A	NON_SYNONYMOUS_CODING	YPO0383	aidB	isovaleryl CoA dehydrogenase	F/L	ttC/ttA	262	1644	A	A	A	N	A	A	A	A	N	A	A	A	A	A	A	N	A	A	A	A	A	A	A	A	A	A	A	N	A	A	A	A	A	.	.	N	.	.
1003	400143	G	A	NON_SYNONYMOUS_CODING	YPO0383	aidB	isovaleryl CoA dehydrogenase	G/R	Ggg/Agg	466	1644	.	.	.	.	.	.	.	.	.	N	.	.	.	.	.	.	.	.	.	.	N	.	.	.	.	.	.	.	.	.	.	.	.	.	.	.	.	.
1004	403824	C	T	NON_SYNONYMOUS_CODING	YPO0387	YPO0387	hypothetical protein	S/L	tCg/tTg	259	2064	N	.	.	.	.	.	.	.	.	.	N	.	N	.	.	.	.	.	.	.	.	.	.	.	.	.	.	.	.	.	.	N	.	.	.	N	N	.
1005	403914	T	C	NON_SYNONYMOUS_CODING	YPO0387	YPO0387	hypothetical protein	I/T	aTc/aCc	289	2064	N	.	N	N	.	.	.	.	.	.	.	.	.	.	.	.	.	.	.	.	N	.	.	.	.	.	N	.	.	.	.	N	.	.	.	N	N	.
1006	404237	T	G	NON_SYNONYMOUS_CODING	YPO0387	YPO0387	hypothetical protein	Y/D	Tac/Gac	397	2064	N	N	N	N	.	.	.	.	.	.	.	.	.	.	N	.	.	.	.	.	N	.	.	.	.	.	N	.	.	.	.	N	.	.	.	N	N	.
1007	404481	C	T	NON_SYNONYMOUS_CODING	YPO0387	YPO0387	hypothetical protein	P/L	cCg/cTg	478	2064	N	.	.	N	.	.	.	.	.	.	.	.	.	.	.	.	.	.	N	.	.	.	.	.	.	.	.	.	.	.	.	N	.	.	.	N	N	.
1008	405177	C	T	SYNONYMOUS_CODING	YPO0388	YPO0388	hypothetical protein	R/R	cgC/cgT	23	1317	N	.	N	.	.	.	.	.	.	N	N	.	.	.	.	.	.	.	.	.	.	.	.	.	.	.	.	.	.	.	.	N	.	.	.	N	N	.
1009	405177	C	T	DOWNSTREAM: 65 bases	YPO0387	YPO0387	hypothetical protein	NA	NA	NA	2064	N	.	N	.	.	.	.	.	.	N	N	.	.	.	.	.	.	.	.	.	.	.	.	.	.	.	.	.	.	.	.	N	.	.	.	N	N	.
1010	405269	T	C	NON_SYNONYMOUS_CODING	YPO0388	YPO0388	hypothetical protein	L/P	cTc/cCc	54	1317	N	.	N	.	.	.	.	.	.	.	N	.	.	.	N	.	.	.	.	N	.	.	.	.	.	.	N	N	C	N	.	N	.	.	.	N	N	.
1011	407165	A	C	NON_SYNONYMOUS_CODING	YPO0392a	YPO0392a	hypothetical protein	V/G	gTg/gGg	49	264	N	.	N	N	.	.	.	.	.	.	N	.	.	.	.	.	.	.	.	.	N	.	.	.	N	.	N	N	.	N	.	N	.	.	.	N	N	.
1012	407211	C	T	NON_SYNONYMOUS_CODING	YPO0392a	YPO0392a	hypothetical protein	D/N	Gac/Aac	34	264	N	.	N	.	.	.	.	.	.	N	.	.	.	.	.	.	.	.	N	.	.	.	.	.	.	.	.	.	.	.	.	.	.	.	.	N	.	.
1013	407465	A	T	NON_SYNONYMOUS_CODING	YPO0391	YPO0391	modification methylase	K/I	aAa/aTa	6	1326	N	N	N	N	.	.	.	.	.	.	.	.	.	.	N	.	.	.	.	.	.	.	.	.	.	.	.	.	.	.	.	N	.	.	.	N	N	.
1014	411091	A	G	INTERGENIC	NA	NA	NA	NA	NA	NA	NA	N	N	N	N	.	N	N	N	N	.	N	N	N	N	.	.	.	N	N	N	.	N	N	.	.	.	.	.	.	N	.	N	N	N	N	N	N	N
1015	411833	C	T	NON_SYNONYMOUS_CODING	YPO0394a	YPO0394a	hypothetical protein	R/H	cGt/cAt	30	198	N	.	N	N	.	.	N	.	.	.	N	.	.	.	.	N	.	.	.	.	N	.	.	.	.	.	.	.	.	.	.	N	N	.	.	N	N	.
1016	413167	G	A	SYNONYMOUS_CODING	YPO0396	YPO0396	hypothetical protein	R/R	cgG/cgA	343	1413	N	.	.	.	.	.	.	.	.	.	.	.	.	.	.	.	.	.	.	.	.	.	.	.	.	.	.	.	.	.	.	N	.	.	.	N	N	.
1017	414001	A	C	NON_SYNONYMOUS_CODING	YPO0397	YPO0397	hypothetical protein	T/P	Acc/Ccc	152	1155	N	.	.	N	.	.	.	.	.	.	.	.	.	.	.	.	.	.	N	.	.	.	.	.	.	.	N	.	.	.	.	N	.	.	.	N	N	.
1018	414827	A	C	INTERGENIC	NA	NA	NA	NA	NA	NA	NA	N	.	N	N	.	.	.	N	.	N	N	.	.	.	N	.	.	.	.	N	.	.	.	.	.	.	.	N	.	.	.	N	.	.	.	N	N	.
1019	414827	A	C	DOWNSTREAM: 21 bases	YPO0398	YPO0398	M48 peptidase family protein	NA	NA	NA	1047	N	.	N	N	.	.	.	N	.	N	N	.	.	.	N	.	.	.	.	N	.	.	.	.	.	.	.	N	.	.	.	N	.	.	.	N	N	.
1020	415215	T	G	NON_SYNONYMOUS_CODING	YPO0398	YPO0398	M48 peptidase family protein	H/P	cAc/cCc	227	1047	.	.	N	N	.	.	.	.	.	.	.	N	.	.	N	N	.	.	.	.	N	.	.	.	.	.	N	.	.	.	.	.	.	.	.	.	.	.
1021	415339	T	G	NON_SYNONYMOUS_CODING	YPO0398	YPO0398	M48 peptidase family protein	T/P	Acc/Ccc	186	1047	.	.	.	.	.	.	.	.	.	.	.	.	.	.	.	.	.	.	.	.	N	.	.	.	.	.	.	.	.	.	.	.	.	.	.	.	.	.
1022	415683	T	A	NON_SYNONYMOUS_CODING	YPO0398	YPO0398	M48 peptidase family protein	D/V	gAc/gTc	71	1047	.	N	N	.	.	.	.	.	.	N	.	.	.	.	.	.	.	.	.	.	.	.	.	.	.	.	.	N	.	.	.	.	.	.	.	.	.	.
1023	415841	G	C	SYNONYMOUS_CODING	YPO0398	YPO0398	M48 peptidase family protein	A/A	gcC/gcG	18	1047	.	.	.	.	.	.	N	.	N	N	N	N	N	N	.	.	.	.	N	N	N	N	N	.	.	N	N	N	N	N	.	.	.	.	.	.	.	.
1024	415841	G	C	DOWNSTREAM: 64 bases	YPO0399	YPO0399	hypothetical protein	NA	NA	NA	1197	.	.	.	.	.	.	N	.	N	N	N	N	N	N	.	.	.	.	N	N	N	N	N	.	.	N	N	N	N	N	.	.	.	.	.	.	.	.
1025	415949	C	T	NON_SYNONYMOUS_CODING	YPO0399	YPO0399	hypothetical protein	A/T	Gcc/Acc	385	1197	.	.	.	N	.	.	.	.	.	.	N	.	N	.	N	.	.	.	.	.	.	.	.	.	.	.	.	.	.	.	.	.	.	.	.	.	.	.
1026	415949	C	T	UPSTREAM: 55 bases	YPO0398	YPO0398	M48 peptidase family protein	NA	NA	NA	1047	.	.	.	N	.	.	.	.	.	.	N	.	N	.	N	.	.	.	.	.	.	.	.	.	.	.	.	.	.	.	.	.	.	.	.	.	.	.
1027	416246	G	A	SYNONYMOUS_CODING	YPO0399	YPO0399	hypothetical protein	L/L	Ctg/Ttg	286	1197	.	.	N	N	N	.	.	N	.	N	N	.	N	.	N	.	.	.	N	.	N	N	.	.	.	N	.	N	A	.	.	.	.	.	.	.	.	.
1028	416586	G	A	SYNONYMOUS_CODING	YPO0399	YPO0399	hypothetical protein	T/T	acC/acT	172	1197	.	N	.	N	.	.	.	.	.	.	A	A	A	A	A	A	A	A	A	N	A	A	A	A	N	A	N	A	A	.	.	.	.	.	.	.	.	.
1029	416872	C	A	NON_SYNONYMOUS_CODING	YPO0399	YPO0399	hypothetical protein	R/L	cGc/cTc	77	1197	.	N	.	N	.	.	.	.	.	N	.	.	.	.	.	.	.	.	.	.	N	.	.	.	.	.	.	.	.	.	.	.	.	.	.	.	.	.
1030	418282	G	T	NON_SYNONYMOUS_CODING	YPO0400	YPO0400	hypothetical protein	R/L	cGc/cTc	159	537	.	.	.	.	.	.	.	.	.	.	.	.	.	.	.	.	.	.	.	N	N	.	.	.	.	.	.	.	.	.	.	.	.	.	.	.	.	.
1031	418282	G	T	UPSTREAM: 63 bases	YPO0401	YPO0401	transcriptional regulator	NA	NA	NA	876	.	.	.	.	.	.	.	.	.	.	.	.	.	.	.	.	.	.	.	N	N	.	.	.	.	.	.	.	.	.	.	.	.	.	.	.	.	.
1032	419209	G	A	NON_SYNONYMOUS_CODING	YPO0401	YPO0401	transcriptional regulator	D/N	Gat/Aat	289	876	.	N	N	N	.	.	.	.	.	.	.	.	N	.	.	.	.	.	N	.	.	.	.	.	.	.	.	.	.	.	.	.	.	.	.	.	.	.
1033	419209	G	A	DOWNSTREAM: 4 bases	YPO0402	YPO0402	PTS system fructose-family transporter subunit IIB	NA	NA	NA	345	.	N	N	N	.	.	.	.	.	.	.	.	N	.	.	.	.	.	N	.	.	.	.	.	.	.	.	.	.	.	.	.	.	.	.	.	.	.
1034	419239	T	G	NON_SYNONYMOUS_CODING	YPO0402	YPO0402	PTS system fructose-family transporter subunit IIB	K/Q	Aaa/Caa	107	345	.	N	N	N	.	.	.	.	.	.	.	.	.	.	.	.	.	.	.	.	.	.	.	.	.	.	N	.	.	N	.	.	.	.	.	.	.	.
1035	419239	T	G	DOWNSTREAM: 19 bases	YPO0401	YPO0401	transcriptional regulator	NA	NA	NA	876	.	N	N	N	.	.	.	.	.	.	.	.	.	.	.	.	.	.	.	.	.	.	.	.	.	.	N	.	.	N	.	.	.	.	.	.	.	.
1036	420208	G	T	INTERGENIC	NA	NA	NA	NA	NA	NA	NA	N	.	N	N	.	.	.	.	.	.	N	N	.	.	N	.	.	.	.	N	N	.	.	.	.	.	N	N	.	.	.	T	N	.	.	.	.	.
1037	420246	C	G	INTERGENIC	NA	NA	NA	NA	NA	NA	NA	N	.	N	N	.	.	N	.	.	.	N	.	.	.	.	.	.	.	.	.	.	.	.	.	.	.	N	.	.	.	.	.	N	.	.	.	.	.
1038	420246	C	G	DOWNSTREAM: 65 bases	YPO0404	YPO0404	PTS system fructose-family transporter subunit IIC	NA	NA	NA	1086	N	.	N	N	.	.	N	.	.	.	N	.	.	.	.	.	.	.	.	.	.	.	.	.	.	.	N	.	.	.	.	.	N	.	.	.	.	.
1039	420353	T	C	SYNONYMOUS_CODING	YPO0404	YPO0404	PTS system fructose-family transporter subunit IIC	S/S	tcA/tcG	348	1086	.	N	.	.	.	.	.	.	.	.	.	.	.	.	.	.	.	.	.	N	.	.	.	.	.	.	.	.	.	.	.	.	.	.	.	.	.	.
1040	420995	C	T	NON_SYNONYMOUS_CODING	YPO0404	YPO0404	PTS system fructose-family transporter subunit IIC	M/I	atG/atA	134	1086	.	.	.	.	.	.	N	.	.	.	.	.	.	.	.	.	.	.	.	.	.	.	.	.	.	.	.	.	.	.	.	.	.	.	.	.	.	.
1041	422032	A	C	NON_SYNONYMOUS_CODING	YPO0405	YPO0405	phosphoenolpyruvate-protein phosphotransferase	D/A	gAc/gCc	92	2559	.	.	N	N	.	.	.	.	N	N	N	.	.	.	N	.	.	.	.	.	.	.	.	.	.	.	N	N	.	.	.	.	.	.	.	.	.	.
1042	422329	A	G	NON_SYNONYMOUS_CODING	YPO0405	YPO0405	phosphoenolpyruvate-protein phosphotransferase	N/S	aAc/aGc	191	2559	.	.	N	N	.	.	.	.	.	.	.	.	.	.	.	.	.	.	.	G	N	N	G	N	N	N	N	N	N	.	.	.	.	.	.	.	.	.
1043	423172	C	T	NON_SYNONYMOUS_CODING	YPO0405	YPO0405	phosphoenolpyruvate-protein phosphotransferase	P/L	cCg/cTg	472	2559	.	N	.	.	.	.	.	.	.	.	.	.	.	.	.	.	.	.	.	.	.	.	.	.	.	N	.	.	.	.	.	.	.	.	.	.	.	.
1044	423589	C	T	NON_SYNONYMOUS_CODING	YPO0405	YPO0405	phosphoenolpyruvate-protein phosphotransferase	A/V	gCa/gTa	611	2559	.	.	N	.	.	.	.	.	.	.	N	N	.	.	.	.	.	.	.	N	.	.	.	.	N	N	N	N	T	.	.	.	.	.	.	.	.	.
1045	423786	C	G	NON_SYNONYMOUS_CODING	YPO0405	YPO0405	phosphoenolpyruvate-protein phosphotransferase	R/G	Cgc/Ggc	677	2559	.	.	N	.	.	.	.	.	.	.	.	.	.	.	.	.	.	.	.	.	.	.	.	.	.	N	.	.	.	.	.	.	.	.	.	.	.	.
1046	424391	A	G	NON_SYNONYMOUS_CODING	YPO0406	YPO0406	hypothetical protein	F/S	tTc/tCc	160	492	.	N	N	N	.	.	.	.	N	N	.	.	N	.	.	.	.	.	.	.	.	.	.	.	G	G	N	N	G	.	.	.	.	.	.	.	.	.
1047	424391	A	G	DOWNSTREAM: 75 bases	YPO0405	YPO0405	phosphoenolpyruvate-protein phosphotransferase	NA	NA	NA	2559	.	N	N	N	.	.	.	.	N	N	.	.	N	.	.	.	.	.	.	.	.	.	.	.	G	G	N	N	G	.	.	.	.	.	.	.	.	.
1048	424669	T	C	SYNONYMOUS_CODING	YPO0406	YPO0406	hypothetical protein	A/A	gcA/gcG	67	492	.	.	N	N	.	.	.	.	.	.	.	.	.	.	.	.	.	.	.	.	N	.	.	.	.	.	.	.	.	C	.	.	.	.	.	.	.	.
1049	425215	C	A	NON_SYNONYMOUS_CODING	YPO0407	YPO0407	autoinducer-2 %28AI-2%29 modifying protein LsrG	M/I	atG/atT	82	291	.	.	N	N	.	.	.	.	.	N	N	N	.	.	.	.	.	.	N	.	.	.	.	.	.	.	.	.	.	.	.	.	.	.	.	.	.	.
1050	425329	C	T	SYNONYMOUS_CODING	YPO0407	YPO0407	autoinducer-2 %28AI-2%29 modifying protein LsrG	E/E	gaG/gaA	44	291	.	.	.	N	.	.	.	.	.	.	.	.	.	.	.	.	.	.	N	T	T	T	T	T	T	T	T	N	T	.	.	.	.	.	.	.	.	.
1051	425740	T	C	SYNONYMOUS_CODING	YPO0408	YPO0408	aldolase	V/V	gtA/gtG	220	876	.	.	N	.	.	.	.	.	.	N	.	.	.	.	.	.	.	.	.	.	.	.	.	.	.	.	.	.	.	.	.	.	.	.	.	.	.	.
1052	425790	T	C	NON_SYNONYMOUS_CODING	YPO0408	YPO0408	aldolase	T/A	Acg/Gcg	204	876	.	.	.	.	.	.	.	.	.	.	.	.	.	.	.	.	.	.	.	.	.	.	.	.	.	.	.	.	.	.	.	.	.	.	.	.	.	.
1053	426174	C	T	NON_SYNONYMOUS_CODING	YPO0408	YPO0408	aldolase	A/T	Gcc/Acc	76	876	.	.	.	.	.	.	N	T	T	T	N	T	N	T	N	T	T	T	T	T	N	T	T	T	T	N	N	N	T	.	.	.	.	.	.	.	.	.
1054	427319	A	C	SYNONYMOUS_CODING	YPO0409	YPO0409	substrate-binding protein	G/G	ggT/ggG	52	1020	.	.	.	N	.	.	.	.	.	N	.	N	.	.	N	.	.	.	.	.	N	.	.	.	.	.	N	.	.	.	.	.	.	.	.	.	.	.
1055	427827	G	A	NON_SYNONYMOUS_CODING	YPO0410	YPO0410	ABC transporter permease	R/C	Cgc/Tgc	239	1002	.	.	N	.	.	.	.	.	.	.	N	.	.	.	.	.	.	.	.	.	.	.	.	.	.	N	.	.	.	.	.	.	.	.	.	.	.	.
1056	428033	A	C	NON_SYNONYMOUS_CODING	YPO0410	YPO0410	ABC transporter permease	V/G	gTg/gGg	170	1002	.	N	N	N	.	.	.	.	.	.	.	.	.	.	N	.	.	.	.	.	N	.	.	.	.	.	N	.	.	.	.	.	.	.	.	.	.	.
1057	429420	C	T	NON_SYNONYMOUS_CODING	YPO0411	YPO0411	ABC transporter permease	M/I	atG/atA	58	1056	.	.	N	.	.	.	.	.	.	.	N	.	.	.	N	.	.	.	.	.	.	.	.	.	.	.	N	.	.	.	.	.	.	.	.	.	.	.
1058	430561	G	A	NON_SYNONYMOUS_CODING	YPO0412	YPO0412	ABC transporter ATP-binding protein	R/C	Cgc/Tgc	204	1584	.	.	N	.	.	.	.	.	.	N	.	.	.	.	.	.	.	.	.	.	.	.	.	.	.	.	.	.	.	.	.	.	.	.	.	.	.	.
1059	430724	C	T	SYNONYMOUS_CODING	YPO0412	YPO0412	ABC transporter ATP-binding protein	V/V	gtG/gtA	149	1584	.	.	N	.	.	.	N	.	.	.	.	.	.	.	.	.	.	.	.	.	.	.	.	.	.	.	.	.	.	.	.	.	N	.	.	.	.	.
1060	431616	C	G	SYNONYMOUS_CODING	YPO0414	YPO0414	pseudo	R/R	cgC/cgG	34	988	.	.	N	.	.	.	.	.	.	N	.	.	.	.	.	.	.	.	.	.	.	.	.	.	.	.	.	.	.	.	.	.	.	.	.	.	.	.
1061	431617	G	C	NON_SYNONYMOUS_CODING	YPO0414	YPO0414	pseudo	V/L	Gtt/Ctt	35	988	.	.	N	.	.	.	.	.	N	N	.	.	.	.	.	.	.	.	.	.	.	.	.	.	.	.	.	N	.	.	.	.	.	.	.	.	.	.
1062	431679	G	C	SYNONYMOUS_CODING	YPO0414	YPO0414	pseudo	L/L	ctG/ctC	55	988	.	N	.	.	.	.	.	.	.	N	N	.	.	.	N	.	.	.	.	.	N	.	.	.	.	N	.	.	.	.	.	.	.	.	.	.	.	.
1063	431732	T	C	NON_SYNONYMOUS_CODING	YPO0414	YPO0414	pseudo	I/T	aTa/aCa	73	988	N	N	N	N	N	N	N	N	N	N	N	N	N	N	N	N	N	N	N	N	N	N	N	N	N	N	N	N	N	N	N	.	.	.	.	.	.	.
1064	431733	A	C	SYNONYMOUS_CODING	YPO0414	YPO0414	pseudo	I/I	atA/atC	73	988	N	N	N	N	N	N	N	N	N	N	N	N	N	N	N	N	N	N	N	N	N	N	N	N	N	N	N	N	.	N	N	.	.	.	.	.	.	.
1065	431935	C	T	NON_SYNONYMOUS_CODING	YPO0414	YPO0414	pseudo	R/C	Cgc/Tgc	141	988	.	N	.	N	.	.	.	.	.	.	N	.	.	.	.	.	.	.	.	.	.	.	.	.	.	.	.	.	.	.	.	.	N	.	.	.	.	.
1066	433408	C	T	NON_SYNONYMOUS_CODING	YPO0415	YPO0415	autoinducer-2 %28AI-2%29 kinase	P/S	Ccg/Tcg	246	1593	.	.	N	.	.	.	.	.	.	.	N	.	.	.	.	.	.	.	.	.	.	.	.	.	.	.	.	.	.	.	.	.	.	.	.	.	.	.
1067	434175	A	C	SYNONYMOUS_CODING	YPO0415	YPO0415	autoinducer-2 %28AI-2%29 kinase	A/A	gcA/gcC	501	1593	.	N	.	.	.	.	.	.	.	.	.	.	.	.	.	.	.	.	.	.	.	.	.	.	.	.	.	.	.	.	.	.	.	.	.	.	.	.
1068	434257	T	G	NON_SYNONYMOUS_CODING	YPO0415	YPO0415	autoinducer-2 %28AI-2%29 kinase	C/G	Tgc/Ggc	529	1593	G	N	N	N	G	G	G	G	N	G	N	N	G	G	N	G	G	G	G	N	G	G	G	G	G	G	G	N	N	G	G	.	.	.	.	.	.	.
1069	435572	C	A	NON_SYNONYMOUS_CODING	YPO0416	YPO0416	lipopolysaccharide core biosynthesis protein	A/E	gCa/gAa	280	1041	.	.	N	N	.	.	.	.	N	.	N	.	.	N	N	.	.	.	N	.	N	.	.	.	.	.	N	N	.	.	N	.	.	.	.	.	.	.
1070	436578	C	T	STOP_GAINED	YPO0417	YPO0417	O-antigen biosynthesis protein	Q/*	Cag/Tag	253	1233	.	N	.	.	.	.	N	.	.	N	.	.	.	.	.	.	.	.	.	.	N	.	.	.	.	.	.	.	.	.	.	.	.	.	.	.	.	.
1071	436827	C	A	NON_SYNONYMOUS_CODING	YPO0417	YPO0417	O-antigen biosynthesis protein	L/I	Ctc/Atc	336	1233	.	.	N	.	.	.	.	.	.	.	.	.	.	.	.	.	.	.	.	.	.	.	.	.	.	.	.	.	.	.	.	.	.	.	.	.	.	.
1072	437214	C	T	INTERGENIC	NA	NA	NA	NA	NA	NA	NA	N	.	.	.	.	.	.	.	.	N	.	.	.	.	.	.	.	.	.	.	.	.	.	.	T	T	T	N	T	.	.	.	.	.	.	.	.	.
1073	438201	G	T	NON_SYNONYMOUS_CODING	YPO0420	YPO0420	lipoprotein	C/F	tGc/tTc	18	1083	.	.	N	.	.	.	.	.	.	.	.	.	.	.	.	.	.	.	.	.	.	.	.	.	.	.	.	.	.	.	.	.	.	.	.	.	.	.
1074	439564	T	C	NON_SYNONYMOUS_CODING	YPO0421	YPO0421	multi-drug efflux protein	W/R	Tgg/Cgg	112	3087	C	C	C	.	.	.	.	.	.	.	.	.	.	.	.	.	.	.	.	.	.	.	.	.	.	.	.	N	.	.	.	.	.	.	.	.	.	.
1075	440575	C	T	NON_SYNONYMOUS_CODING	YPO0421	YPO0421	multi-drug efflux protein	P/S	Cct/Tct	449	3087	.	.	N	.	.	.	.	.	.	.	.	.	.	.	.	.	.	.	.	.	.	.	.	.	.	.	N	.	.	.	.	.	.	.	.	.	.	.
1076	440655	C	T	SYNONYMOUS_CODING	YPO0421	YPO0421	multi-drug efflux protein	S/S	agC/agT	475	3087	.	N	N	N	.	.	.	.	.	N	.	.	.	.	.	.	.	.	.	.	N	.	.	.	.	N	N	.	.	.	.	.	.	.	.	.	.	.
1077	441179	C	T	NON_SYNONYMOUS_CODING	YPO0421	YPO0421	multi-drug efflux protein	P/L	cCg/cTg	650	3087	.	.	.	N	.	.	N	.	N	.	N	.	.	N	N	.	.	.	N	.	.	.	.	.	.	.	.	N	.	.	.	.	.	.	.	.	.	.
1078	441190	G	A	NON_SYNONYMOUS_CODING	YPO0421	YPO0421	multi-drug efflux protein	A/T	Gcg/Acg	654	3087	.	.	N	.	.	.	N	.	.	.	.	.	.	.	.	.	.	.	N	.	.	.	.	.	.	N	.	N	.	.	.	.	.	.	.	.	.	.
1079	441652	C	T	NON_SYNONYMOUS_CODING	YPO0421	YPO0421	multi-drug efflux protein	R/C	Cgt/Tgt	808	3087	.	N	N	N	.	.	.	.	.	.	N	.	.	.	.	.	.	.	.	.	.	.	.	.	.	.	.	.	.	.	.	.	.	.	.	.	.	.
1080	443673	G	T	INTERGENIC	NA	NA	NA	NA	NA	NA	NA	.	.	N	N	.	.	.	.	.	.	N	.	.	.	N	.	.	.	N	.	.	.	.	.	.	.	N	.	.	.	.	.	.	.	.	.	.	N
1081	443675	C	T	INTERGENIC	NA	NA	NA	NA	NA	NA	NA	.	.	N	N	.	.	.	.	.	.	N	.	.	.	N	.	.	.	N	N	.	.	.	.	.	.	.	.	.	.	.	.	N	.	.	.	.	.
1082	444332	G	A	NON_SYNONYMOUS_CODING	YPO0424	YPO0424	pectinesterase	G/R	Ggg/Agg	174	1086	.	.	N	.	.	.	.	.	.	N	N	N	.	.	N	.	.	.	.	.	N	.	.	.	N	.	N	N	.	.	.	.	.	.	.	.	.	.
1083	444414	T	A	NON_SYNONYMOUS_CODING	YPO0424	YPO0424	pectinesterase	I/N	aTt/aAt	201	1086	.	.	N	N	.	.	.	.	.	N	.	.	.	.	.	.	.	.	.	.	.	.	.	.	.	.	.	.	.	.	.	.	.	.	.	.	.	.
1084	445031	A	G	INTERGENIC	NA	NA	NA	NA	NA	NA	NA	.	.	.	.	.	.	.	.	.	.	.	.	.	.	.	.	.	.	.	N	N	.	.	.	.	.	.	.	.	.	.	N	N	.	.	.	.	.
1085	445033	T	C	INTERGENIC	NA	NA	NA	NA	NA	NA	NA	.	.	.	.	.	.	.	.	.	.	.	.	.	.	.	.	.	.	.	N	N	.	.	.	.	.	.	.	.	.	.	N	N	.	.	.	.	.
1086	445252	T	A	INTERGENIC	NA	NA	NA	NA	NA	NA	NA	.	.	N	N	.	N	N	N	N	.	N	N	N	N	.	.	N	N	N	N	.	N	N	N	.	N	N	N	N	N	N	.	.	.	N	.	.	N
1087	445431	T	C	INTERGENIC	NA	NA	NA	NA	NA	NA	NA	C	N	N	N	C	C	C	C	C	C	C	C	C	C	C	C	C	C	C	C	C	C	C	C	C	C	C	C	C	C	C	.	.	.	.	.	.	.
1088	445431	T	C	DOWNSTREAM: 8 bases	YPO0425	hmsT	HmsT protein	NA	NA	NA	1173	C	N	N	N	C	C	C	C	C	C	C	C	C	C	C	C	C	C	C	C	C	C	C	C	C	C	C	C	C	C	C	.	.	.	.	.	.	.
1089	445674	T	C	NON_SYNONYMOUS_CODING	YPO0425	hmsT	HmsT protein	N/S	aAc/aGc	313	1173	C	C	C	C	C	C	C	C	C	C	C	C	C	C	C	C	C	C	C	C	C	C	C	C	C	C	C	C	C	C	C	.	.	.	.	.	.	.
1090	445958	A	T	NON_SYNONYMOUS_CODING	YPO0425	hmsT	HmsT protein	D/E	gaT/gaA	218	1173	.	.	.	N	.	.	.	.	.	.	.	.	.	.	.	.	.	.	.	.	.	.	.	.	.	.	.	.	.	.	.	.	.	.	.	.	.	.
1091	446060	C	A	SYNONYMOUS_CODING	YPO0425	hmsT	HmsT protein	P/P	ccG/ccT	184	1173	.	N	N	N	.	.	.	.	.	.	.	.	.	.	.	.	.	.	.	.	.	.	.	.	.	.	.	.	.	.	.	.	.	.	.	.	.	.
1092	446569	A	G	NON_SYNONYMOUS_CODING	YPO0425	hmsT	HmsT protein	F/L	Ttt/Ctt	15	1173	G	N	N	N	G	G	G	G	G	G	G	G	G	G	N	G	G	G	G	G	G	G	G	G	G	G	G	G	G	.	.	.	.	.	.	.	.	.
1093	446712	A	C	INTERGENIC	NA	NA	NA	NA	NA	NA	NA	C	N	N	N	C	C	N	C	N	C	N	C	N	N	C	C	C	C	N	N	C	N	C	C	C	C	C	C	C	N	.	.	.	.	N	.	.	N
1094	447459	A	G	INTERGENIC	NA	NA	NA	NA	NA	NA	NA	.	.	.	.	.	.	.	.	.	.	.	.	.	.	.	.	.	.	.	.	N	.	.	.	.	.	.	.	.	.	.	.	.	.	.	.	.	.
1095	447459	A	G	UPSTREAM: 11 bases	YPt_04	YPt_04	tRNA-Leu	NA	NA	NA	87	.	.	.	.	.	.	.	.	.	.	.	.	.	.	.	.	.	.	.	.	N	.	.	.	.	.	.	.	.	.	.	.	.	.	.	.	.	.
1096	447920	T	G	NON_SYNONYMOUS_CODING	YPO0427	rsmC	16S ribosomal RNA m2G1207 methyltransferase	T/P	Acc/Ccc	277	1044	.	.	.	N	.	.	.	.	.	.	.	.	.	.	.	.	.	.	.	.	.	.	.	.	.	.	.	.	.	.	.	.	.	.	.	.	.	.
1097	447946	T	G	NON_SYNONYMOUS_CODING	YPO0427	rsmC	16S ribosomal RNA m2G1207 methyltransferase	N/T	aAc/aCc	268	1044	.	.	.	N	.	.	.	.	.	.	.	.	.	.	.	.	.	.	.	.	.	.	.	.	.	.	.	.	.	.	.	.	.	.	.	.	.	.
1098	449523	C	A	NON_SYNONYMOUS_CODING	YPO0429	rimI	ribosomal-protein-alanine N-acetyltransferase	A/E	gCg/gAg	94	444	.	.	.	.	.	.	.	.	.	.	N	.	.	.	.	.	.	.	.	.	.	.	.	.	.	.	.	.	.	.	.	.	.	.	.	.	.	.
1099	449702	T	G	DOWNSTREAM: 16 bases	YPO0429	rimI	ribosomal-protein-alanine N-acetyltransferase	NA	NA	NA	444	.	.	N	.	.	.	.	.	N	.	N	N	N	N	.	.	.	.	N	.	.	N	N	.	.	.	N	.	N	N	.	.	.	.	.	.	.	.
1100	449702	T	G	INTERGENIC	NA	NA	NA	NA	NA	NA	NA	.	.	N	.	.	.	.	.	N	.	N	N	N	N	.	.	.	.	N	.	.	N	N	.	.	.	N	.	N	N	.	.	.	.	.	.	.	.
1101	450327	C	T	SYNONYMOUS_CODING	YPO0430	prfC	peptide chain release factor 3	L/L	Ctg/Ttg	155	1590	.	.	.	.	.	.	.	.	.	N	N	.	N	.	.	.	.	.	.	.	.	.	.	.	.	.	.	.	.	.	.	.	.	.	.	.	.	.
1102	450658	T	G	NON_SYNONYMOUS_CODING	YPO0430	prfC	peptide chain release factor 3	V/G	gTg/gGg	265	1590	.	N	N	N	.	.	.	.	.	N	N	.	.	.	N	.	.	.	.	.	N	.	.	.	.	.	N	.	.	.	.	.	.	.	.	.	.	.
1103	451790	A	C	NON_SYNONYMOUS_CODING	YPO0431	osmY	hypothetical protein	T/P	Aca/Cca	4	615	.	.	N	.	.	.	.	.	.	.	.	.	.	.	N	.	.	.	.	.	.	.	.	.	.	.	.	.	.	.	.	.	.	.	.	N	.	.
1104	452202	C	G	NON_SYNONYMOUS_CODING	YPO0431	osmY	hypothetical protein	T/S	aCc/aGc	141	615	.	.	N	N	.	.	N	.	.	.	.	.	.	.	.	.	.	.	.	.	N	.	.	.	.	.	N	.	.	N	.	.	.	.	.	.	.	.
1105	452206	C	T	SYNONYMOUS_CODING	YPO0431	osmY	hypothetical protein	S/S	agC/agT	142	615	.	.	N	N	.	.	N	.	.	.	.	.	.	.	N	.	.	.	.	.	.	.	.	T	.	.	N	N	.	N	.	.	.	.	.	.	.	.
1106	453638	C	T	NON_SYNONYMOUS_CODING	YPO0433	YPO0433	hypothetical protein	A/V	gCg/gTg	281	1272	.	.	.	.	.	.	.	.	.	N	N	.	.	.	.	.	.	.	N	.	.	.	.	.	.	.	.	.	.	.	.	.	.	.	.	.	.	.
1107	453735	G	A	SYNONYMOUS_CODING	YPO0433	YPO0433	hypothetical protein	G/G	ggG/ggA	313	1272	.	N	N	N	.	.	.	.	.	N	.	.	.	.	N	A	A	A	A	A	A	A	A	A	A	A	A	A	A	.	.	.	.	.	.	.	.	.
1108	455290	A	G	INTERGENIC	NA	NA	NA	NA	NA	NA	NA	.	N	N	N	.	.	.	.	.	.	.	.	N	N	.	.	.	.	N	.	.	.	N	.	.	.	N	.	.	.	.	.	.	.	.	N	.	N
1109	455641	A	T	NON_SYNONYMOUS_CODING	YPO0435	YPO0435	Na%2B dependent nucleoside transporter family protein	I/F	Atc/Ttc	72	1272	.	N	N	N	.	.	N	.	.	.	.	.	.	.	.	.	.	.	.	.	.	.	.	.	.	.	.	.	.	.	.	.	.	.	.	.	.	.
1110	456222	G	T	NON_SYNONYMOUS_CODING	YPO0435	YPO0435	Na%2B dependent nucleoside transporter family protein	M/I	atG/atT	265	1272	.	.	.	.	.	.	.	.	N	.	.	.	.	.	N	.	.	.	.	.	.	.	.	.	.	.	.	N	.	.	.	.	N	.	.	.	.	.
1111	458071	A	G	SYNONYMOUS_STOP	YPO0436	deoC	deoxyribose-phosphate aldolase	*/*	tAa/tGa	266	798	.	N	.	.	.	.	.	.	.	.	.	.	.	.	N	.	.	.	.	.	N	.	.	.	.	.	.	N	.	.	.	.	.	.	.	.	.	.
1112	458631	A	C	NON_SYNONYMOUS_CODING	YPO0437	deoA	pseudo	M/L	Atg/Ctg	147	1319	.	N	N	N	N	N	N	N	N	N	N	N	N	N	N	N	N	.	N	N	N	N	N	N	N	N	N	N	N	N	N	.	.	.	.	.	.	.
1113	459285	T	C	NON_SYNONYMOUS_CODING	YPO0437	deoA	pseudo	S/P	Tcg/Ccg	365	1319	.	.	N	N	.	.	N	N	N	N	N	N	N	N	.	.	.	.	N	N	N	N	N	.	.	N	N	N	N	N	.	.	.	.	N	N	N	.
1114	459396	A	G	NON_SYNONYMOUS_CODING	YPO0437	deoA	pseudo	M/V	Atg/Gtg	402	1319	.	.	.	.	.	.	.	.	.	N	.	.	.	.	.	.	.	.	.	.	.	N	.	.	.	.	N	G	G	.	.	.	.	.	.	.	.	.
1115	459426	C	A	SYNONYMOUS_CODING	YPO0437	deoA	pseudo	R/R	Cgg/Agg	412	1319	.	N	N	.	.	.	.	.	.	.	N	.	.	.	.	.	.	.	.	.	.	.	.	.	.	.	.	.	.	.	.	.	.	.	.	.	.	.
1116	459766	G	A	NON_SYNONYMOUS_CODING	YPO0439	deoB	phosphopentomutase	E/K	Gaa/Aaa	42	1224	.	.	.	.	.	.	.	.	N	.	N	.	.	.	.	.	.	.	.	N	.	.	.	.	.	.	.	N	.	.	.	.	.	.	.	.	.	.
1117	460999	G	T	SYNONYMOUS_CODING	YPO0440	deoD	purine nucleoside phosphorylase	T/T	acG/acT	3	720	.	.	N	N	.	.	.	.	.	.	.	.	.	.	.	.	.	.	.	.	N	.	.	.	N	.	N	.	.	.	.	.	.	.	.	.	.	.
1118	461174	G	A	NON_SYNONYMOUS_CODING	YPO0440	deoD	purine nucleoside phosphorylase	G/S	Ggc/Agc	62	720	.	N	.	N	.	.	.	.	.	N	N	N	.	.	N	.	.	.	.	.	N	.	.	.	N	.	N	N	.	.	.	.	.	.	.	.	.	.
1119	461550	G	A	NON_SYNONYMOUS_CODING	YPO0440	deoD	purine nucleoside phosphorylase	C/Y	tGc/tAc	187	720	A	.	.	N	.	.	N	N	N	N	N	N	.	.	.	.	.	.	N	.	.	N	.	.	.	N	N	.	.	N	.	.	.	.	.	.	.	.
1120	463516	T	G	SYNONYMOUS_CODING	YPO0442	serB	phosphoserine phosphatase	L/L	ctT/ctG	254	981	G	G	N	N	G	G	G	G	G	G	G	G	G	G	G	G	G	G	G	G	N	G	G	G	G	G	G	G	G	.	.	.	.	.	.	.	.	.
1121	463681	A	G	SYNONYMOUS_CODING	YPO0442	serB	phosphoserine phosphatase	L/L	ttA/ttG	309	981	.	.	N	N	.	.	.	.	.	N	.	.	.	.	.	.	.	.	.	.	.	.	.	.	.	.	.	N	.	.	.	.	.	.	.	.	.	.
1122	463693	C	T	SYNONYMOUS_CODING	YPO0442	serB	phosphoserine phosphatase	L/L	ctC/ctT	313	981	.	N	N	N	.	.	.	.	.	N	.	.	.	.	.	.	.	.	.	.	.	.	.	.	.	.	N	.	.	.	.	.	.	.	.	.	.	.
1123	465133	A	C	NON_SYNONYMOUS_CODING	YPO0443	radA	DNA repair protein RadA	K/N	aaA/aaC	437	1383	G	.	N	.	.	.	.	.	.	.	.	.	.	.	.	N	.	.	.	.	.	.	.	.	.	.	.	.	.	.	.	.	.	.	.	.	.	.
1124	465133	A	G	SYNONYMOUS_CODING	YPO0443	radA	DNA repair protein RadA	K/K	aaA/aaG	437	1383	G	.	N	.	.	.	.	.	.	.	.	.	.	.	.	N	.	.	.	.	.	.	.	.	.	.	.	.	.	.	.	.	.	.	.	.	.	.
1125	465274	G	T	DOWNSTREAM: 69 bases	YPO0443	radA	DNA repair protein RadA	NA	NA	NA	1383	.	N	N	N	.	.	.	.	.	.	N	.	.	N	N	.	.	.	.	.	.	.	.	.	.	.	N	.	.	.	.	.	N	.	.	.	.	.
1126	465274	G	T	INTERGENIC	NA	NA	NA	NA	NA	NA	NA	.	N	N	N	.	.	.	.	.	.	N	.	.	N	N	.	.	.	.	.	.	.	.	.	.	.	N	.	.	.	.	.	N	.	.	.	.	.
1127	465274	G	T	UPSTREAM: 90 bases	YPO0444	nadR	nicotinamide-nucleotide adenylyltransferase	NA	NA	NA	1272	.	N	N	N	.	.	.	.	.	.	N	.	.	N	N	.	.	.	.	.	.	.	.	.	.	.	N	.	.	.	.	.	N	.	.	.	.	.
1128	465301	A	T	DOWNSTREAM: 96 bases	YPO0443	radA	DNA repair protein RadA	NA	NA	NA	1383	.	N	N	N	.	.	.	.	N	N	.	.	.	.	N	.	.	.	.	.	N	.	.	.	.	N	N	N	.	N	.	.	.	.	.	.	.	.
1129	465301	A	T	INTERGENIC	NA	NA	NA	NA	NA	NA	NA	.	N	N	N	.	.	.	.	N	N	.	.	.	.	N	.	.	.	.	.	N	.	.	.	.	N	N	N	.	N	.	.	.	.	.	.	.	.
1130	465301	A	T	UPSTREAM: 63 bases	YPO0444	nadR	nicotinamide-nucleotide adenylyltransferase	NA	NA	NA	1272	.	N	N	N	.	.	.	.	N	N	.	.	.	.	N	.	.	.	.	.	N	.	.	.	.	N	N	N	.	N	.	.	.	.	.	.	.	.
1131	467278	G	T	NON_SYNONYMOUS_CODING	YPO0445	YPO0445	hypothetical protein	V/F	Gtt/Ttt	163	1131	.	.	N	.	.	.	.	.	.	.	.	.	.	.	.	.	.	.	N	.	.	.	.	.	.	.	.	.	.	.	.	.	.	.	.	.	.	.
1132	469276	A	G	SYNONYMOUS_CODING	YPO0446	yjjK	pseudo	R/R	cgT/cgC	152	1664	.	N	.	N	.	.	.	.	.	.	.	.	.	.	.	.	.	.	.	.	N	.	.	.	.	.	.	N	.	.	.	.	.	.	.	.	.	.
1133	469498	A	G	SYNONYMOUS_CODING	YPO0446	yjjK	pseudo	P/P	ccT/ccC	78	1664	.	.	.	.	.	.	.	.	.	.	.	.	.	.	.	.	.	.	.	.	.	.	.	.	.	.	.	.	.	.	.	.	.	.	.	.	.	.
1134	469606	G	T	SYNONYMOUS_CODING	YPO0446	yjjK	pseudo	G/G	ggC/ggA	42	1664	.	.	N	N	.	.	.	.	N	N	N	N	.	.	.	T	T	T	T	N	T	T	T	T	T	T	N	N	T	.	.	.	.	.	.	.	.	.
1135	469898	C	A	INTERGENIC	NA	NA	NA	NA	NA	NA	NA	.	N	N	.	.	.	.	.	N	N	N	.	N	.	.	.	.	.	.	N	.	.	.	.	.	.	.	.	.	.	.	.	.	.	.	.	.	.
1136	469898	C	A	DOWNSTREAM: 16 bases	YPO0448	YPO0448	lipoprotein	NA	NA	NA	507	.	N	N	.	.	.	.	.	N	N	N	.	N	.	.	.	.	.	.	N	.	.	.	.	.	.	.	.	.	.	.	.	.	.	.	.	.	.
1137	470340	C	T	SYNONYMOUS_CODING	YPO0448	YPO0448	lipoprotein	G/G	ggG/ggA	27	507	.	N	N	N	.	.	.	.	.	.	N	N	.	.	N	.	.	.	.	.	N	.	.	.	.	.	N	N	.	.	.	.	.	.	.	.	.	.
1138	470340	C	T	DOWNSTREAM: 86 bases	YPO0449	YPO0449	hypothetical protein	NA	NA	NA	1278	.	N	N	N	.	.	.	.	.	.	N	N	.	.	N	.	.	.	.	.	N	.	.	.	.	.	N	N	.	.	.	.	.	.	.	.	.	.
1139	470409	C	T	NON_SYNONYMOUS_CODING	YPO0448	YPO0448	lipoprotein	M/I	atG/atA	4	507	.	.	N	.	.	.	.	.	.	N	.	.	.	.	N	.	.	.	.	.	.	.	.	.	.	.	.	.	.	.	.	.	.	.	.	.	.	.
1140	470409	C	T	DOWNSTREAM: 17 bases	YPO0449	YPO0449	hypothetical protein	NA	NA	NA	1278	.	.	N	.	.	.	.	.	.	N	.	.	.	.	N	.	.	.	.	.	.	.	.	.	.	.	.	.	.	.	.	.	.	.	.	.	.	.
1141	471111	G	A	NON_SYNONYMOUS_CODING	YPO0449	YPO0449	hypothetical protein	A/V	gCt/gTt	198	1278	.	N	A	N	.	.	.	N	.	N	.	N	.	.	N	.	.	.	N	.	N	.	.	.	.	.	N	N	.	.	.	.	.	.	.	.	.	.
1142	471114	A	C	NON_SYNONYMOUS_CODING	YPO0449	YPO0449	hypothetical protein	V/G	gTg/gGg	197	1278	.	N	.	N	.	.	.	N	.	.	.	N	.	.	N	.	.	.	.	.	N	.	.	.	.	.	N	N	N	.	.	.	.	.	.	.	.	.
1143	471157	T	A	NON_SYNONYMOUS_CODING	YPO0449	YPO0449	hypothetical protein	M/L	Atg/Ttg	183	1278	.	.	N	.	.	.	.	.	.	.	.	.	.	.	.	.	.	.	.	.	.	.	.	.	.	.	.	.	.	.	.	.	.	.	.	.	.	.
1144	471201	C	A	NON_SYNONYMOUS_CODING	YPO0449	YPO0449	hypothetical protein	C/F	tGc/tTc	168	1278	.	N	N	.	.	.	.	.	.	.	.	.	.	.	.	.	.	.	.	.	N	.	.	.	.	.	.	.	.	.	.	.	.	.	.	.	.	.
1145	471427	C	T	NON_SYNONYMOUS_CODING	YPO0449	YPO0449	hypothetical protein	E/K	Gaa/Aaa	93	1278	.	.	N	.	.	.	.	.	.	.	.	.	.	.	.	.	.	.	.	.	.	.	.	.	.	.	N	.	.	.	.	.	.	.	.	.	.	.
1146	472352	A	G	INTERGENIC	NA	NA	NA	NA	NA	NA	NA	G	G	N	N	G	G	G	G	G	G	G	G	G	G	G	G	G	G	G	G	G	G	G	G	G	G	G	G	G	.	.	.	.	.	.	.	.	.
1147	472352	A	G	UPSTREAM: 5 bases	YPO0450	YPO0450	hypothetical protein	NA	NA	NA	624	G	G	N	N	G	G	G	G	G	G	G	G	G	G	G	G	G	G	G	G	G	G	G	G	G	G	G	G	G	.	.	.	.	.	.	.	.	.
1148	472456	C	T	INTERGENIC	NA	NA	NA	NA	NA	NA	NA	.	N	N	N	.	N	N	N	N	T	N	N	N	N	T	T	N	N	N	N	N	N	N	N	N	N	N	N	N	N	N	.	N	N	N	.	N	N
1149	472490	G	C	INTERGENIC	NA	NA	NA	NA	NA	NA	NA	.	N	N	N	.	N	N	N	N	.	N	N	N	N	.	.	N	N	N	N	N	N	N	N	.	N	N	N	N	N	N	.	.	N	N	N	N	N
1150	472754	C	A	NON_SYNONYMOUS_CODING	YPO0451	YPO0451	cation-transporting P-type ATPase	G/W	Ggg/Tgg	899	2727	.	.	N	.	.	.	.	.	.	.	.	.	.	.	.	.	.	.	.	.	.	.	.	.	.	.	.	.	.	.	.	.	.	.	.	.	.	.
1151	473079	G	T	NON_SYNONYMOUS_CODING	YPO0451	YPO0451	cation-transporting P-type ATPase	F/L	ttC/ttA	790	2727	.	.	.	.	.	.	.	.	.	.	.	.	.	.	.	.	.	.	.	.	N	.	.	.	N	.	.	.	.	.	.	.	.	.	.	.	.	.
1152	473704	G	C	NON_SYNONYMOUS_CODING	YPO0451	YPO0451	cation-transporting P-type ATPase	A/G	gCc/gGc	582	2727	.	.	N	.	.	.	N	.	.	.	N	.	.	.	.	.	.	.	.	.	N	.	.	.	.	N	.	N	C	.	.	.	.	.	.	.	.	.
1153	473712	C	A	SYNONYMOUS_CODING	YPO0451	YPO0451	cation-transporting P-type ATPase	A/A	gcG/gcT	579	2727	.	.	N	.	.	.	.	.	.	.	.	.	.	.	.	.	.	.	.	.	.	.	.	.	.	.	.	N	.	.	.	.	.	.	.	.	.	.
1154	477107	C	T	SYNONYMOUS_CODING	YPO0452	slt	lytic murein transglycosylase	L/L	Ctg/Ttg	364	1920	.	.	.	N	.	.	N	.	.	N	N	.	.	.	.	.	.	.	.	.	.	.	.	.	.	N	N	.	.	.	.	.	N	.	.	.	.	.
1155	478026	G	T	INTERGENIC	NA	NA	NA	NA	NA	NA	NA	.	N	.	.	.	.	N	.	.	.	N	.	.	.	N	.	.	.	.	N	N	.	.	.	.	N	N	T	T	.	.	.	.	.	.	.	.	.
1156	478026	G	T	DOWNSTREAM: 89 bases	YPO0452	slt	lytic murein transglycosylase	NA	NA	NA	1920	.	N	.	.	.	.	N	.	.	.	N	.	.	.	N	.	.	.	.	N	N	.	.	.	.	N	N	T	T	.	.	.	.	.	.	.	.	.
1157	479675	A	T	NON_SYNONYMOUS_CODING	YPO0455	gpmB	phosphoglycerate mutase	T/S	Aca/Tca	160	648	.	.	N	.	.	.	.	.	.	N	.	.	.	.	N	.	.	.	.	N	N	T	T	T	T	T	N	T	T	.	.	.	.	.	.	.	.	.
1158	480174	A	G	NON_SYNONYMOUS_CODING	YPO0456	rob	right origin-binding protein	Y/H	Tat/Cat	179	867	.	.	N	.	.	.	.	.	.	N	.	.	.	.	N	.	.	.	.	.	.	.	.	.	.	.	N	N	.	.	.	.	.	.	.	.	.	.
1159	480773	C	T	INTERGENIC	NA	NA	NA	NA	NA	NA	NA	.	.	N	N	.	.	.	.	N	.	.	.	.	.	.	.	.	.	.	.	.	.	.	.	.	.	.	N	.	.	.	.	.	.	.	.	.	.
1160	480773	C	T	UPSTREAM: 65 bases	YPO0456	rob	right origin-binding protein	NA	NA	NA	867	.	.	N	N	.	.	.	.	N	.	.	.	.	.	.	.	.	.	.	.	.	.	.	.	.	.	.	N	.	.	.	.	.	.	.	.	.	.
1161	480830	A	T	INTERGENIC	NA	NA	NA	NA	NA	NA	NA	.	N	N	N	.	.	N	.	N	.	N	N	N	N	.	.	.	.	.	.	.	N	N	.	.	.	.	N	N	N	N	.	N	.	.	.	.	.
1162	481421	A	C	INTERGENIC	NA	NA	NA	NA	NA	NA	NA	.	N	N	N	.	.	.	.	.	.	N	.	.	.	.	.	.	.	.	N	.	.	.	.	N	.	.	N	.	.	.	.	.	.	.	.	.	.
1163	481421	A	C	DOWNSTREAM: 20 bases	YPO0457	creA	hypothetical protein	NA	NA	NA	468	.	N	N	N	.	.	.	.	.	.	N	.	.	.	.	.	.	.	.	N	.	.	.	.	N	.	.	N	.	.	.	.	.	.	.	.	.	.
1164	481524	A	C	INTERGENIC	NA	NA	NA	NA	NA	NA	NA	.	.	.	N	.	.	N	N	N	.	N	N	N	N	.	.	.	.	N	.	.	.	.	.	.	.	N	.	.	N	.	.	.	.	.	N	.	.
1165	481524	A	C	DOWNSTREAM: 51 bases	YPO0458	arcA	two-component response regulator	NA	NA	NA	717	.	.	.	N	.	.	N	N	N	.	N	N	N	N	.	.	.	.	N	.	.	.	.	.	.	.	N	.	.	N	.	.	.	.	.	N	.	.
1166	482325	T	C	INTERGENIC	NA	NA	NA	NA	NA	NA	NA	.	N	N	N	.	C	C	C	N	C	N	N	N	N	N	N	C	C	C	N	N	C	N	C	C	C	N	N	C	N	.	.	.	.	.	.	.	.
1167	482325	T	C	UPSTREAM: 34 bases	YPO0458	arcA	two-component response regulator	NA	NA	NA	717	.	N	N	N	.	C	C	C	N	C	N	N	N	N	N	N	C	C	C	N	N	C	N	C	C	C	N	N	C	N	.	.	.	.	.	.	.	.
1168	482327	G	T	INTERGENIC	NA	NA	NA	NA	NA	NA	NA	.	N	N	N	.	.	.	.	.	.	N	N	N	N	N	N	.	.	.	N	N	.	N	.	.	N	N	.	.	N	.	.	.	.	.	.	.	.
1169	482327	G	T	UPSTREAM: 36 bases	YPO0458	arcA	two-component response regulator	NA	NA	NA	717	.	N	N	N	.	.	.	.	.	.	N	N	N	N	N	N	.	.	.	N	N	.	N	.	.	N	N	.	.	N	.	.	.	.	.	.	.	.
1170	482328	A	G	INTERGENIC	NA	NA	NA	NA	NA	NA	NA	G	N	N	N	G	G	G	G	G	G	N	N	N	N	N	N	G	G	G	N	N	G	N	G	G	N	N	G	G	N	.	.	.	.	.	.	.	.
1171	482328	A	G	UPSTREAM: 37 bases	YPO0458	arcA	two-component response regulator	NA	NA	NA	717	G	N	N	N	G	G	G	G	G	G	N	N	N	N	N	N	G	G	G	N	N	G	N	G	G	N	N	G	G	N	.	.	.	.	.	.	.	.
1172	483293	T	C	INTERGENIC	NA	NA	NA	NA	NA	NA	NA	C	C	N	N	C	C	C	N	C	C	N	C	N	C	C	C	C	C	N	N	C	N	C	C	C	C	C	N	C	N	C	.	.	.	.	N	.	.
1173	483323	G	C	INTERGENIC	NA	NA	NA	NA	NA	NA	NA	.	.	N	N	.	N	N	N	N	.	N	N	N	N	.	.	N	.	N	N	.	N	N	.	.	N	N	.	N	N	N	.	.	N	.	N	.	N
1174	483323	G	C	UPSTREAM: 72 bases	YPO0459	thrA	bifunctional aspartokinase I%2Fhomoserine dehydrogenase I	NA	NA	NA	2460	.	.	N	N	.	N	N	N	N	.	N	N	N	N	.	.	N	.	N	N	.	N	N	.	.	N	N	.	N	N	N	.	.	N	.	N	.	N
1175	483324	C	T	INTERGENIC	NA	NA	NA	NA	NA	NA	NA	.	.	N	N	.	N	N	N	N	.	N	N	N	N	.	.	N	.	N	N	.	N	N	.	.	N	N	.	N	N	N	.	.	N	.	N	.	N
1176	483324	C	T	UPSTREAM: 71 bases	YPO0459	thrA	bifunctional aspartokinase I%2Fhomoserine dehydrogenase I	NA	NA	NA	2460	.	.	N	N	.	N	N	N	N	.	N	N	N	N	.	.	N	.	N	N	.	N	N	.	.	N	N	.	N	N	N	.	.	N	.	N	.	N
1177	483329	T	A	INTERGENIC	NA	NA	NA	NA	NA	NA	NA	.	.	N	N	.	.	N	N	N	.	N	N	N	N	.	.	N	.	N	N	.	N	N	.	.	N	N	.	N	N	N	.	.	N	.	.	.	N
1178	483329	T	A	UPSTREAM: 66 bases	YPO0459	thrA	bifunctional aspartokinase I%2Fhomoserine dehydrogenase I	NA	NA	NA	2460	.	.	N	N	.	.	N	N	N	.	N	N	N	N	.	.	N	.	N	N	.	N	N	.	.	N	N	.	N	N	N	.	.	N	.	.	.	N
1179	485510	C	T	NON_SYNONYMOUS_CODING	YPO0459	thrA	bifunctional aspartokinase I%2Fhomoserine dehydrogenase I	P/S	Cca/Tca	706	2460	.	N	N	.	.	.	.	T	T	.	N	.	.	.	N	.	.	.	.	.	.	.	.	.	.	.	.	N	.	.	.	.	.	.	.	.	.	.
1180	485976	C	T	SYNONYMOUS_CODING	YPO0460	thrB	homoserine kinase	A/A	gcC/gcT	40	930	.	.	N	N	.	.	.	.	.	N	.	.	.	.	.	.	.	.	.	.	.	.	.	.	.	.	.	.	.	.	.	T	T	.	.	.	.	.
1181	487265	G	C	NON_SYNONYMOUS_CODING	YPO0461	thrC	threonine synthase	R/P	cGa/cCa	159	1290	.	.	N	N	.	.	N	.	.	.	.	.	N	.	.	.	.	.	.	.	.	.	.	.	.	.	.	N	.	N	.	.	.	.	.	.	.	.
1182	487785	C	T	SYNONYMOUS_CODING	YPO0461	thrC	threonine synthase	S/S	agC/agT	332	1290	.	N	N	.	.	.	.	.	.	N	N	.	N	.	.	.	.	.	T	T	T	T	T	T	N	T	T	N	T	.	.	.	.	.	.	.	.	.
1183	488724	T	G	INTERGENIC	NA	NA	NA	NA	NA	NA	NA	.	.	N	N	.	.	.	.	.	.	N	.	N	.	.	.	.	.	.	.	.	.	.	.	.	.	.	.	.	.	.	.	.	.	.	.	.	.
1184	488947	T	C	SYNONYMOUS_CODING	YPO0462	YPO0462	hypothetical protein	A/A	gcA/gcG	242	777	C	C	C	C	C	C	C	C	C	C	C	C	C	C	C	C	C	C	C	C	C	C	C	C	C	C	C	C	C	C	C	.	.	.	.	.	.	.
1185	490501	C	T	NON_SYNONYMOUS_CODING	YPO0463	talB	transaldolase B	R/C	Cgc/Tgc	100	954	.	.	.	.	.	.	.	.	.	.	N	.	.	.	.	.	.	.	.	.	.	.	.	.	.	.	N	N	.	.	.	.	.	.	.	.	.	.
1186	490670	C	G	NON_SYNONYMOUS_CODING	YPO0463	talB	transaldolase B	T/R	aCa/aGa	156	954	.	.	N	N	.	.	.	.	.	.	.	.	.	.	.	.	.	.	.	.	N	.	.	.	.	.	.	.	.	.	.	.	.	.	.	.	.	.
1187	493424	C	A	NON_SYNONYMOUS_CODING	YPO0465	YPO0465	transport protein	A/D	gCt/gAt	422	1389	.	.	N	N	.	.	.	.	.	.	N	N	.	.	N	.	.	.	N	N	N	N	A	A	A	N	N	N	A	.	.	.	.	.	.	.	.	.
1188	493535	A	G	NON_SYNONYMOUS_CODING	YPO0465	YPO0465	transport protein	N/S	aAc/aGc	459	1389	.	N	N	N	.	N	.	N	N	N	N	.	N	N	N	N	.	.	N	N	.	N	N	.	.	.	N	N	N	.	.	.	.	.	.	.	.	N
1189	493535	A	G	DOWNSTREAM: 83 bases	YPO0466	YPO0466	hypothetical protein	NA	NA	NA	2448	.	N	N	N	.	N	.	N	N	N	N	.	N	N	N	N	.	.	N	N	.	N	N	.	.	.	N	N	N	.	.	.	.	.	.	.	.	N
1190	497114	G	T	INTERGENIC	NA	NA	NA	NA	NA	NA	NA	.	.	N	N	.	.	N	.	N	N	N	N	N	N	N	.	.	.	N	N	N	.	.	.	N	.	N	N	N	.	.	.	N	N	.	.	.	.
1191	497115	T	A	INTERGENIC	NA	NA	NA	NA	NA	NA	NA	.	.	N	N	.	.	.	.	N	N	N	N	N	N	N	.	.	.	N	N	N	.	.	.	N	.	N	N	N	.	.	.	N	N	.	.	.	.
1192	500074	T	G	SYNONYMOUS_CODING	YPO0469	dnaJ	molecular chaperone DnaJ	G/G	ggT/ggG	238	1140	.	.	N	.	.	.	.	.	.	.	N	.	.	.	N	N	.	.	N	.	N	.	.	.	.	.	N	N	.	.	.	.	.	.	.	.	.	.
1193	500958	C	T	SYNONYMOUS_CODING	YPO0470	nhaA	pH-dependent sodium%2Fproton antiporter	F/F	ttC/ttT	72	1185	.	.	N	.	.	.	.	.	.	.	.	.	.	.	.	.	.	.	.	.	.	.	.	.	.	.	.	.	.	.	.	.	.	.	.	.	.	.
1194	500996	A	G	NON_SYNONYMOUS_CODING	YPO0470	nhaA	pH-dependent sodium%2Fproton antiporter	E/G	gAa/gGa	85	1185	.	.	.	.	.	.	.	.	.	.	.	.	.	.	.	.	.	.	.	.	.	.	.	.	.	.	.	.	.	.	.	.	.	.	.	.	.	.
1195	501006	G	T	NON_SYNONYMOUS_CODING	YPO0470	nhaA	pH-dependent sodium%2Fproton antiporter	L/F	ttG/ttT	88	1185	.	.	.	.	.	.	.	.	.	.	.	.	.	.	.	.	.	.	.	.	.	.	.	.	.	.	.	N	.	.	.	.	.	.	.	.	.	.
1196	501017	A	G	NON_SYNONYMOUS_CODING	YPO0470	nhaA	pH-dependent sodium%2Fproton antiporter	D/G	gAt/gGt	92	1185	.	.	.	.	.	.	.	.	.	.	.	.	.	.	.	.	.	.	.	.	.	.	.	.	.	.	.	.	.	.	.	.	.	.	.	.	.	.
1197	501055	A	G	NON_SYNONYMOUS_CODING	YPO0470	nhaA	pH-dependent sodium%2Fproton antiporter	M/V	Atg/Gtg	105	1185	.	.	N	N	.	.	.	.	N	.	N	N	N	N	.	.	.	.	N	.	N	N	N	.	.	.	N	N	.	N	.	.	.	N	.	.	.	.
1198	502542	G	A	SYNONYMOUS_CODING	YPO0471	nhaR	transcriptional activator NhaR	L/L	ttG/ttA	162	900	.	N	N	N	.	.	.	.	.	.	.	.	.	.	.	.	.	.	.	.	.	.	.	.	.	.	N	A	A	.	.	.	.	.	.	.	.	.
1199	503215	C	T	NON_SYNONYMOUS_CODING	YPO0472	rpsT	30S ribosomal protein S20	A/T	Gca/Aca	46	264	.	.	.	.	.	.	N	.	.	.	N	.	.	.	.	.	.	.	.	.	.	.	.	.	.	.	.	N	.	.	.	.	.	.	.	.	.	.
1200	503488	G	A	INTERGENIC	NA	NA	NA	NA	NA	NA	NA	.	.	.	.	.	.	.	.	.	.	.	.	.	.	.	.	.	.	.	.	.	.	.	.	A	A	A	N	A	.	.	.	.	.	.	.	.	.
1201	503609	G	T	INTERGENIC	NA	NA	NA	NA	NA	NA	NA	.	.	N	.	.	.	.	.	.	N	N	.	.	.	.	.	.	.	N	.	.	.	.	.	.	.	.	N	.	.	.	.	.	.	.	.	.	.
1202	503610	G	C	INTERGENIC	NA	NA	NA	NA	NA	NA	NA	.	.	N	.	.	.	N	.	.	N	N	.	.	.	.	.	.	.	N	.	.	.	.	.	.	.	.	N	N	.	.	.	.	.	.	.	.	.
1203	503821	G	A	SYNONYMOUS_CODING	YPO0474	ribF	bifunctional riboflavin kinase%2FFMN adenylyltransferase	L/L	ctG/ctA	19	939	.	.	N	N	.	.	.	.	N	.	N	N	.	.	N	.	.	.	.	N	.	.	.	.	.	.	.	A	.	.	.	.	N	.	.	N	.	.
1204	506399	C	T	SYNONYMOUS_CODING	YPO0475	ileS	isoleucyl-tRNA synthetase	S/S	agC/agT	555	2817	.	.	N	N	.	.	.	.	.	.	.	N	.	.	.	N	.	.	.	N	.	.	.	.	.	N	.	.	.	.	.	.	.	.	.	.	.	.
1205	507138	G	A	NON_SYNONYMOUS_CODING	YPO0475	ileS	isoleucyl-tRNA synthetase	E/K	Gaa/Aaa	802	2817	.	N	N	N	.	.	.	.	.	.	N	N	.	.	.	.	.	.	.	.	.	.	.	.	.	.	.	.	.	.	.	.	N	.	.	.	.	.
1206	508005	T	A	NON_SYNONYMOUS_CODING	YPO0476	lspA	lipoprotein signal peptidase	I/N	aTt/aAt	152	510	.	N	.	.	.	.	.	.	.	.	.	.	.	.	.	.	.	.	.	.	.	.	.	.	.	.	.	.	.	.	.	.	.	.	.	.	.	.
1207	508406	C	T	SYNONYMOUS_CODING	YPO0476a	fkpB	FKBP-type peptidylprolyl isomerase	T/T	acC/acT	93	459	.	N	.	N	.	.	.	.	.	N	.	.	.	.	.	.	.	.	.	T	N	T	T	T	T	N	N	N	T	.	.	.	.	.	.	.	.	.
1208	510477	G	T	INTERGENIC	NA	NA	NA	NA	NA	NA	NA	N	N	N	N	.	.	.	.	.	N	.	N	N	.	.	.	.	.	.	N	N	.	.	.	N	.	N	N	.	.	.	.	.	.	.	N	N	.
1209	510584	G	A	INTERGENIC	NA	NA	NA	NA	NA	NA	NA	.	.	N	N	.	.	.	.	N	.	.	.	N	.	.	.	.	.	N	.	.	N	N	.	A	A	A	N	A	.	.	.	.	.	.	.	.	.
1210	510854	T	G	SYNONYMOUS_CODING	YPO0480	dapB	dihydrodipicolinate reductase	G/G	ggT/ggG	14	822	.	.	N	.	.	.	.	.	.	N	.	.	.	.	.	.	.	.	.	.	N	.	.	.	.	.	.	.	.	.	.	.	.	.	.	.	.	.
1211	510855	G	T	STOP_GAINED	YPO0480	dapB	dihydrodipicolinate reductase	G/*	Gga/Tga	15	822	.	.	N	.	.	.	.	.	.	N	.	.	.	.	.	.	.	.	.	.	N	.	.	.	.	.	.	.	.	.	.	.	.	.	.	.	.	.
1212	510974	T	G	SYNONYMOUS_CODING	YPO0480	dapB	dihydrodipicolinate reductase	G/G	ggT/ggG	54	822	.	N	.	.	.	.	.	.	.	.	.	.	.	.	.	.	.	.	.	.	N	.	.	.	.	.	.	.	.	.	.	.	.	.	.	.	.	.
1213	511413	C	T	NON_SYNONYMOUS_CODING	YPO0480	dapB	dihydrodipicolinate reductase	R/C	Cgt/Tgt	201	822	.	N	N	N	.	.	.	.	.	N	.	N	.	.	.	.	.	.	.	.	N	.	.	.	.	N	N	N	N	.	.	.	.	.	.	.	.	.
1214	511633	A	T	STOP_LOST	YPO0480	dapB	dihydrodipicolinate reductase	*/L	tAa/tTa	274	822	.	N	N	N	.	.	.	.	N	.	.	.	N	.	.	.	.	.	N	.	.	.	.	.	.	.	N	.	.	.	.	.	.	.	.	.	.	.
1215	511653	G	T	DOWNSTREAM: 19 bases	YPO0480	dapB	dihydrodipicolinate reductase	NA	NA	NA	822	.	N	N	N	.	.	N	N	N	.	N	N	N	N	N	N	N	.	N	N	.	N	.	N	.	.	N	N	N	.	.	.	.	N	.	.	.	N
1216	511653	G	T	INTERGENIC	NA	NA	NA	NA	NA	NA	NA	.	N	N	N	.	.	N	N	N	.	N	N	N	N	N	N	N	.	N	N	.	N	.	N	.	.	N	N	N	.	.	.	.	N	.	.	.	N
1217	511978	C	T	INTERGENIC	NA	NA	NA	NA	NA	NA	NA	.	.	N	N	.	.	.	.	.	.	N	.	.	.	.	.	.	.	N	N	.	.	.	.	.	N	.	.	.	.	.	.	.	.	.	.	.	.
1218	512081	T	C	INTERGENIC	NA	NA	NA	NA	NA	NA	NA	.	N	N	N	.	.	.	.	.	.	.	.	.	.	.	.	.	.	.	.	.	.	.	.	.	.	.	.	.	.	.	.	.	.	.	N	.	.
1219	512081	T	C	UPSTREAM: 26 bases	YPO0481	carA	carbamoyl phosphate synthase small subunit	NA	NA	NA	1176	.	N	N	N	.	.	.	.	.	.	.	.	.	.	.	.	.	.	.	.	.	.	.	.	.	.	.	.	.	.	.	.	.	.	.	N	.	.
1220	512086	G	A	INTERGENIC	NA	NA	NA	NA	NA	NA	NA	.	N	N	N	.	.	.	.	.	.	.	.	.	.	.	.	.	.	.	.	.	.	.	.	.	.	N	.	.	.	.	.	.	.	.	N	.	.
1221	512086	G	A	UPSTREAM: 21 bases	YPO0481	carA	carbamoyl phosphate synthase small subunit	NA	NA	NA	1176	.	N	N	N	.	.	.	.	.	.	.	.	.	.	.	.	.	.	.	.	.	.	.	.	.	.	N	.	.	.	.	.	.	.	.	N	.	.
1222	512182	G	T	NON_SYNONYMOUS_CODING	YPO0481	carA	carbamoyl phosphate synthase small subunit	A/S	Gca/Tca	26	1176	.	.	N	N	.	.	N	.	.	N	.	N	N	.	N	.	.	.	.	N	N	.	.	.	.	.	N	N	.	.	.	.	.	.	.	.	.	.
1223	512187	A	G	SYNONYMOUS_CODING	YPO0481	carA	carbamoyl phosphate synthase small subunit	V/V	gtA/gtG	27	1176	.	N	N	N	.	.	.	.	.	N	.	N	.	.	N	.	.	.	.	N	N	N	.	.	.	.	N	N	.	.	.	.	.	.	.	.	.	.
1224	512211	G	A	SYNONYMOUS_CODING	YPO0481	carA	carbamoyl phosphate synthase small subunit	S/S	tcG/tcA	35	1176	.	.	N	N	.	.	.	.	N	.	.	N	.	.	N	.	.	.	.	.	.	.	.	.	.	.	.	N	.	.	.	.	.	.	.	.	.	.
1225	512325	T	C	SYNONYMOUS_CODING	YPO0481	carA	carbamoyl phosphate synthase small subunit	S/S	tcT/tcC	73	1176	.	.	.	N	.	.	.	.	N	N	.	.	.	.	N	.	.	.	.	.	N	.	.	.	.	.	.	N	.	.	.	.	.	.	.	.	.	.
1226	512617	C	T	SYNONYMOUS_CODING	YPO0481	carA	carbamoyl phosphate synthase small subunit	L/L	Ctg/Ttg	171	1176	.	.	.	.	.	.	.	.	.	.	.	.	.	.	.	.	.	.	.	.	N	.	.	.	.	N	.	N	.	T	.	.	.	.	.	.	.	.
1227	513449	T	C	NON_SYNONYMOUS_CODING	YPO0482	carB	carbamoyl phosphate synthase large subunit	L/P	cTg/cCg	51	3234	C	C	C	N	C	C	C	C	N	C	C	C	C	C	C	C	C	C	C	C	C	C	C	C	C	C	C	C	C	.	.	.	.	.	.	.	.	.
1228	513553	G	T	NON_SYNONYMOUS_CODING	YPO0482	carB	carbamoyl phosphate synthase large subunit	V/F	Gtt/Ttt	86	3234	.	.	N	.	.	.	.	.	.	N	.	.	.	.	N	.	.	.	.	.	.	.	.	.	.	.	.	N	.	.	.	.	.	.	.	.	.	.
1229	513627	A	T	NON_SYNONYMOUS_CODING	YPO0482	carB	carbamoyl phosphate synthase large subunit	E/D	gaA/gaT	110	3234	.	.	N	.	.	.	.	.	.	N	.	.	.	.	.	.	.	.	.	.	.	.	.	.	.	.	.	.	.	.	.	.	.	.	.	.	.	.
1230	513645	T	G	NON_SYNONYMOUS_CODING	YPO0482	carB	carbamoyl phosphate synthase large subunit	I/M	atT/atG	116	3234	.	.	N	.	.	.	.	.	.	.	.	.	.	.	.	.	.	.	.	.	.	.	.	.	.	.	.	.	.	.	.	.	.	.	.	.	.	.
1231	513872	G	T	NON_SYNONYMOUS_CODING	YPO0482	carB	carbamoyl phosphate synthase large subunit	C/F	tGc/tTc	192	3234	.	.	N	.	.	.	.	.	.	.	.	.	.	.	.	.	.	.	.	.	.	.	.	.	.	.	.	N	.	.	.	.	.	.	.	.	.	.
1232	514908	G	A	SYNONYMOUS_CODING	YPO0482	carB	carbamoyl phosphate synthase large subunit	S/S	tcG/tcA	537	3234	.	.	A	.	.	.	.	.	.	.	.	.	.	.	.	.	.	.	.	.	N	.	.	.	.	.	.	.	.	.	.	.	.	.	.	.	.	.
1233	515758	T	C	NON_SYNONYMOUS_CODING	YPO0482	carB	carbamoyl phosphate synthase large subunit	C/R	Tgt/Cgt	821	3234	.	.	.	.	.	.	.	.	.	.	.	.	.	.	.	.	.	.	.	.	.	.	.	.	.	.	.	.	.	.	.	.	.	.	.	.	.	.
1234	515976	G	A	SYNONYMOUS_CODING	YPO0482	carB	carbamoyl phosphate synthase large subunit	V/V	gtG/gtA	893	3234	.	N	N	N	.	.	.	.	.	N	.	.	.	.	.	.	.	.	.	N	N	.	.	.	.	.	N	.	.	.	.	.	.	.	.	.	.	.
1235	516253	A	G	NON_SYNONYMOUS_CODING	YPO0482	carB	carbamoyl phosphate synthase large subunit	I/V	Ata/Gta	986	3234	.	.	N	N	.	.	.	.	.	.	N	.	.	.	.	.	.	.	.	.	N	.	.	.	.	.	.	N	.	.	.	.	.	.	.	.	.	.
1236	519383	G	A	NON_SYNONYMOUS_CODING	YPO0486	folA	dihydrofolate reductase	M/I	atG/atA	95	483	.	.	.	.	.	.	.	.	.	.	N	.	.	.	N	.	.	.	.	.	.	.	.	.	N	.	N	N	A	.	.	.	.	.	.	.	.	.
1237	520663	G	T	INTERGENIC	NA	NA	NA	NA	NA	NA	NA	.	N	N	N	.	.	.	.	.	N	N	.	.	.	N	.	.	.	.	.	.	.	.	.	N	.	.	N	.	.	.	.	.	.	.	.	.	.
1238	521531	C	T	NON_SYNONYMOUS_CODING	YPO0489	YPO0489	hypothetical protein	S/L	tCa/tTa	133	465	.	N	N	N	.	.	.	N	.	.	.	.	.	.	N	.	.	.	.	.	.	.	.	.	.	N	.	.	.	.	.	.	.	.	.	.	.	.
1239	522997	A	G	UPSTREAM: 46 bases	YPO0491	apaG	ApaG protein	NA	NA	NA	378	.	.	.	.	.	.	.	.	.	.	.	.	.	.	.	.	.	.	.	.	.	.	.	.	.	.	.	.	.	.	.	.	.	.	.	.	.	.
1240	522997	A	G	NON_SYNONYMOUS_CODING	YPO0492	ksgA	dimethyladenosine transferase	W/R	Tgg/Cgg	263	819	.	.	.	.	.	.	.	.	.	.	.	.	.	.	.	.	.	.	.	.	.	.	.	.	.	.	.	.	.	.	.	.	.	.	.	.	.	.
1241	524247	A	C	SYNONYMOUS_CODING	YPO0493	pdxA	4-hydroxythreonine-4-phosphate dehydrogenase	G/G	ggT/ggG	175	996	.	.	N	.	.	.	.	.	.	N	.	.	.	.	.	.	.	.	.	.	N	.	.	.	.	.	.	N	.	.	.	.	.	.	.	.	.	.
1242	525887	T	A	NON_SYNONYMOUS_CODING	YPO0494	surA	peptidyl-prolyl cis-trans isomerase SurA	Q/L	cAg/cTg	58	1305	.	.	N	.	.	.	.	.	.	N	.	.	.	.	.	.	.	.	.	.	.	.	.	.	.	.	.	.	.	.	.	.	.	.	.	.	.	.
1243	526097	G	A	UPSTREAM: 38 bases	YPO0494	surA	peptidyl-prolyl cis-trans isomerase SurA	NA	NA	NA	1305	.	N	N	N	.	.	N	N	.	N	N	.	.	.	N	.	.	.	N	.	.	N	N	.	N	.	N	N	N	.	.	.	.	.	.	.	.	.
1244	526097	G	A	DOWNSTREAM: 30 bases	YPO0495	imp	organic solvent tolerance protein	NA	NA	NA	2343	.	N	N	N	.	.	N	N	.	N	N	.	.	.	N	.	.	.	N	.	.	N	N	.	N	.	N	N	N	.	.	.	.	.	.	.	.	.
1245	526097	G	A	INTERGENIC	NA	NA	NA	NA	NA	NA	NA	.	N	N	N	.	.	N	N	.	N	N	.	.	.	N	.	.	.	N	.	.	N	N	.	N	.	N	N	N	.	.	.	.	.	.	.	.	.
1246	526303	C	T	NON_SYNONYMOUS_CODING	YPO0495	imp	organic solvent tolerance protein	A/T	Gcg/Acg	723	2343	.	.	N	N	N	.	.	.	.	.	.	.	.	.	N	.	.	.	.	.	.	.	.	.	.	.	.	.	.	.	.	.	.	.	.	.	.	.
1247	526851	A	G	NON_SYNONYMOUS_CODING	YPO0495	imp	organic solvent tolerance protein	F/S	tTc/tCc	540	2343	.	.	N	.	.	.	.	.	.	.	.	.	.	.	N	.	.	.	.	.	.	.	.	.	.	.	.	N	.	.	.	.	.	.	.	.	.	.
1248	528282	G	T	NON_SYNONYMOUS_CODING	YPO0495	imp	organic solvent tolerance protein	P/Q	cCg/cAg	63	2343	.	.	N	.	.	.	.	.	.	.	.	.	.	.	.	.	.	.	.	.	.	.	.	.	.	N	.	.	.	.	.	.	.	.	.	.	.	.
1249	528668	A	C	SYNONYMOUS_CODING	YPO0496	djlA	Dna-J like membrane chaperone protein	G/G	ggA/ggC	5	834	.	N	N	.	.	.	.	.	.	.	.	.	.	.	.	.	.	.	.	.	N	.	.	.	.	.	.	.	.	.	.	.	.	.	.	.	.	.
1250	528723	C	G	NON_SYNONYMOUS_CODING	YPO0496	djlA	Dna-J like membrane chaperone protein	L/V	Cta/Gta	24	834	.	.	N	N	.	.	.	.	.	.	.	.	.	.	N	.	.	.	.	.	.	.	.	.	.	.	.	.	.	.	.	.	.	.	.	.	.	.
1251	528975	A	C	NON_SYNONYMOUS_CODING	YPO0496	djlA	Dna-J like membrane chaperone protein	S/R	Agc/Cgc	108	834	.	.	.	.	.	.	.	.	.	.	.	.	.	.	.	.	.	.	.	.	.	.	.	.	.	.	.	.	.	.	.	.	.	.	.	.	.	.
1252	529522	G	T	INTERGENIC	NA	NA	NA	NA	NA	NA	NA	N	N	N	N	.	.	.	.	.	N	N	.	.	.	N	.	.	.	.	.	.	.	.	.	.	N	.	.	.	T	.	.	.	.	.	.	.	.
1253	529522	G	T	DOWNSTREAM: 35 bases	YPO0496	djlA	Dna-J like membrane chaperone protein	NA	NA	NA	834	N	N	N	N	.	.	.	.	.	N	N	.	.	.	N	.	.	.	.	.	.	.	.	.	.	N	.	.	.	T	.	.	.	.	.	.	.	.
1254	533751	A	T	NON_SYNONYMOUS_CODING	YPO0500	YPO0500	hypothetical protein	K/N	aaA/aaT	9	561	.	N	.	N	.	.	.	.	.	.	.	.	.	.	.	.	.	.	.	.	.	.	.	.	.	.	.	.	.	.	.	.	.	.	.	.	.	.
1255	533751	A	T	DOWNSTREAM: 37 bases	YPO0499	YPO0499	hypothetical protein	NA	NA	NA	1014	.	N	.	N	.	.	.	.	.	.	.	.	.	.	.	.	.	.	.	.	.	.	.	.	.	.	.	.	.	.	.	.	.	.	.	.	.	.
1256	533752	T	A	NON_SYNONYMOUS_CODING	YPO0500	YPO0500	hypothetical protein	F/I	Ttt/Att	10	561	.	N	.	N	.	.	.	.	.	.	.	.	.	.	.	.	.	.	.	.	.	.	.	.	.	.	.	.	.	N	.	.	.	.	.	.	.	.
1257	533752	T	A	DOWNSTREAM: 38 bases	YPO0499	YPO0499	hypothetical protein	NA	NA	NA	1014	.	N	.	N	.	.	.	.	.	.	.	.	.	.	.	.	.	.	.	.	.	.	.	.	.	.	.	.	.	N	.	.	.	.	.	.	.	.
1258	534372	C	T	NON_SYNONYMOUS_CODING	YPO0501	YPO0501	hypothetical protein	R/C	Cgt/Tgt	30	1512	.	.	.	N	.	.	.	.	.	.	.	.	.	.	.	.	.	.	.	.	.	.	.	.	T	T	T	T	T	.	.	.	.	.	.	.	.	.
1259	534372	C	T	DOWNSTREAM: 87 bases	YPO0500	YPO0500	hypothetical protein	NA	NA	NA	561	.	.	.	N	.	.	.	.	.	.	.	.	.	.	.	.	.	.	.	.	.	.	.	.	T	T	T	T	T	.	.	.	.	.	.	.	.	.
1260	534684	C	T	NON_SYNONYMOUS_CODING	YPO0501	YPO0501	hypothetical protein	R/C	Cgt/Tgt	134	1512	.	.	N	.	.	.	.	.	.	.	.	.	.	.	.	.	.	.	.	.	.	.	.	.	.	N	.	.	T	.	.	.	.	.	.	.	.	.
1261	535221	T	G	NON_SYNONYMOUS_CODING	YPO0501	YPO0501	hypothetical protein	S/A	Tcc/Gcc	313	1512	.	.	N	N	.	N	N	.	N	N	N	N	N	.	.	.	.	.	N	.	N	N	.	.	.	N	N	N	.	N	.	.	.	.	.	.	.	N
1262	535710	C	T	NON_SYNONYMOUS_CODING	YPO0501	YPO0501	hypothetical protein	R/C	Cgc/Tgc	476	1512	.	N	.	N	T	T	T	T	T	N	N	T	T	T	N	T	T	T	T	T	N	T	T	T	N	T	N	N	T	.	.	.	.	.	.	.	.	.
1263	536827	C	T	SYNONYMOUS_CODING	YPO0503	YPO0503	hypothetical protein	L/L	Ctg/Ttg	93	444	.	.	.	N	.	.	.	.	.	N	N	.	.	.	.	.	.	.	.	.	.	.	.	.	.	N	.	.	.	.	.	.	.	.	.	.	.	.
1264	537147	G	T	NON_SYNONYMOUS_CODING	YPO0504	YPO0504	hypothetical protein	G/C	Ggt/Tgt	41	1845	.	.	.	N	.	.	.	.	.	.	.	.	.	.	N	.	.	.	.	.	N	.	.	.	.	.	.	N	T	.	.	.	.	.	.	.	.	.
1265	537446	G	A	SYNONYMOUS_CODING	YPO0504	YPO0504	hypothetical protein	Q/Q	caG/caA	140	1845	.	.	.	.	.	.	.	.	.	N	.	.	.	.	.	.	.	.	.	.	N	.	.	.	.	.	.	.	.	.	.	.	.	.	.	.	.	.
1266	537476	C	T	SYNONYMOUS_CODING	YPO0504	YPO0504	hypothetical protein	A/A	gcC/gcT	150	1845	.	.	N	.	.	.	.	.	N	.	.	.	.	.	.	.	.	.	.	.	.	.	.	.	.	.	N	N	.	.	.	.	.	.	.	.	.	.
1267	537588	G	A	NON_SYNONYMOUS_CODING	YPO0504	YPO0504	hypothetical protein	D/N	Gat/Aat	188	1845	.	.	.	.	.	.	.	.	.	.	.	.	.	.	.	.	.	.	.	.	.	.	.	.	A	A	A	N	A	.	.	.	.	.	.	.	.	.
1268	537863	C	T	SYNONYMOUS_CODING	YPO0504	YPO0504	hypothetical protein	G/G	ggC/ggT	279	1845	.	.	.	.	.	.	.	.	.	.	.	.	.	.	.	.	.	.	.	.	.	.	.	.	.	.	T	T	T	.	.	.	.	.	.	.	.	.
1269	537960	G	T	NON_SYNONYMOUS_CODING	YPO0504	YPO0504	hypothetical protein	G/C	Ggc/Tgc	312	1845	.	.	N	N	.	.	N	.	.	.	.	.	.	.	.	.	.	.	.	.	.	.	.	.	.	.	.	N	.	.	.	.	.	.	.	.	.	.
1270	538054	C	T	NON_SYNONYMOUS_CODING	YPO0504	YPO0504	hypothetical protein	P/L	cCc/cTc	343	1845	.	N	N	N	.	.	.	.	.	.	.	N	.	.	N	.	.	.	.	.	N	.	.	.	.	.	N	N	T	.	.	.	.	.	.	.	.	.
1271	538078	C	T	NON_SYNONYMOUS_CODING	YPO0504	YPO0504	hypothetical protein	P/L	cCc/cTc	351	1845	.	N	N	N	.	.	.	.	.	N	.	.	.	.	N	N	.	.	N	.	N	.	.	.	.	.	N	N	.	.	.	.	.	.	.	.	.	.
1272	538233	A	T	STOP_GAINED	YPO0504	YPO0504	hypothetical protein	K/*	Aaa/Taa	403	1845	.	.	.	.	.	.	.	.	.	.	N	.	.	.	.	.	.	.	.	.	.	.	.	.	.	.	.	.	.	N	.	.	.	.	.	.	.	.
1273	539228	T	G	NON_SYNONYMOUS_CODING	YPO0505	YPO0505	hypothetical protein	I/S	aTt/aGt	122	984	.	.	N	.	.	.	.	.	.	.	.	.	.	.	.	.	.	.	.	.	.	.	.	.	.	.	.	.	.	.	.	.	.	.	.	.	.	.
1274	539764	G	T	NON_SYNONYMOUS_CODING	YPO0505	YPO0505	hypothetical protein	G/C	Ggc/Tgc	301	984	.	.	.	.	.	.	.	.	.	.	N	.	.	.	.	.	.	.	.	.	.	.	.	.	.	N	.	N	.	.	.	.	.	.	.	.	.	.
1275	539764	G	T	UPSTREAM: 86 bases	YPO0506	clpB	Clp ATPase	NA	NA	NA	2604	.	.	.	.	.	.	.	.	.	.	N	.	.	.	.	.	.	.	.	.	.	.	.	.	.	N	.	N	.	.	.	.	.	.	.	.	.	.
1276	539781	T	C	SYNONYMOUS_CODING	YPO0505	YPO0505	hypothetical protein	S/S	agT/agC	306	984	C	C	C	.	.	.	.	.	.	.	N	N	.	.	.	.	.	.	.	.	.	.	.	.	.	.	.	N	.	.	.	.	.	.	.	.	.	.
1277	539781	T	C	UPSTREAM: 69 bases	YPO0506	clpB	Clp ATPase	NA	NA	NA	2604	C	C	C	.	.	.	.	.	.	.	N	N	.	.	.	.	.	.	.	.	.	.	.	.	.	.	.	N	.	.	.	.	.	.	.	.	.	.
1278	540692	T	G	SYNONYMOUS_CODING	YPO0506	clpB	Clp ATPase	G/G	ggT/ggG	281	2604	.	.	.	.	.	.	.	.	.	.	.	.	.	.	.	.	.	.	.	.	.	.	.	.	.	.	.	.	.	.	.	.	.	.	.	.	.	.
1279	541326	C	T	SYNONYMOUS_CODING	YPO0506	clpB	Clp ATPase	L/L	Ctg/Ttg	493	2604	.	.	N	.	.	.	.	.	.	N	N	.	.	.	.	.	.	.	.	.	.	.	.	.	.	.	.	N	.	.	.	.	.	.	.	.	.	.
1280	541581	C	T	NON_SYNONYMOUS_CODING	YPO0506	clpB	Clp ATPase	R/C	Cgc/Tgc	578	2604	.	N	.	N	.	.	.	.	.	N	N	.	.	.	.	T	T	T	T	T	T	T	T	T	N	T	T	N	T	.	.	.	N	.	.	.	.	.
1281	541655	C	A	SYNONYMOUS_CODING	YPO0506	clpB	Clp ATPase	L/L	ctC/ctA	602	2604	.	.	.	.	.	.	.	.	.	.	.	.	.	.	.	.	.	.	.	.	.	.	.	.	.	.	N	.	.	.	.	.	.	.	.	.	.	.
1282	541736	T	G	SYNONYMOUS_CODING	YPO0506	clpB	Clp ATPase	G/G	ggT/ggG	629	2604	.	N	N	N	.	.	.	.	.	.	.	N	.	.	N	.	.	.	.	.	N	.	.	.	.	.	.	.	.	.	.	.	.	.	.	.	.	.
1283	542178	C	A	NON_SYNONYMOUS_CODING	YPO0506	clpB	Clp ATPase	L/M	Ctg/Atg	777	2604	.	N	.	N	.	.	N	.	.	N	.	.	.	N	.	.	.	.	.	.	.	.	.	.	N	.	N	N	.	.	.	.	N	.	.	.	.	.
1284	543433	G	C	NON_SYNONYMOUS_CODING	YPO0507	YPO0507	hypothetical protein	A/P	Gcc/Ccc	293	2349	.	N	N	N	.	.	N	.	.	N	.	.	.	.	.	.	.	.	N	.	.	.	.	.	.	.	.	C	C	.	.	.	.	.	.	.	.	.
1285	543677	C	A	NON_SYNONYMOUS_CODING	YPO0507	YPO0507	hypothetical protein	A/E	gCg/gAg	374	2349	.	.	N	.	.	.	.	.	.	.	.	.	.	.	.	.	.	.	.	.	.	.	.	.	.	.	.	.	.	.	.	.	.	.	.	.	.	.
1286	544389	C	T	SYNONYMOUS_CODING	YPO0507	YPO0507	hypothetical protein	S/S	agC/agT	611	2349	.	.	N	.	.	.	.	.	.	N	.	.	.	.	.	.	.	.	.	.	N	.	.	.	.	.	N	N	.	.	.	.	.	.	.	.	.	.
1287	544563	C	T	SYNONYMOUS_CODING	YPO0507	YPO0507	hypothetical protein	S/S	agC/agT	669	2349	.	.	N	.	.	.	.	.	.	.	.	.	.	.	N	.	.	.	.	N	N	.	.	.	.	.	N	N	.	.	.	.	.	.	.	.	.	.
1288	544565	G	C	NON_SYNONYMOUS_CODING	YPO0507	YPO0507	hypothetical protein	S/T	aGt/aCt	670	2349	.	.	N	.	.	.	.	.	.	.	.	.	.	.	N	.	.	.	.	N	N	.	.	.	.	.	N	.	.	.	.	.	.	.	.	.	.	.
1289	544569	G	C	SYNONYMOUS_CODING	YPO0507	YPO0507	hypothetical protein	T/T	acG/acC	671	2349	.	.	.	.	.	.	.	.	.	.	.	.	.	.	N	.	.	.	.	N	N	.	.	.	.	.	N	.	.	.	.	.	.	.	.	.	.	.
1290	544572	C	T	SYNONYMOUS_CODING	YPO0507	YPO0507	hypothetical protein	G/G	ggC/ggT	672	2349	.	.	.	.	.	.	N	.	.	.	N	.	.	.	N	.	.	.	.	N	N	.	.	.	.	.	N	.	.	.	.	.	.	.	.	.	.	.
1291	544649	C	G	NON_SYNONYMOUS_CODING	YPO0507	YPO0507	hypothetical protein	T/S	aCt/aGt	698	2349	.	N	N	N	.	.	N	.	.	.	.	N	.	.	N	.	.	.	.	.	N	N	.	.	.	N	N	N	.	.	.	.	.	.	.	.	.	.
1292	544656	T	G	SYNONYMOUS_CODING	YPO0507	YPO0507	hypothetical protein	G/G	ggT/ggG	700	2349	G	.	N	N	.	N	.	.	.	.	.	.	.	.	N	.	.	.	.	.	N	.	.	.	.	.	N	N	.	.	.	.	.	.	.	.	.	.
1293	544659	C	T	SYNONYMOUS_CODING	YPO0507	YPO0507	hypothetical protein	S/S	agC/agT	701	2349	.	.	N	N	.	N	.	.	.	.	.	.	.	.	N	.	.	.	.	.	N	.	.	.	.	N	N	N	.	.	.	.	.	.	.	.	.	.
1294	545082	C	T	SYNONYMOUS_CODING	YPO0508	YPO0508	pseudo	L/L	ctC/ctT	55	2220	.	.	N	.	.	.	.	.	.	N	.	.	.	.	.	.	.	.	.	.	.	.	.	.	.	.	.	N	.	.	.	.	.	.	.	.	.	.
1295	545488	T	C	STOP_LOST	YPO0508	YPO0508	pseudo	*/Q	Taa/Caa	191	2220	C	C	C	C	C	C	C	C	C	N	C	C	C	C	C	C	C	C	C	C	C	C	C	C	C	C	N	C	C	C	C	C	C	C	C	C	C	C
1296	546737	C	T	NON_SYNONYMOUS_CODING	YPO0508	YPO0508	pseudo	T/I	aCc/aTc	607	2220	.	N	.	N	.	.	.	.	.	.	.	.	.	.	N	N	.	.	.	.	N	.	.	.	.	.	.	.	.	.	.	.	.	.	.	.	.	.
1297	547131	T	G	UPSTREAM: 32 bases	YPO0510	YPO0510	hypothetical protein	NA	NA	NA	1104	G	G	N	G	G	G	G	G	G	G	G	G	G	G	G	G	G	G	G	G	G	G	G	G	G	G	G	G	G	G	G	G	G	.	.	.	.	.
1298	547131	T	G	SYNONYMOUS_CODING	YPO0508	YPO0508	pseudo	P/P	ccT/ccG	738	2220	G	G	N	G	G	G	G	G	G	G	G	G	G	G	G	G	G	G	G	G	G	G	G	G	G	G	G	G	G	G	G	G	G	.	.	.	.	.
1299	548198	C	A	NON_SYNONYMOUS_CODING	YPO0510	YPO0510	hypothetical protein	H/N	Cat/Aat	346	1104	.	N	.	.	.	.	.	.	.	.	.	.	.	.	N	.	.	.	.	.	.	.	.	.	.	N	N	.	.	.	.	.	N	.	.	.	.	.
1300	548198	C	A	UPSTREAM: 61 bases	YPO0511	YPO0511	hypothetical protein	NA	NA	NA	618	.	N	.	.	.	.	.	.	.	.	.	.	.	.	N	.	.	.	.	.	.	.	.	.	.	N	N	.	.	.	.	.	N	.	.	.	.	.
1301	549767	T	C	DOWNSTREAM: 36 bases	YPO0512	YPO0512	lipoprotein	NA	NA	NA	492	.	N	N	N	.	.	.	.	.	.	.	.	.	.	N	.	C	C	.	N	.	.	.	.	.	.	.	.	.	.	.	C	.	.	.	.	.	.
1302	549767	T	C	INTERGENIC	NA	NA	NA	NA	NA	NA	NA	.	N	N	N	.	.	.	.	.	.	.	.	.	.	N	.	C	C	.	N	.	.	.	.	.	.	.	.	.	.	.	C	.	.	.	.	.	.
1303	549767	T	C	UPSTREAM: 84 bases	YPO0513	YPO0513	hypothetical protein	NA	NA	NA	1356	.	N	N	N	.	.	.	.	.	.	.	.	.	.	N	.	C	C	.	N	.	.	.	.	.	.	.	.	.	.	.	C	.	.	.	.	.	.
1304	549779	T	C	DOWNSTREAM: 48 bases	YPO0512	YPO0512	lipoprotein	NA	NA	NA	492	.	N	N	N	.	.	.	.	.	.	.	.	.	.	.	.	.	.	.	N	.	.	.	.	.	.	.	.	.	.	.	.	.	.	.	.	.	.
1305	549779	T	C	INTERGENIC	NA	NA	NA	NA	NA	NA	NA	.	N	N	N	.	.	.	.	.	.	.	.	.	.	.	.	.	.	.	N	.	.	.	.	.	.	.	.	.	.	.	.	.	.	.	.	.	.
1306	549779	T	C	UPSTREAM: 72 bases	YPO0513	YPO0513	hypothetical protein	NA	NA	NA	1356	.	N	N	N	.	.	.	.	.	.	.	.	.	.	.	.	.	.	.	N	.	.	.	.	.	.	.	.	.	.	.	.	.	.	.	.	.	.
1307	549793	A	C	DOWNSTREAM: 62 bases	YPO0512	YPO0512	lipoprotein	NA	NA	NA	492	.	.	N	N	.	.	.	.	.	.	.	.	.	.	.	.	.	.	.	.	.	.	.	.	.	.	.	.	.	.	.	.	.	.	.	.	.	.
1308	549793	A	C	INTERGENIC	NA	NA	NA	NA	NA	NA	NA	.	.	N	N	.	.	.	.	.	.	.	.	.	.	.	.	.	.	.	.	.	.	.	.	.	.	.	.	.	.	.	.	.	.	.	.	.	.
1309	549793	A	C	UPSTREAM: 58 bases	YPO0513	YPO0513	hypothetical protein	NA	NA	NA	1356	.	.	N	N	.	.	.	.	.	.	.	.	.	.	.	.	.	.	.	.	.	.	.	.	.	.	.	.	.	.	.	.	.	.	.	.	.	.
1310	550696	C	A	SYNONYMOUS_CODING	YPO0513	YPO0513	hypothetical protein	G/G	ggC/ggA	282	1356	.	.	.	N	.	.	.	.	.	.	.	N	.	.	.	.	.	.	.	.	.	.	.	.	.	N	N	.	.	.	.	.	N	.	.	.	.	.
1311	551491	A	G	NON_SYNONYMOUS_CODING	YPO0514	YPO0514	hypothetical protein	N/D	Aat/Gat	97	1611	.	N	N	N	.	.	.	.	.	.	.	.	.	.	.	.	.	.	.	.	.	.	.	.	.	.	.	.	.	.	.	.	.	.	.	.	.	.
1312	551512	G	A	NON_SYNONYMOUS_CODING	YPO0514	YPO0514	hypothetical protein	D/N	Gat/Aat	104	1611	.	N	N	.	.	.	.	.	.	.	.	.	.	.	N	.	.	.	.	.	.	.	.	.	.	.	.	N	.	.	.	.	.	.	.	.	.	.
1313	551648	T	C	NON_SYNONYMOUS_CODING	YPO0514	YPO0514	hypothetical protein	M/T	aTg/aCg	149	1611	.	.	N	.	.	.	.	.	.	N	C	.	.	.	.	.	.	.	.	.	.	.	.	.	.	.	.	.	.	.	.	.	.	.	.	.	.	.
1314	554006	C	T	NON_SYNONYMOUS_CODING	YPO0515	YPO0515	hypothetical protein	P/S	Cct/Tct	382	3453	.	.	N	.	.	.	.	.	.	.	.	.	.	.	.	.	.	.	.	.	N	.	.	.	.	.	.	.	.	.	.	.	.	.	.	.	.	.
1315	555019	A	C	NON_SYNONYMOUS_CODING	YPO0515	YPO0515	hypothetical protein	Q/H	caA/caC	719	3453	.	.	N	.	.	.	.	.	.	.	.	.	.	.	.	.	.	.	.	.	.	.	.	.	.	.	.	.	.	.	.	.	.	.	.	.	.	.
1316	555321	C	A	NON_SYNONYMOUS_CODING	YPO0515	YPO0515	hypothetical protein	S/Y	tCt/tAt	820	3453	.	.	N	.	.	.	.	.	A	.	N	.	.	.	.	.	.	.	.	.	.	.	.	.	N	.	.	.	.	.	.	.	.	.	.	.	.	.
1317	555385	A	G	SYNONYMOUS_CODING	YPO0515	YPO0515	hypothetical protein	G/G	ggA/ggG	841	3453	.	N	N	N	.	.	.	.	.	.	.	.	.	.	N	.	.	.	.	N	N	.	.	.	.	.	N	N	.	.	.	.	.	.	.	.	.	.
1318	556398	C	A	DOWNSTREAM: 83 bases	YPO0515	YPO0515	hypothetical protein	NA	NA	NA	3453	.	.	.	.	.	.	N	.	.	.	.	.	.	.	N	.	.	.	.	.	.	.	.	.	.	.	.	.	.	N	.	.	.	.	.	.	.	.
1319	556398	C	A	NON_SYNONYMOUS_CODING	YPO0516	YPO0516	hypothetical protein	S/Y	tCt/tAt	21	354	.	.	.	.	.	.	N	.	.	.	.	.	.	.	N	.	.	.	.	.	.	.	.	.	.	.	.	.	.	N	.	.	.	.	.	.	.	.
1320	557597	G	A	SYNONYMOUS_CODING	YPO0517	hepA	ATP-dependent helicase HepA	P/P	ccC/ccT	752	2907	.	.	N	.	.	.	.	.	.	N	.	.	.	.	.	.	.	.	.	N	N	.	.	.	.	.	N	.	.	.	.	.	.	.	.	.	.	.
1321	557841	C	T	NON_SYNONYMOUS_CODING	YPO0517	hepA	ATP-dependent helicase HepA	R/H	cGt/cAt	671	2907	.	.	N	N	.	.	.	.	.	.	N	.	.	.	N	N	.	.	.	.	N	.	.	.	.	.	.	.	.	.	.	T	T	.	.	.	.	.
1322	558524	C	T	SYNONYMOUS_CODING	YPO0517	hepA	ATP-dependent helicase HepA	Q/Q	caG/caA	443	2907	.	N	.	N	.	.	.	.	.	.	.	.	.	.	.	.	.	.	.	.	.	.	.	.	.	N	.	T	T	.	.	.	.	.	.	.	.	.
1323	559188	C	T	NON_SYNONYMOUS_CODING	YPO0517	hepA	ATP-dependent helicase HepA	R/H	cGc/cAc	222	2907	.	.	N	.	.	.	N	.	.	.	.	.	.	.	N	.	.	.	.	.	.	.	.	.	.	.	.	.	.	.	.	.	.	.	.	.	.	.
1324	559860	C	A	UPSTREAM: 8 bases	YPO0517	hepA	ATP-dependent helicase HepA	NA	NA	NA	2907	.	.	N	N	.	.	.	.	.	.	.	.	.	.	.	.	.	.	N	.	.	.	.	.	.	.	.	.	.	.	.	.	.	.	.	.	.	.
1325	559860	C	A	INTERGENIC	NA	NA	NA	NA	NA	NA	NA	.	.	N	N	.	.	.	.	.	.	.	.	.	.	.	.	.	.	N	.	.	.	.	.	.	.	.	.	.	.	.	.	.	.	.	.	.	.
1326	559964	T	G	INTERGENIC	NA	NA	NA	NA	NA	NA	NA	.	N	N	N	.	.	N	.	N	.	N	.	N	N	N	.	.	N	.	N	.	N	N	.	N	.	N	N	.	N	.	.	.	.	.	.	.	N
1327	560486	A	C	NON_SYNONYMOUS_CODING	YPO0518	dinA	DNA polymerase II	W/G	Tgg/Ggg	733	2370	.	.	N	N	.	.	.	.	.	N	.	.	N	.	.	.	.	.	.	N	N	.	.	.	.	.	N	.	.	.	.	.	N	.	.	.	N	.
1328	561562	G	A	NON_SYNONYMOUS_CODING	YPO0518	dinA	DNA polymerase II	S/L	tCg/tTg	374	2370	.	.	N	.	.	.	.	.	.	N	N	.	.	.	.	.	.	.	N	N	.	N	.	.	.	N	N	N	.	.	.	.	.	.	.	.	.	.
1329	561567	G	A	SYNONYMOUS_CODING	YPO0518	dinA	DNA polymerase II	G/G	ggC/ggT	372	2370	.	.	N	.	.	.	.	.	.	.	N	.	.	.	.	.	.	.	N	N	.	N	.	.	.	N	N	N	N	.	.	.	.	.	.	.	.	.
1330	562627	G	A	NON_SYNONYMOUS_CODING	YPO0518	dinA	DNA polymerase II	A/V	gCa/gTa	19	2370	.	.	N	N	.	.	.	.	.	.	.	.	N	.	.	.	.	.	.	A	A	A	A	A	A	A	N	N	A	.	.	.	.	.	.	.	.	.
1331	562660	A	G	NON_SYNONYMOUS_CODING	YPO0518	dinA	DNA polymerase II	F/S	tTc/tCc	8	2370	.	.	N	N	.	N	N	N	N	.	N	N	N	N	N	.	.	.	N	N	N	N	N	.	.	N	N	N	N	N	N	.	.	.	.	.	.	.
1332	562681	A	C	NON_SYNONYMOUS_CODING	YPO0518	dinA	DNA polymerase II	V/G	gTg/gGg	1	2370	.	.	.	N	.	N	N	N	N	.	N	N	N	N	N	.	.	.	N	N	N	N	N	.	.	N	N	N	N	N	N	.	.	N	.	.	.	N
1333	563139	T	A	NON_SYNONYMOUS_CODING	YPO0519	YPO0519	DedA family membrane protein	W/R	Tgg/Agg	88	768	.	.	N	.	.	.	.	.	.	.	.	.	.	.	.	.	.	.	.	.	.	.	.	.	.	.	.	.	.	.	.	.	.	.	.	.	.	.
1334	564025	G	C	NON_SYNONYMOUS_CODING	YPO0520	thiQ	thiamine transporter ATP-binding protein	Q/E	Caa/Gaa	125	684	.	.	N	N	.	N	N	N	N	N	N	N	N	N	.	.	.	.	N	N	N	N	N	.	.	N	N	N	N	N	.	.	N	N	.	.	N	.
1335	564026	C	G	SYNONYMOUS_CODING	YPO0520	thiQ	thiamine transporter ATP-binding protein	G/G	ggG/ggC	124	684	.	.	N	N	.	N	N	N	N	N	N	N	N	N	.	.	.	.	N	N	N	N	N	.	N	N	N	N	N	N	.	.	.	N	N	.	N	.
1336	565097	T	C	NON_SYNONYMOUS_CODING	YPO0521	thiP	thiamine transporter membrane protein	T/A	Aca/Gca	292	1560	C	N	N	N	C	C	C	C	C	C	C	C	C	C	N	C	C	C	C	C	N	C	C	C	C	C	N	C	C	.	.	.	.	.	.	.	.	.
1337	565651	T	G	NON_SYNONYMOUS_CODING	YPO0521	thiP	thiamine transporter membrane protein	H/P	cAc/cCc	107	1560	.	.	N	.	.	.	.	.	.	.	.	N	.	.	N	.	.	.	.	N	N	.	.	.	.	.	N	N	.	.	.	.	.	.	.	.	.	.
1338	565791	A	C	NON_SYNONYMOUS_CODING	YPO0521	thiP	thiamine transporter membrane protein	F/L	ttT/ttG	60	1560	.	.	N	N	.	.	.	.	.	N	N	.	.	.	N	.	.	.	.	.	.	.	.	.	.	.	.	N	.	.	.	.	.	.	.	.	.	.
1339	565803	T	G	SYNONYMOUS_CODING	YPO0521	thiP	thiamine transporter membrane protein	I/I	atA/atC	56	1560	.	.	N	N	.	.	.	.	.	.	N	.	.	.	N	.	.	.	.	.	N	.	.	.	.	.	N	N	.	.	.	.	.	.	.	.	.	.
1340	566711	C	T	SYNONYMOUS_CODING	YPO0522	tbpA	thiamine transporter substrate binding subunit	A/A	gcG/gcA	92	993	.	.	N	.	.	.	.	.	.	.	.	.	.	.	.	.	.	.	.	.	N	T	T	T	T	T	T	N	T	.	.	.	.	.	.	.	.	.
1341	566875	C	T	NON_SYNONYMOUS_CODING	YPO0522	tbpA	thiamine transporter substrate binding subunit	G/S	Ggc/Agc	38	993	.	.	.	.	N	.	.	.	.	.	.	N	.	.	N	.	.	.	.	T	N	.	.	.	.	N	N	N	.	.	.	.	.	.	.	.	.	.
1342	567174	T	G	INTERGENIC	NA	NA	NA	NA	NA	NA	NA	.	.	N	.	.	.	.	.	.	.	N	.	.	.	.	.	.	.	.	.	N	.	.	.	.	.	.	.	.	.	.	.	.	.	.	.	.	.
1343	567683	G	T	NON_SYNONYMOUS_CODING	YPO0523	YPO0523	hypothetical protein	S/I	aGt/aTt	48	285	N	N	N	N	.	.	N	N	N	.	N	N	N	N	.	.	.	.	N	N	N	N	N	.	N	.	N	.	N	N	.	N	N	.	.	N	N	N
1344	567757	C	A	NON_SYNONYMOUS_CODING	YPO0523	YPO0523	hypothetical protein	L/I	Ctt/Att	73	285	N	N	N	N	.	N	N	N	N	N	N	N	N	N	N	.	N	.	N	N	.	N	N	N	N	.	N	N	N	N	.	N	A	N	N	N	N	N
1345	568345	A	T	NON_SYNONYMOUS_CODING	YPO0524	YPO0524	transcriptional regulator SgrR	S/T	Tca/Aca	415	1662	.	.	.	.	.	.	.	.	.	.	.	.	.	.	.	.	.	.	.	.	.	.	.	.	.	.	.	.	.	.	.	.	.	.	.	.	.	.
1346	569016	T	G	NON_SYNONYMOUS_CODING	YPO0524	YPO0524	transcriptional regulator SgrR	H/P	cAc/cCc	191	1662	.	.	.	.	.	.	.	.	.	.	.	.	.	.	.	.	.	.	.	.	.	.	.	.	.	.	.	.	.	.	.	.	.	.	.	.	.	.
1347	569090	C	T	SYNONYMOUS_CODING	YPO0524	YPO0524	transcriptional regulator SgrR	P/P	ccG/ccA	166	1662	.	.	N	N	.	.	.	.	.	.	.	.	.	.	.	.	.	.	.	.	.	.	.	.	.	N	.	.	.	.	.	.	.	.	.	.	.	.
1348	569608	A	G	UPSTREAM: 21 bases	YPO0524	YPO0524	transcriptional regulator SgrR	NA	NA	NA	1662	.	.	N	N	.	.	.	.	.	.	.	.	N	.	.	.	.	.	.	.	.	.	.	.	.	.	.	.	.	.	.	.	.	.	.	.	.	.
1349	569608	A	G	INTERGENIC	NA	NA	NA	NA	NA	NA	NA	.	.	N	N	.	.	.	.	.	.	.	.	N	.	.	.	.	.	.	.	.	.	.	.	.	.	.	.	.	.	.	.	.	.	.	.	.	.
1350	570744	C	T	INTERGENIC	NA	NA	NA	NA	NA	NA	NA	.	.	N	.	.	.	.	.	.	.	.	.	.	.	N	.	.	.	.	.	.	.	.	.	.	.	.	.	.	.	.	.	.	.	.	.	.	.
1351	570804	C	T	INTERGENIC	NA	NA	NA	NA	NA	NA	NA	.	.	T	.	.	.	.	.	.	.	N	.	.	.	.	.	.	.	N	.	.	.	.	.	.	N	.	.	.	.	.	.	.	.	.	.	.	.
1352	570806	C	T	INTERGENIC	NA	NA	NA	NA	NA	NA	NA	.	.	T	.	.	.	.	.	.	.	.	.	.	.	.	.	.	.	.	.	.	.	.	.	.	.	.	.	.	.	.	.	.	.	.	.	.	.
1353	570870	T	C	INTERGENIC	NA	NA	NA	NA	NA	NA	NA	.	.	N	N	.	.	.	.	.	.	N	.	.	.	N	.	.	.	.	N	N	.	.	.	.	.	N	.	.	.	.	.	.	.	.	.	.	.
1354	570911	C	T	INTERGENIC	NA	NA	NA	NA	NA	NA	NA	.	.	N	N	.	.	.	.	.	.	.	T	N	T	N	T	T	T	T	T	T	T	T	T	T	T	T	T	T	.	.	.	N	.	.	.	.	.
1355	571128	T	G	INTERGENIC	NA	NA	NA	NA	NA	NA	NA	.	N	N	N	.	.	.	.	.	.	N	N	.	.	N	.	.	.	.	.	N	.	.	.	N	.	N	.	.	.	.	.	.	.	.	.	.	.
1356	573234	C	T	INTERGENIC	NA	NA	NA	NA	NA	NA	NA	.	.	N	N	.	.	.	.	.	.	N	N	.	.	.	.	.	.	.	T	T	T	T	T	T	N	T	N	T	N	.	.	.	.	.	.	.	.
1357	573267	T	G	INTERGENIC	NA	NA	NA	NA	NA	NA	NA	.	.	.	.	.	.	.	.	.	.	.	.	.	.	.	.	.	.	.	.	.	.	.	.	.	.	.	N	.	.	.	.	.	.	.	.	.	.
1358	573525	A	G	INTERGENIC	NA	NA	NA	NA	NA	NA	NA	.	N	N	N	.	N	N	.	N	.	N	N	N	N	.	.	.	N	N	N	N	N	.	.	N	N	N	N	N	N	.	N	.	.	.	.	N	N
1359	574078	C	T	NON_SYNONYMOUS_CODING	YPO0530	leuD	isopropylmalate isomerase small subunit	G/S	Ggc/Agc	53	603	.	.	.	.	.	.	.	.	.	.	.	.	.	.	.	.	.	.	.	.	N	.	.	.	.	.	.	.	.	.	.	.	.	.	.	.	.	.
1360	574446	C	T	NON_SYNONYMOUS_CODING	YPO0531	leuC	isopropylmalate isomerase large subunit	G/S	Ggt/Agt	412	1431	.	.	N	.	.	.	.	.	.	.	.	.	.	.	.	.	.	.	.	N	.	.	.	.	.	.	.	N	.	.	.	.	N	.	.	.	.	.
1361	574669	G	A	SYNONYMOUS_CODING	YPO0531	leuC	isopropylmalate isomerase large subunit	G/G	ggC/ggT	337	1431	.	.	N	.	.	.	.	.	.	.	.	.	.	.	.	.	.	.	.	.	.	.	.	.	.	.	.	.	.	.	.	.	.	.	.	.	.	.
1362	576594	G	T	NON_SYNONYMOUS_CODING	YPO0532	leuB	3-isopropylmalate dehydrogenase	A/E	gCa/gAa	60	1092	.	N	N	.	.	.	.	.	.	N	.	N	.	.	.	.	.	.	.	.	N	.	.	.	.	.	.	N	T	.	.	.	.	.	.	.	.	.
1363	576681	C	T	DOWNSTREAM: 94 bases	YPO0533	leuA	2-isopropylmalate synthase	NA	NA	NA	1563	.	.	N	.	.	.	N	.	.	N	.	.	.	.	.	.	.	.	.	.	.	.	.	.	.	.	.	.	.	.	.	.	.	.	.	.	.	.
1364	576681	C	T	NON_SYNONYMOUS_CODING	YPO0532	leuB	3-isopropylmalate dehydrogenase	R/H	cGt/cAt	31	1092	.	.	N	.	.	.	N	.	.	N	.	.	.	.	.	.	.	.	.	.	.	.	.	.	.	.	.	.	.	.	.	.	.	.	.	.	.	.
1365	576929	T	G	NON_SYNONYMOUS_CODING	YPO0533	leuA	2-isopropylmalate synthase	H/P	cAc/cCc	470	1563	.	N	N	N	.	.	.	.	.	N	.	.	.	.	N	.	.	.	.	.	N	.	.	.	.	.	N	N	.	.	.	.	.	.	.	.	.	.
1366	576977	T	G	NON_SYNONYMOUS_CODING	YPO0533	leuA	2-isopropylmalate synthase	K/T	aAa/aCa	454	1563	.	N	N	N	.	.	.	.	.	.	.	.	.	.	.	.	.	.	.	.	N	.	.	.	G	G	N	N	G	.	.	.	.	.	.	.	.	.
1367	576982	C	A	SYNONYMOUS_CODING	YPO0533	leuA	2-isopropylmalate synthase	S/S	tcG/tcT	452	1563	.	N	N	N	.	.	.	.	.	.	N	.	.	.	.	.	.	.	.	.	N	.	.	.	.	.	N	N	.	.	.	.	.	.	.	.	.	.
1368	577332	C	T	NON_SYNONYMOUS_CODING	YPO0533	leuA	2-isopropylmalate synthase	A/T	Gca/Aca	336	1563	.	.	N	.	.	.	.	.	.	.	.	.	.	.	N	.	.	.	.	.	N	.	.	.	.	.	N	.	.	.	.	.	.	.	.	.	.	.
1369	577812	T	G	NON_SYNONYMOUS_CODING	YPO0533	leuA	2-isopropylmalate synthase	T/P	Acc/Ccc	176	1563	.	N	N	N	.	.	.	.	N	N	.	N	.	.	N	.	.	.	.	N	N	.	.	.	N	.	N	N	.	.	.	.	.	.	.	.	.	.
1370	578129	A	C	NON_SYNONYMOUS_CODING	YPO0533	leuA	2-isopropylmalate synthase	V/G	gTt/gGt	70	1563	.	.	N	.	.	.	.	.	.	.	.	.	.	.	.	.	.	.	.	.	.	.	.	.	.	.	.	.	.	.	.	.	.	.	.	.	.	.
1371	579191	G	T	INTERGENIC	NA	NA	NA	NA	NA	NA	NA	.	N	N	N	.	.	.	.	.	N	.	.	.	.	N	.	T	T	.	.	.	.	.	.	N	N	N	N	.	N	.	.	.	.	.	.	.	.
1372	579383	G	A	INTERGENIC	NA	NA	NA	NA	NA	NA	NA	A	N	N	N	.	.	N	.	N	.	N	.	N	N	.	.	.	.	.	N	.	N	N	.	.	.	.	N	N	N	.	N	.	.	.	N	N	.
1373	580723	G	A	NON_SYNONYMOUS_CODING	YPO0535	leuO	leucine transcriptional activator	D/N	Gac/Aac	154	957	.	N	N	N	.	.	.	.	.	.	.	.	.	.	N	.	.	.	N	.	.	.	.	.	.	.	.	N	.	.	.	.	.	.	.	.	.	.
1374	583754	A	T	INTERGENIC	NA	NA	NA	NA	NA	NA	NA	.	N	N	N	.	.	.	.	.	.	.	.	N	.	.	.	.	.	.	.	.	.	.	.	.	.	N	.	.	.	.	.	.	.	.	.	.	.
1375	583754	A	T	DOWNSTREAM: 56 bases	YPO0538	YPO0538	hypothetical protein	NA	NA	NA	111	.	N	N	N	.	.	.	.	.	.	.	.	N	.	.	.	.	.	.	.	.	.	.	.	.	.	N	.	.	.	.	.	.	.	.	.	.	.
1376	584179	G	T	NON_SYNONYMOUS_CODING	YPO0539	ilvI	acetolactate synthase 3 catalytic subunit	V/F	Gtt/Ttt	55	1728	.	.	N	.	.	.	.	.	.	N	N	N	.	.	N	.	.	.	.	.	.	.	N	.	.	.	.	N	.	.	.	.	N	.	.	.	.	.
1377	584341	G	T	NON_SYNONYMOUS_CODING	YPO0539	ilvI	acetolactate synthase 3 catalytic subunit	G/C	Ggt/Tgt	109	1728	.	.	.	.	.	.	.	.	.	.	.	.	.	.	.	.	.	.	.	.	.	.	.	.	.	.	.	.	T	.	.	.	.	.	.	.	.	.
1378	584934	T	C	SYNONYMOUS_CODING	YPO0539	ilvI	acetolactate synthase 3 catalytic subunit	D/D	gaT/gaC	306	1728	.	.	N	.	.	.	.	.	.	.	.	.	.	.	.	.	.	.	.	.	N	.	.	.	.	.	.	.	.	.	.	.	.	.	.	.	.	.
1379	584949	G	A	SYNONYMOUS_CODING	YPO0539	ilvI	acetolactate synthase 3 catalytic subunit	S/S	tcG/tcA	311	1728	.	N	N	.	.	.	N	.	.	N	.	.	.	.	.	.	.	.	.	.	.	.	.	.	.	.	.	N	.	.	.	.	.	.	.	.	.	.
1380	585091	A	C	NON_SYNONYMOUS_CODING	YPO0539	ilvI	acetolactate synthase 3 catalytic subunit	T/P	Acc/Ccc	359	1728	.	.	N	.	.	.	.	.	.	.	.	.	.	.	N	.	.	.	.	.	.	.	.	.	.	.	.	.	.	.	.	.	.	.	.	.	.	.
1381	585341	T	C	NON_SYNONYMOUS_CODING	YPO0539	ilvI	acetolactate synthase 3 catalytic subunit	V/A	gTc/gCc	442	1728	.	.	N	N	.	.	.	.	.	.	.	.	.	.	.	.	.	.	.	.	.	.	.	.	.	.	.	N	.	.	.	.	.	.	.	.	.	.
1382	585623	C	T	NON_SYNONYMOUS_CODING	YPO0539	ilvI	acetolactate synthase 3 catalytic subunit	S/F	tCc/tTc	536	1728	.	.	N	.	.	.	N	.	.	.	.	.	.	.	.	.	.	.	.	.	.	.	.	.	.	.	.	.	T	.	.	.	.	.	.	.	.	.
1383	586040	C	T	SYNONYMOUS_CODING	YPO0540	ilvH	acetolactate synthase 3 regulatory subunit	G/G	ggC/ggT	98	495	.	N	N	.	.	.	N	.	.	.	.	.	.	.	.	.	.	.	.	.	N	.	.	.	.	N	.	.	.	.	.	.	.	.	.	.	.	.
1384	588450	G	A	DOWNSTREAM: 37 bases	YPO0543	fruR	DNA-binding transcriptional regulator FruR	NA	NA	NA	1011	.	.	N	.	.	.	N	.	.	.	.	.	.	.	.	.	.	.	.	.	.	.	N	N	.	N	N	N	N	.	.	.	.	.	.	.	.	.
1385	588450	G	A	INTERGENIC	NA	NA	NA	NA	NA	NA	NA	.	.	N	.	.	.	N	.	.	.	.	.	.	.	.	.	.	.	.	.	.	.	N	N	.	N	N	N	N	.	.	.	.	.	.	.	.	.
1386	588450	G	A	DOWNSTREAM: 94 bases	YPO0544	YPO0544	hypothetical protein	NA	NA	NA	447	.	.	N	.	.	.	N	.	.	.	.	.	.	.	.	.	.	.	.	.	.	.	N	N	.	N	N	N	N	.	.	.	.	.	.	.	.	.
1387	588451	A	T	DOWNSTREAM: 38 bases	YPO0543	fruR	DNA-binding transcriptional regulator FruR	NA	NA	NA	1011	.	.	N	.	.	.	.	.	.	.	.	.	.	.	.	.	.	.	.	.	.	.	N	N	N	N	N	N	N	.	.	.	.	.	.	.	.	.
1388	588451	A	T	INTERGENIC	NA	NA	NA	NA	NA	NA	NA	.	.	N	.	.	.	.	.	.	.	.	.	.	.	.	.	.	.	.	.	.	.	N	N	N	N	N	N	N	.	.	.	.	.	.	.	.	.
1389	588451	A	T	DOWNSTREAM: 93 bases	YPO0544	YPO0544	hypothetical protein	NA	NA	NA	447	.	.	N	.	.	.	.	.	.	.	.	.	.	.	.	.	.	.	.	.	.	.	N	N	N	N	N	N	N	.	.	.	.	.	.	.	.	.
1390	588604	C	A	SYNONYMOUS_CODING	YPO0544	YPO0544	hypothetical protein	V/V	gtG/gtT	129	447	.	N	.	N	.	.	.	.	.	.	.	.	.	.	.	.	.	.	.	.	.	.	.	.	N	N	N	.	.	.	.	.	.	.	.	.	.	.
1391	588605	A	C	NON_SYNONYMOUS_CODING	YPO0544	YPO0544	hypothetical protein	V/G	gTg/gGg	129	447	.	N	N	N	.	.	.	.	.	.	.	.	.	.	N	.	.	.	.	.	.	.	.	.	N	.	N	.	.	.	.	.	.	.	.	.	.	.
1392	588771	G	T	NON_SYNONYMOUS_CODING	YPO0544	YPO0544	hypothetical protein	R/S	Cgc/Agc	74	447	.	.	N	N	.	.	.	.	.	.	.	.	.	.	.	.	.	.	N	.	.	.	.	.	.	.	.	N	.	.	.	.	.	.	.	.	.	.
1393	588988	C	A	START_LOST	YPO0544	YPO0544	hypothetical protein	M/I	atG/atT	1	447	.	N	N	.	.	.	N	.	.	.	.	.	.	.	N	.	.	.	.	.	.	.	.	.	.	N	.	.	.	.	.	.	.	.	.	.	.	.
1394	589917	A	G	INTERGENIC	NA	NA	NA	NA	NA	NA	NA	.	N	N	N	.	.	.	.	N	N	N	.	.	N	.	.	.	.	N	N	.	.	N	G	G	G	N	G	G	.	.	.	.	.	.	.	.	.
1395	592637	C	T	NON_SYNONYMOUS_CODING	YPO0549	ftsI	penicillin-binding protein 3	A/V	gCg/gTg	250	1764	.	.	.	.	.	.	.	.	.	N	N	.	.	.	.	.	.	.	.	.	.	.	.	.	.	N	.	.	.	.	.	.	.	.	.	.	.	.
1396	592749	T	G	SYNONYMOUS_CODING	YPO0549	ftsI	penicillin-binding protein 3	G/G	ggT/ggG	287	1764	.	.	N	.	.	.	.	.	.	.	.	.	.	.	.	.	.	.	.	.	.	.	.	.	.	.	.	N	.	.	.	.	.	.	.	.	.	.
1397	592815	G	A	SYNONYMOUS_CODING	YPO0549	ftsI	penicillin-binding protein 3	K/K	aaG/aaA	309	1764	.	N	N	N	.	.	.	.	.	.	.	.	.	.	N	.	.	.	.	.	.	.	.	.	.	N	.	.	.	.	.	.	N	.	.	.	.	.
1398	592898	G	A	NON_SYNONYMOUS_CODING	YPO0549	ftsI	penicillin-binding protein 3	G/D	gGt/gAt	337	1764	.	N	N	.	.	.	.	.	.	.	.	.	.	.	N	.	.	.	.	.	.	.	.	.	.	.	.	.	.	.	.	.	.	.	.	.	.	.
1399	593038	T	G	NON_SYNONYMOUS_CODING	YPO0549	ftsI	penicillin-binding protein 3	F/V	Ttt/Gtt	384	1764	.	.	.	N	.	.	.	.	.	N	.	.	.	.	.	.	.	.	.	.	.	.	.	.	.	.	.	.	.	.	.	.	.	.	.	.	.	.
1400	593203	G	A	NON_SYNONYMOUS_CODING	YPO0549	ftsI	penicillin-binding protein 3	V/I	Gtc/Atc	439	1764	.	.	N	.	.	.	N	.	N	.	N	N	.	.	N	N	.	.	.	.	N	.	.	.	.	N	.	N	.	.	.	.	.	.	.	.	.	.
1401	593308	G	T	NON_SYNONYMOUS_CODING	YPO0549	ftsI	penicillin-binding protein 3	A/S	Gca/Tca	474	1764	.	N	N	.	.	.	.	.	.	N	.	.	.	.	.	.	.	.	.	.	N	.	.	.	.	.	.	.	.	.	.	.	.	.	.	.	.	.
1402	593666	T	C	NON_SYNONYMOUS_CODING	YPO0550	murE	UDP-N-acetylmuramoylalanyl-D-glutamate--2%2C6-diaminopimelate ligase	F/L	Ttc/Ctc	5	1473	.	.	.	N	.	.	.	.	N	.	.	.	.	.	.	.	.	.	.	.	.	.	.	.	.	.	.	N	.	.	.	.	.	.	.	.	.	.
1403	593666	T	C	DOWNSTREAM: 14 bases	YPO0549	ftsI	penicillin-binding protein 3	NA	NA	NA	1764	.	.	.	N	.	.	.	.	N	.	.	.	.	.	.	.	.	.	.	.	.	.	.	.	.	.	.	N	.	.	.	.	.	.	.	.	.	.
1404	594180	C	A	NON_SYNONYMOUS_CODING	YPO0550	murE	UDP-N-acetylmuramoylalanyl-D-glutamate--2%2C6-diaminopimelate ligase	A/D	gCc/gAc	176	1473	.	.	N	.	.	.	.	.	.	.	N	.	.	.	.	.	.	.	N	.	.	.	.	.	N	.	.	.	.	.	.	.	.	.	.	.	.	.
1405	594622	G	A	SYNONYMOUS_CODING	YPO0550	murE	UDP-N-acetylmuramoylalanyl-D-glutamate--2%2C6-diaminopimelate ligase	Q/Q	caG/caA	323	1473	.	.	N	.	.	.	.	.	.	.	N	.	.	.	.	N	.	.	.	.	N	.	.	.	.	.	N	N	.	.	.	.	.	.	.	.	.	.
1406	594817	T	G	SYNONYMOUS_CODING	YPO0550	murE	UDP-N-acetylmuramoylalanyl-D-glutamate--2%2C6-diaminopimelate ligase	G/G	ggT/ggG	388	1473	.	.	N	N	.	.	.	.	.	.	N	.	.	.	.	.	.	.	.	.	N	.	.	.	.	.	.	.	.	.	.	.	.	.	.	.	.	.
1407	595812	G	A	SYNONYMOUS_CODING	YPO0551	murF	UDP-N-acetylmuramoyl-tripeptide--D-alanyl-D-alanine ligase	P/P	ccG/ccA	230	1377	.	.	.	N	.	N	.	.	.	N	N	.	.	.	.	.	.	.	N	.	N	N	N	.	.	N	.	N	N	N	.	.	.	.	.	.	.	.
1408	597280	T	A	NON_SYNONYMOUS_CODING	YPO0552	mraY	phospho-N-acetylmuramoyl-pentapeptide-transferase	V/E	gTg/gAg	263	1083	.	.	.	N	.	.	.	.	.	N	.	.	.	.	.	.	.	.	.	.	.	.	.	.	.	.	.	.	.	.	.	.	.	.	.	.	.	.
1409	597482	G	T	SYNONYMOUS_CODING	YPO0552	mraY	phospho-N-acetylmuramoyl-pentapeptide-transferase	L/L	ctG/ctT	330	1083	.	.	N	N	.	.	.	.	N	.	.	.	.	.	.	.	.	.	.	.	.	.	.	.	.	.	.	N	.	.	.	.	.	.	.	.	.	.
1410	597482	G	T	UPSTREAM: 96 bases	YPO0553	murD	UDP-N-acetylmuramoyl-L-alanyl-D-glutamate synthetase	NA	NA	NA	1317	.	.	N	N	.	.	.	.	N	.	.	.	.	.	.	.	.	.	.	.	.	.	.	.	.	.	.	N	.	.	.	.	.	.	.	.	.	.
1411	597610	C	T	SYNONYMOUS_CODING	YPO0553	murD	UDP-N-acetylmuramoyl-L-alanyl-D-glutamate synthetase	I/I	atC/atT	11	1317	.	.	N	.	.	.	.	.	N	.	.	N	.	.	.	.	.	.	.	.	N	N	.	.	.	.	.	N	.	.	.	.	.	.	.	.	.	.
1412	597610	C	T	DOWNSTREAM: 35 bases	YPO0552	mraY	phospho-N-acetylmuramoyl-pentapeptide-transferase	NA	NA	NA	1083	.	.	N	.	.	.	.	.	N	.	.	N	.	.	.	.	.	.	.	.	N	N	.	.	.	.	.	N	.	.	.	.	.	.	.	.	.	.
1413	597984	G	T	NON_SYNONYMOUS_CODING	YPO0553	murD	UDP-N-acetylmuramoyl-L-alanyl-D-glutamate synthetase	G/V	gGc/gTc	136	1317	T	T	N	N	.	.	N	.	.	N	.	.	.	.	.	.	.	.	.	N	N	.	.	.	.	.	.	N	.	.	.	.	.	.	.	.	.	.
1414	598983	T	C	SYNONYMOUS_CODING	YPO0554	ftsW	cell division protein FtsW	Y/Y	taT/taC	30	1203	.	N	N	.	.	.	.	.	N	N	.	.	.	.	.	.	.	.	.	.	.	.	.	.	.	.	.	N	.	.	.	.	.	.	.	.	.	.
1415	598983	T	C	DOWNSTREAM: 89 bases	YPO0553	murD	UDP-N-acetylmuramoyl-L-alanyl-D-glutamate synthetase	NA	NA	NA	1317	.	N	N	.	.	.	.	.	N	N	.	.	.	.	.	.	.	.	.	.	.	.	.	.	.	.	.	N	.	.	.	.	.	.	.	.	.	.
1416	599239	A	G	NON_SYNONYMOUS_CODING	YPO0554	ftsW	cell division protein FtsW	S/G	Agc/Ggc	116	1203	.	.	.	N	.	.	.	.	.	.	.	.	.	.	.	.	.	.	.	.	.	.	.	.	.	.	N	.	.	G	.	.	.	.	.	.	.	.
1417	600130	G	C	NON_SYNONYMOUS_CODING	YPO0555	murG	undecaprenyldiphospho-muramoylpentapeptide beta-N- acetylglucosaminyltransferase	G/A	gGt/gCt	13	1071	.	N	N	N	.	.	.	.	.	N	N	N	.	.	N	.	.	.	.	.	N	.	.	.	.	.	N	.	.	.	.	.	.	.	.	.	.	.
1418	600130	G	C	DOWNSTREAM: 34 bases	YPO0554	ftsW	cell division protein FtsW	NA	NA	NA	1203	.	N	N	N	.	.	.	.	.	N	N	N	.	.	N	.	.	.	.	.	N	.	.	.	.	.	N	.	.	.	.	.	.	.	.	.	.	.
1419	600174	C	A	NON_SYNONYMOUS_CODING	YPO0555	murG	undecaprenyldiphospho-muramoylpentapeptide beta-N- acetylglucosaminyltransferase	H/N	Cat/Aat	28	1071	.	.	N	.	.	.	.	.	.	.	.	.	.	.	.	.	.	.	.	.	.	.	.	.	.	N	.	.	.	.	.	.	.	.	.	.	.	.
1420	600174	C	A	DOWNSTREAM: 78 bases	YPO0554	ftsW	cell division protein FtsW	NA	NA	NA	1203	.	.	N	.	.	.	.	.	.	.	.	.	.	.	.	.	.	.	.	.	.	.	.	.	.	N	.	.	.	.	.	.	.	.	.	.	.	.
1421	600431	C	T	SYNONYMOUS_CODING	YPO0555	murG	undecaprenyldiphospho-muramoylpentapeptide beta-N- acetylglucosaminyltransferase	A/A	gcC/gcT	113	1071	.	.	N	.	.	.	N	.	.	.	N	N	.	.	N	.	.	.	.	.	N	.	.	.	.	N	N	N	.	.	.	.	.	.	.	.	.	.
1422	601339	G	T	SYNONYMOUS_CODING	YPO0556	murC	UDP-N-acetylmuramate--L-alanine ligase	V/V	gtG/gtT	13	1476	.	.	N	N	.	.	.	.	.	N	.	.	.	.	.	.	.	.	.	.	.	.	.	.	T	T	T	N	T	.	.	.	.	.	.	.	.	.
1423	601781	A	G	NON_SYNONYMOUS_CODING	YPO0556	murC	UDP-N-acetylmuramate--L-alanine ligase	T/A	Aca/Gca	161	1476	.	.	.	.	.	.	.	.	.	.	.	.	.	.	N	.	.	.	.	.	N	.	G	.	.	.	N	.	.	.	.	.	.	.	.	.	.	.
1424	603568	A	C	NON_SYNONYMOUS_CODING	YPO0557	ddl	D-alanine--D-alanine ligase	Y/S	tAc/tCc	267	921	.	.	N	.	.	.	.	.	.	N	.	.	.	.	N	.	.	.	.	.	N	.	.	.	.	.	.	N	.	.	.	.	.	.	.	.	.	.
1425	603776	T	G	DOWNSTREAM: 87 bases	YPO0557	ddl	D-alanine--D-alanine ligase	NA	NA	NA	921	.	.	.	N	.	.	.	.	.	N	.	.	.	.	N	G	G	G	G	G	N	G	G	G	G	G	N	G	G	.	.	.	.	.	.	.	.	.
1426	603776	T	G	NON_SYNONYMOUS_CODING	YPO0558	ftsQ	cell division protein FtsQ	V/G	gTg/gGg	29	828	.	.	.	N	.	.	.	.	.	N	.	.	.	.	N	G	G	G	G	G	N	G	G	G	G	G	N	G	G	.	.	.	.	.	.	.	.	.
1427	604118	G	T	NON_SYNONYMOUS_CODING	YPO0558	ftsQ	cell division protein FtsQ	R/L	cGa/cTa	143	828	.	N	N	N	.	.	.	.	.	.	N	.	.	.	.	.	.	.	.	.	.	.	.	.	.	.	.	N	.	.	.	.	.	.	.	.	.	.
1428	604583	C	T	DOWNSTREAM: 65 bases	YPO0558	ftsQ	cell division protein FtsQ	NA	NA	NA	828	.	.	N	N	.	.	.	.	N	.	N	.	.	.	N	.	.	.	.	.	N	.	.	.	.	.	N	N	.	.	.	.	.	.	.	.	.	.
1429	604583	C	T	SYNONYMOUS_CODING	YPO0559	ftsA	cell division protein FtsA	L/L	ctC/ctT	13	1257	.	.	N	N	.	.	.	.	N	.	N	.	.	.	N	.	.	.	.	.	N	.	.	.	.	.	N	N	.	.	.	.	.	.	.	.	.	.
1430	604592	A	C	DOWNSTREAM: 74 bases	YPO0558	ftsQ	cell division protein FtsQ	NA	NA	NA	828	.	.	N	N	.	.	.	.	N	N	.	.	.	.	N	.	.	.	.	.	N	.	.	.	.	.	.	N	.	.	.	.	.	.	.	.	.	.
1431	604592	A	C	SYNONYMOUS_CODING	YPO0559	ftsA	cell division protein FtsA	G/G	ggA/ggC	16	1257	.	.	N	N	.	.	.	.	N	N	.	.	.	.	N	.	.	.	.	.	N	.	.	.	.	.	.	N	.	.	.	.	.	.	.	.	.	.
1432	604640	G	A	NON_SYNONYMOUS_CODING	YPO0559	ftsA	cell division protein FtsA	M/I	atG/atA	32	1257	.	N	N	N	.	.	.	.	.	.	.	.	.	.	N	.	.	.	N	N	N	.	.	.	N	N	N	N	A	.	.	.	N	.	.	.	.	.
1433	604880	A	G	SYNONYMOUS_CODING	YPO0559	ftsA	cell division protein FtsA	V/V	gtA/gtG	112	1257	.	N	N	N	.	.	.	.	.	.	.	.	.	N	N	.	.	.	.	.	N	.	.	.	.	.	N	.	.	.	.	.	.	.	.	.	.	.
1434	605885	T	A	DOWNSTREAM: 84 bases	YPO0559	ftsA	cell division protein FtsA	NA	NA	NA	1257	.	N	N	N	.	.	.	.	.	N	.	.	.	.	.	.	.	.	.	N	.	.	.	.	.	.	N	.	.	N	.	.	.	.	.	.	.	.
1435	605885	T	A	SYNONYMOUS_CODING	YPO0560	ftsZ	cell division protein FtsZ	P/P	ccT/ccA	4	1152	.	N	N	N	.	.	.	.	.	N	.	.	.	.	.	.	.	.	.	N	.	.	.	.	.	.	N	.	.	N	.	.	.	.	.	.	.	.
1436	606155	T	A	SYNONYMOUS_CODING	YPO0560	ftsZ	cell division protein FtsZ	G/G	ggT/ggA	94	1152	.	.	.	.	.	.	.	.	.	.	.	.	N	.	.	.	.	.	.	.	.	.	.	.	.	.	.	N	.	.	.	.	.	.	.	.	.	.
1437	606286	A	T	NON_SYNONYMOUS_CODING	YPO0560	ftsZ	cell division protein FtsZ	E/V	gAa/gTa	138	1152	.	N	N	.	.	.	.	.	.	.	N	.	.	.	.	.	.	.	.	.	.	.	.	.	.	.	.	.	.	.	.	.	.	.	.	.	.	.
1438	606954	A	C	NON_SYNONYMOUS_CODING	YPO0560	ftsZ	cell division protein FtsZ	T/P	Acc/Ccc	361	1152	.	N	.	N	.	.	.	.	.	.	.	N	.	.	N	.	.	.	.	.	N	.	.	.	.	.	N	N	.	.	.	.	.	.	.	.	.	.
1439	607358	A	G	SYNONYMOUS_CODING	YPO0561	lpxC	UDP-3-O-%5B3-hydroxymyristoyl%5D N-acetylglucosamine deacetylase	E/E	gaA/gaG	78	921	.	.	N	N	.	.	.	.	N	.	.	.	N	.	.	.	.	.	.	.	.	.	.	.	.	.	.	N	.	.	.	.	.	.	.	.	.	.
1440	607445	C	T	SYNONYMOUS_CODING	YPO0561	lpxC	UDP-3-O-%5B3-hydroxymyristoyl%5D N-acetylglucosamine deacetylase	S/S	agC/agT	107	921	.	.	N	.	.	N	.	.	.	.	N	.	.	.	N	N	.	.	.	.	.	.	.	.	.	.	N	.	.	.	.	.	.	.	.	.	.	.
1441	607980	A	C	NON_SYNONYMOUS_CODING	YPO0561	lpxC	UDP-3-O-%5B3-hydroxymyristoyl%5D N-acetylglucosamine deacetylase	T/P	Acg/Ccg	286	921	.	.	N	.	.	.	.	.	.	.	.	.	.	.	.	.	.	.	.	.	.	.	.	.	.	.	.	.	.	.	.	.	.	.	.	.	.	.
1442	608695	A	G	UPSTREAM: 70 bases	YPO0563	YPO0563	SecA regulator SecM	NA	NA	NA	534	.	.	N	.	.	.	.	.	.	.	.	.	.	.	.	.	.	.	.	.	.	.	.	.	.	.	.	N	.	.	.	.	.	.	.	.	.	.
1443	608695	A	G	SYNONYMOUS_CODING	YPO0562	YPO0562	hypothetical protein	D/D	gaT/gaC	16	531	.	.	N	.	.	.	.	.	.	.	.	.	.	.	.	.	.	.	.	.	.	.	.	.	.	.	.	N	.	.	.	.	.	.	.	.	.	.
1444	608985	T	C	NON_SYNONYMOUS_CODING	YPO0563	YPO0563	SecA regulator SecM	L/P	cTc/cCc	74	534	C	N	N	N	C	C	C	C	C	N	C	C	C	C	N	C	C	C	C	N	C	C	C	C	C	C	C	C	C	.	.	.	.	.	.	.	.	.
1445	609401	T	G	NON_SYNONYMOUS_CODING	YPO0564	secA	preprotein translocase subunit SecA	V/G	gTt/gGt	9	2715	.	N	N	N	.	.	N	.	N	.	N	.	.	.	N	.	.	.	.	N	.	.	.	.	N	.	.	.	.	N	.	.	N	.	.	.	.	.
1446	610311	C	T	SYNONYMOUS_CODING	YPO0564	secA	preprotein translocase subunit SecA	A/A	gcC/gcT	312	2715	.	.	N	.	.	.	.	.	.	N	.	.	.	.	N	.	.	.	.	.	N	.	.	.	.	.	.	N	T	.	.	.	.	.	.	.	.	.
1447	610350	C	T	SYNONYMOUS_CODING	YPO0564	secA	preprotein translocase subunit SecA	D/D	gaC/gaT	325	2715	.	.	N	N	.	.	.	.	.	.	.	.	.	.	N	.	.	.	N	.	.	.	.	.	.	.	N	.	.	.	.	.	.	.	.	.	.	.
1448	610899	T	G	SYNONYMOUS_CODING	YPO0564	secA	preprotein translocase subunit SecA	G/G	ggT/ggG	508	2715	.	.	N	.	.	.	.	.	.	N	.	.	.	.	.	.	.	.	.	.	N	.	.	.	.	.	.	N	.	.	.	.	.	.	.	.	.	.
1449	610927	A	G	NON_SYNONYMOUS_CODING	YPO0564	secA	preprotein translocase subunit SecA	S/G	Agc/Ggc	518	2715	.	.	.	.	.	.	.	.	.	.	N	.	N	.	.	N	.	.	.	.	.	.	.	.	.	.	N	N	.	.	.	.	.	.	.	N	.	.
1450	611118	G	C	SYNONYMOUS_CODING	YPO0564	secA	preprotein translocase subunit SecA	A/A	gcG/gcC	581	2715	.	.	.	N	.	.	.	.	N	.	N	.	.	.	.	.	.	.	N	.	.	.	.	.	N	.	.	N	.	.	.	.	.	.	.	.	.	.
1451	612531	C	T	SYNONYMOUS_CODING	YPO0565	mutT	nucleoside triphosphate pyrophosphohydrolase	A/A	gcC/gcT	49	387	.	.	N	.	.	.	.	.	.	.	.	.	.	.	N	.	.	.	N	.	.	.	.	.	.	N	.	.	.	.	.	.	.	.	.	.	.	.
1452	649322	A	G	NON_SYNONYMOUS_CODING	YPO0599	YPO0599	adhesin	N/D	Aat/Gat	2	9888	.	N	N	.	.	.	.	.	.	.	.	.	.	.	.	.	.	.	.	.	.	.	.	.	.	.	.	N	N	.	.	.	.	.	.	.	.	.
1453	649322	A	G	DOWNSTREAM: 48 bases	YPO0598	YPO0598	hemolysin activator protein	NA	NA	NA	1689	.	N	N	.	.	.	.	.	.	.	.	.	.	.	.	.	.	.	.	.	.	.	.	.	.	.	.	N	N	.	.	.	.	.	.	.	.	.
1454	649585	C	T	SYNONYMOUS_CODING	YPO0599	YPO0599	adhesin	N/N	aaC/aaT	89	9888	.	.	N	.	.	.	N	.	.	.	N	.	.	.	.	.	.	.	N	.	.	.	.	.	.	.	.	N	N	.	.	.	.	.	.	.	.	.
1455	649681	C	A	SYNONYMOUS_CODING	YPO0599	YPO0599	adhesin	L/L	ctC/ctA	121	9888	.	.	N	.	.	.	.	A	.	.	.	.	.	.	.	.	.	.	.	.	N	.	.	.	.	N	.	N	N	.	.	.	.	.	.	.	.	.
1456	653236	C	T	SYNONYMOUS_CODING	YPO0599	YPO0599	adhesin	G/G	ggC/ggT	1306	9888	.	.	.	.	.	.	.	.	.	N	.	N	T	T	N	N	T	T	T	T	T	T	T	T	T	N	T	N	N	.	.	.	.	.	.	.	.	.
1457	653237	A	C	NON_SYNONYMOUS_CODING	YPO0599	YPO0599	adhesin	S/R	Agc/Cgc	1307	9888	.	.	.	.	.	.	.	.	.	N	.	.	.	.	N	N	.	.	.	.	.	.	.	.	.	.	.	N	N	.	.	.	.	.	.	.	.	.
1458	653607	T	G	NON_SYNONYMOUS_CODING	YPO0599	YPO0599	adhesin	L/R	cTg/cGg	1430	9888	.	.	N	.	.	.	.	.	.	.	.	.	.	.	.	.	.	.	.	.	.	.	.	.	G	.	.	N	N	.	.	.	.	.	.	.	.	.
1459	653964	C	T	NON_SYNONYMOUS_CODING	YPO0599	YPO0599	adhesin	A/V	gCg/gTg	1549	9888	.	.	N	N	.	.	N	.	N	.	.	.	.	.	N	.	.	.	.	.	.	.	.	.	.	.	.	N	N	N	.	.	.	.	.	.	.	.
1460	654161	G	T	NON_SYNONYMOUS_CODING	YPO0599	YPO0599	adhesin	G/C	Ggt/Tgt	1615	9888	.	N	N	N	.	.	N	N	.	N	N	.	.	.	N	.	.	.	N	.	N	.	.	.	.	.	N	N	N	.	.	.	.	.	.	.	.	.
1461	698908	G	A	INTERGENIC	NA	NA	NA	NA	NA	NA	NA	.	N	N	N	.	.	.	N	.	.	.	.	N	.	.	.	.	.	.	.	.	N	.	.	A	N	N	A	A	N	.	.	.	.	.	.	N	.
1462	698908	G	A	DOWNSTREAM: 32 bases	YPt_05	YPt_05	tRNA-Met	NA	NA	NA	77	.	N	N	N	.	.	.	N	.	.	.	.	N	.	.	.	.	.	.	.	.	N	.	.	A	N	N	A	A	N	.	.	.	.	.	.	N	.
1463	699019	G	A	UPSTREAM: 3 bases	YPt_05	YPt_05	tRNA-Met	NA	NA	NA	77	.	.	N	N	.	.	.	.	N	.	.	N	.	.	.	N	.	.	.	.	.	.	.	.	.	.	.	N	.	.	.	.	.	.	.	.	.	.
1464	699019	G	A	INTERGENIC	NA	NA	NA	NA	NA	NA	NA	.	.	N	N	.	.	.	.	N	.	.	N	.	.	.	N	.	.	.	.	.	.	.	.	.	.	.	N	.	.	.	.	.	.	.	.	.	.
1465	699338	C	A	SYNONYMOUS_CODING	YPO0643	rpoD	RNA polymerase sigma factor RpoD	T/T	acG/acT	571	1839	.	.	N	.	N	.	.	.	N	.	N	.	.	.	N	.	.	.	.	.	N	.	.	.	.	.	.	N	.	.	.	.	N	.	.	.	.	.
1466	699469	C	T	NON_SYNONYMOUS_CODING	YPO0643	rpoD	RNA polymerase sigma factor RpoD	E/K	Gag/Aag	528	1839	.	N	.	.	.	.	N	.	.	.	N	.	.	.	.	.	.	.	.	.	.	.	.	.	.	.	.	.	.	.	.	.	.	.	.	.	.	.
1467	699494	A	G	SYNONYMOUS_CODING	YPO0643	rpoD	RNA polymerase sigma factor RpoD	G/G	ggT/ggC	519	1839	G	N	G	G	G	G	G	G	G	N	G	G	G	G	G	G	G	G	G	G	G	G	G	G	G	G	G	G	G	G	G	G	G	G	G	G	.	G
1468	699578	A	C	NON_SYNONYMOUS_CODING	YPO0643	rpoD	RNA polymerase sigma factor RpoD	D/E	gaT/gaG	491	1839	.	.	.	N	.	.	.	.	.	.	.	.	N	.	.	.	.	.	.	.	.	.	.	.	.	.	.	.	.	.	.	.	.	.	.	.	.	.
1469	699647	T	C	SYNONYMOUS_CODING	YPO0643	rpoD	RNA polymerase sigma factor RpoD	Q/Q	caA/caG	468	1839	C	C	C	C	C	C	C	C	C	C	C	C	C	C	C	C	C	C	C	C	C	C	C	C	C	C	N	C	C	C	C	C	C	C	C	C	C	C
1470	699661	G	C	NON_SYNONYMOUS_CODING	YPO0643	rpoD	RNA polymerase sigma factor RpoD	R/G	Cgt/Ggt	464	1839	.	.	.	N	.	.	N	.	.	.	N	.	.	.	.	.	.	.	.	.	.	.	.	.	.	.	.	.	.	.	.	.	.	.	.	.	.	.
1471	699935	A	G	SYNONYMOUS_CODING	YPO0643	rpoD	RNA polymerase sigma factor RpoD	R/R	cgT/cgC	372	1839	.	.	.	.	.	.	.	.	N	.	.	.	.	.	.	.	.	.	.	.	.	.	.	.	.	.	.	N	.	.	.	.	.	.	.	.	.	.
1472	701056	G	A	UPSTREAM: 6 bases	YPO0643	rpoD	RNA polymerase sigma factor RpoD	NA	NA	NA	1839	.	N	N	N	.	.	.	.	.	.	.	.	.	.	N	.	.	.	.	.	.	.	.	.	.	.	.	N	.	.	.	.	.	.	.	.	.	.
1473	701056	G	A	INTERGENIC	NA	NA	NA	NA	NA	NA	NA	.	N	N	N	.	.	.	.	.	.	.	.	.	.	N	.	.	.	.	.	.	.	.	.	.	.	.	N	.	.	.	.	.	.	.	.	.	.
1474	701376	T	A	SYNONYMOUS_CODING	YPO0644	dnaG	DNA primase	V/V	gtA/gtT	527	1749	.	N	N	N	.	.	.	.	N	.	.	.	.	.	.	.	.	.	.	.	.	.	.	.	.	.	.	N	.	.	.	.	.	.	.	.	.	.
1475	701909	C	T	NON_SYNONYMOUS_CODING	YPO0644	dnaG	DNA primase	V/I	Gtt/Att	350	1749	.	.	N	N	.	.	.	.	.	.	.	.	.	.	.	.	.	.	.	.	.	.	.	.	.	.	.	.	.	.	.	.	.	.	.	.	.	.
1476	702324	T	C	SYNONYMOUS_CODING	YPO0644	dnaG	DNA primase	K/K	aaA/aaG	211	1749	.	.	.	.	.	.	.	.	.	.	.	.	.	.	.	.	.	.	.	.	.	.	.	.	.	.	.	N	.	.	.	.	.	.	.	.	.	.
1477	702333	A	G	SYNONYMOUS_CODING	YPO0644	dnaG	DNA primase	I/I	atT/atC	208	1749	.	.	.	.	.	.	.	.	N	N	.	.	.	.	.	.	.	.	.	.	.	.	.	.	.	.	.	N	.	.	.	.	.	.	.	.	.	.
1478	702872	G	A	SYNONYMOUS_CODING	YPO0644	dnaG	DNA primase	L/L	Ctg/Ttg	29	1749	.	.	N	N	.	.	N	.	.	.	N	.	.	.	N	.	.	.	.	.	.	.	.	.	.	N	.	N	.	.	.	.	.	.	.	.	.	.
1479	703720	T	C	NON_SYNONYMOUS_CODING	YPO0646	gcp	DNA-binding%2Firon metalloprotein%2FAP endonuclease	V/A	gTa/gCa	3	1014	.	N	N	N	.	.	.	.	.	N	.	.	.	.	.	.	.	.	.	.	.	.	.	.	.	.	.	.	.	.	.	.	.	.	.	.	.	.
1480	704640	A	G	NON_SYNONYMOUS_CODING	YPO0646	gcp	DNA-binding%2Firon metalloprotein%2FAP endonuclease	M/V	Atg/Gtg	310	1014	.	.	N	.	.	.	.	.	.	.	.	.	.	.	N	N	.	.	.	.	N	.	.	.	.	.	.	.	.	.	.	.	.	.	.	.	.	.
1481	704755	C	T	DOWNSTREAM: 29 bases	YPO0646	gcp	DNA-binding%2Firon metalloprotein%2FAP endonuclease	NA	NA	NA	1014	.	.	N	.	.	.	.	.	N	.	.	.	.	.	.	N	.	.	.	.	N	N	T	T	N	T	N	N	T	.	.	.	.	.	.	.	.	.
1482	704755	C	T	INTERGENIC	NA	NA	NA	NA	NA	NA	NA	.	.	N	.	.	.	.	.	N	.	.	.	.	.	.	N	.	.	.	.	N	N	T	T	N	T	N	N	T	.	.	.	.	.	.	.	.	.
1483	705376	G	A	NON_SYNONYMOUS_CODING	YPO0647	YPO0647	glycerol-3-phosphate acyltransferase PlsY	L/F	Ctc/Ttc	83	651	.	.	N	.	.	.	.	.	.	.	.	.	.	.	.	.	.	.	.	.	.	.	.	.	.	N	.	.	.	.	.	.	.	.	.	.	.	.
1484	705414	A	C	NON_SYNONYMOUS_CODING	YPO0647	YPO0647	glycerol-3-phosphate acyltransferase PlsY	V/G	gTt/gGt	70	651	.	N	N	N	.	.	.	.	.	.	.	.	.	.	N	.	.	.	.	.	.	.	.	.	.	.	.	.	.	.	.	.	.	.	.	.	.	.
1485	705431	C	A	NON_SYNONYMOUS_CODING	YPO0647	YPO0647	glycerol-3-phosphate acyltransferase PlsY	L/F	ttG/ttT	64	651	.	N	N	N	.	.	.	.	.	N	N	.	.	.	N	.	.	.	.	.	.	.	.	.	N	N	.	.	.	.	.	.	.	.	.	N	.	.
1486	705536	C	T	SYNONYMOUS_CODING	YPO0647	YPO0647	glycerol-3-phosphate acyltransferase PlsY	R/R	agG/agA	29	651	.	.	.	.	.	.	.	.	.	N	N	.	.	.	.	.	.	.	.	.	.	.	.	.	.	.	.	.	.	.	.	.	.	.	.	.	.	.
1487	705777	G	T	SYNONYMOUS_CODING	YPO0648	folB	bifunctional dihydroneopterin aldolase%2Fdihydroneopterin triphosphate 2%27-epimerase	G/G	ggG/ggT	16	360	.	N	N	N	.	.	.	.	N	.	N	.	.	.	N	.	.	.	.	.	N	.	.	.	.	.	N	N	.	.	.	.	.	.	.	.	.	.
1488	706537	G	T	NON_SYNONYMOUS_CODING	YPO0649	uppP	undecaprenyl pyrophosphate phosphatase	A/S	Gcc/Tcc	59	819	.	.	.	.	.	.	.	.	.	N	.	.	.	.	N	.	.	.	.	.	.	.	.	.	.	.	N	.	.	.	.	.	.	.	.	.	.	.
1489	709221	C	T	NON_SYNONYMOUS_CODING	YPO0651	YPO0651	signal transduction protein	S/N	aGt/aAt	73	624	.	N	.	N	.	.	.	.	.	.	.	.	.	.	.	.	.	.	.	.	.	.	.	.	.	.	.	T	T	.	.	.	N	.	.	.	.	.
1490	710418	C	T	NON_SYNONYMOUS_CODING	YPO0652	YPO0652	hypothetical protein	A/V	gCc/gTc	226	1308	.	.	.	.	.	.	N	.	.	.	.	.	.	.	.	.	.	.	.	.	N	.	.	.	N	N	.	.	.	.	.	.	.	.	.	.	.	.
1491	710909	C	T	STOP_GAINED	YPO0652	YPO0652	hypothetical protein	Q/*	Caa/Taa	390	1308	.	.	N	.	.	.	.	.	.	.	.	.	N	.	.	.	.	.	.	.	.	.	.	.	.	.	.	N	.	.	.	.	.	.	.	.	.	.
1492	711111	T	C	DOWNSTREAM: 62 bases	YPO0652	YPO0652	hypothetical protein	NA	NA	NA	1308	C	N	N	N	.	N	.	.	N	.	N	.	N	.	N	.	.	.	N	N	.	N	N	.	N	.	N	.	.	N	.	.	.	N	.	.	.	N
1493	711111	T	C	INTERGENIC	NA	NA	NA	NA	NA	NA	NA	C	N	N	N	.	N	.	.	N	.	N	.	N	.	N	.	.	.	N	N	.	N	N	.	N	.	N	.	.	N	.	.	.	N	.	.	.	N
1494	711120	G	A	DOWNSTREAM: 71 bases	YPO0652	YPO0652	hypothetical protein	NA	NA	NA	1308	A	N	N	N	.	N	N	.	N	.	N	.	N	.	.	.	.	.	N	.	.	N	N	.	N	.	N	N	.	N	.	.	.	N	.	.	.	N
1495	711120	G	A	INTERGENIC	NA	NA	NA	NA	NA	NA	NA	A	N	N	N	.	N	N	.	N	.	N	.	N	.	.	.	.	.	N	.	.	N	N	.	N	.	N	N	.	N	.	.	.	N	.	.	.	N
1496	711120	G	A	UPSTREAM: 100 bases	YPO0653	glnE	bifunctional glutamine-synthetase adenylyltransferase%2Fdeadenyltransferase	NA	NA	NA	2856	A	N	N	N	.	N	N	.	N	.	N	.	N	.	.	.	.	.	N	.	.	N	N	.	N	.	N	N	.	N	.	.	.	N	.	.	.	N
1497	712878	A	C	NON_SYNONYMOUS_CODING	YPO0653	glnE	bifunctional glutamine-synthetase adenylyltransferase%2Fdeadenyltransferase	K/N	aaA/aaC	553	2856	.	N	N	.	.	.	.	.	.	N	.	.	.	.	N	.	.	.	.	N	.	.	N	.	.	.	.	.	.	.	.	.	.	.	.	.	.	.
1498	712937	C	G	NON_SYNONYMOUS_CODING	YPO0653	glnE	bifunctional glutamine-synthetase adenylyltransferase%2Fdeadenyltransferase	P/R	cCa/cGa	573	2856	.	N	N	N	.	.	.	.	.	.	.	.	.	.	N	.	.	.	.	N	.	.	.	.	.	.	N	.	.	.	.	.	.	.	.	.	.	.
1499	713505	T	G	SYNONYMOUS_CODING	YPO0653	glnE	bifunctional glutamine-synthetase adenylyltransferase%2Fdeadenyltransferase	G/G	ggT/ggG	762	2856	.	.	N	N	.	.	.	.	.	N	.	.	.	.	.	.	.	.	.	.	N	.	.	.	.	.	.	.	.	.	.	.	.	.	.	.	.	.
1500	713547	T	G	SYNONYMOUS_CODING	YPO0653	glnE	bifunctional glutamine-synthetase adenylyltransferase%2Fdeadenyltransferase	R/R	cgT/cgG	776	2856	.	.	N	.	.	.	.	.	.	.	.	.	.	.	N	.	.	.	.	.	.	.	.	.	.	.	.	.	.	.	.	.	.	.	.	.	.	.
1501	713729	G	A	NON_SYNONYMOUS_CODING	YPO0653	glnE	bifunctional glutamine-synthetase adenylyltransferase%2Fdeadenyltransferase	S/N	aGt/aAt	837	2856	.	N	.	.	.	.	.	.	.	.	.	.	.	.	.	.	.	.	.	.	.	.	.	.	.	N	.	.	.	.	.	.	.	.	.	N	.	.
1502	714761	G	A	SYNONYMOUS_CODING	YPO0654	rfaE	bifunctional heptose 7-phosphate kinase%2Fheptose 1-phosphate adenyltransferase	E/E	gaG/gaA	184	1431	.	.	N	N	.	.	.	.	.	.	.	.	.	.	.	.	.	.	.	.	.	.	.	.	.	.	.	A	A	.	.	.	.	.	.	.	.	.
1503	714900	A	C	NON_SYNONYMOUS_CODING	YPO0654	rfaE	bifunctional heptose 7-phosphate kinase%2Fheptose 1-phosphate adenyltransferase	T/P	Acc/Ccc	231	1431	.	.	N	N	.	.	.	.	.	.	.	.	.	.	.	.	.	.	.	.	.	.	.	.	.	.	.	.	.	.	.	.	.	.	.	.	.	.
1504	715378	T	G	NON_SYNONYMOUS_CODING	YPO0654	rfaE	bifunctional heptose 7-phosphate kinase%2Fheptose 1-phosphate adenyltransferase	V/G	gTt/gGt	390	1431	.	.	.	.	.	.	.	.	.	.	.	.	.	.	.	.	.	.	.	.	.	.	.	.	.	.	.	.	.	.	.	.	.	.	.	.	.	.
1505	715426	T	G	NON_SYNONYMOUS_CODING	YPO0654	rfaE	bifunctional heptose 7-phosphate kinase%2Fheptose 1-phosphate adenyltransferase	V/G	gTg/gGg	406	1431	.	.	.	.	.	.	.	.	.	.	.	.	.	.	.	.	.	.	.	.	.	.	.	.	.	.	.	.	.	.	.	.	.	.	.	.	.	.
1506	715466	T	G	SYNONYMOUS_CODING	YPO0654	rfaE	bifunctional heptose 7-phosphate kinase%2Fheptose 1-phosphate adenyltransferase	R/R	cgT/cgG	419	1431	.	.	N	N	.	.	.	.	.	.	.	.	.	.	.	.	.	.	.	.	.	.	.	.	.	.	.	.	.	.	.	.	.	.	.	.	.	.
1507	715742	G	T	NON_SYNONYMOUS_CODING	YPO0655	asoB	hypothetical protein	L/F	ttG/ttT	22	1251	.	N	.	N	T	T	T	T	T	N	N	T	T	T	T	T	T	T	T	T	T	T	T	T	T	T	T	N	T	.	.	.	.	.	.	.	.	.
1508	715752	G	T	NON_SYNONYMOUS_CODING	YPO0655	asoB	hypothetical protein	V/F	Gtt/Ttt	26	1251	.	.	.	.	.	.	.	.	.	N	.	.	.	.	.	.	.	.	N	.	.	.	.	.	.	.	.	N	.	.	.	.	.	.	.	.	.	.
1509	715753	T	G	NON_SYNONYMOUS_CODING	YPO0655	asoB	hypothetical protein	V/G	gTt/gGt	26	1251	.	.	.	.	.	.	.	.	.	N	.	.	.	.	.	.	.	.	.	.	.	.	.	.	.	.	.	N	.	.	.	.	.	.	.	.	.	.
1510	716242	C	T	NON_SYNONYMOUS_CODING	YPO0655	asoB	hypothetical protein	A/V	gCg/gTg	189	1251	.	.	.	N	.	.	.	.	.	.	.	.	.	.	.	.	.	.	.	.	.	.	.	.	.	.	.	.	.	.	.	.	.	.	.	.	.	.
1511	716333	G	A	SYNONYMOUS_CODING	YPO0655	asoB	hypothetical protein	R/R	cgG/cgA	219	1251	.	.	N	N	.	.	.	.	.	.	N	.	.	.	.	.	.	.	.	N	.	.	.	.	.	.	N	N	.	.	.	.	.	.	.	.	.	.
1512	716425	C	T	NON_SYNONYMOUS_CODING	YPO0655	asoB	hypothetical protein	A/V	gCt/gTt	250	1251	.	.	N	.	.	.	.	.	.	.	.	.	.	.	.	.	.	.	.	.	N	.	.	.	.	.	.	N	.	.	.	.	.	.	.	.	.	.
1513	716563	C	G	NON_SYNONYMOUS_CODING	YPO0655	asoB	hypothetical protein	S/W	tCg/tGg	296	1251	.	.	.	N	.	.	.	.	.	N	.	.	.	.	.	.	.	.	.	.	.	.	.	.	.	.	N	.	.	.	.	.	.	.	.	.	.	.
1514	717757	G	A	SYNONYMOUS_CODING	YPO0658a	YPO0658a	FMN-riboswitch	A/A	gcG/gcA	29	190	.	.	.	.	.	.	.	.	N	.	N	.	.	.	.	.	.	.	.	.	.	.	.	.	.	.	N	.	.	.	.	.	.	.	.	.	.	.
1515	717871	G	A	INTERGENIC	NA	NA	NA	NA	NA	NA	NA	.	N	N	N	.	.	.	.	N	N	.	.	.	.	N	.	.	.	.	.	N	.	.	.	N	.	.	N	.	.	.	.	N	.	.	.	.	.
1516	717871	G	A	DOWNSTREAM: 11 bases	YPO0658a	YPO0658a	FMN-riboswitch	NA	NA	NA	190	.	N	N	N	.	.	.	.	N	N	.	.	.	.	N	.	.	.	.	.	N	.	.	.	N	.	.	N	.	.	.	.	N	.	.	.	.	.
1517	718827	T	C	INTERGENIC	NA	NA	NA	NA	NA	NA	NA	.	.	N	N	.	.	.	.	.	.	.	.	.	.	N	.	.	.	.	.	.	.	.	.	.	.	.	.	.	.	.	N	N	.	.	.	.	.
1518	718827	T	C	DOWNSTREAM: 72 bases	YPO0658	ribB	3%2C4-dihydroxy-2-butanone 4-phosphate synthase	NA	NA	NA	654	.	.	N	N	.	.	.	.	.	.	.	.	.	.	N	.	.	.	.	.	.	.	.	.	.	.	.	.	.	.	.	N	N	.	.	.	.	.
1519	719001	C	T	INTERGENIC	NA	NA	NA	NA	NA	NA	NA	.	.	.	.	.	.	N	.	.	T	.	.	.	.	.	.	.	.	.	.	.	.	.	.	.	.	.	.	.	.	.	.	.	.	.	.	.	.
1520	719185	T	C	INTERGENIC	NA	NA	NA	NA	NA	NA	NA	.	N	N	N	.	.	N	.	N	.	N	N	N	N	.	.	.	.	.	N	N	N	.	.	.	.	N	N	N	N	.	.	.	.	.	.	.	N
1521	719185	T	C	UPSTREAM: 29 bases	YPO0659	YPO0659	hypothetical protein	NA	NA	NA	783	.	N	N	N	.	.	N	.	N	.	N	N	N	N	.	.	.	.	.	N	N	N	.	.	.	.	N	N	N	N	.	.	.	.	.	.	.	N
1522	719186	C	T	INTERGENIC	NA	NA	NA	NA	NA	NA	NA	.	N	N	N	.	.	N	.	N	.	N	N	N	N	.	.	.	.	.	N	.	N	.	.	.	N	N	N	.	N	.	.	.	.	.	.	.	N
1523	719186	C	T	UPSTREAM: 28 bases	YPO0659	YPO0659	hypothetical protein	NA	NA	NA	783	.	N	N	N	.	.	N	.	N	.	N	N	N	N	.	.	.	.	.	N	.	N	.	.	.	N	N	N	.	N	.	.	.	.	.	.	.	N
1524	719187	T	C	INTERGENIC	NA	NA	NA	NA	NA	NA	NA	.	N	N	N	.	.	N	.	N	.	N	N	N	N	.	.	.	.	.	N	.	N	.	.	.	.	N	N	.	N	.	.	.	.	.	.	.	N
1525	719187	T	C	UPSTREAM: 27 bases	YPO0659	YPO0659	hypothetical protein	NA	NA	NA	783	.	N	N	N	.	.	N	.	N	.	N	N	N	N	.	.	.	.	.	N	.	N	.	.	.	.	N	N	.	N	.	.	.	.	.	.	.	N
1526	719398	C	T	NON_SYNONYMOUS_CODING	YPO0659	YPO0659	hypothetical protein	P/L	cCc/cTc	62	783	.	.	N	.	.	.	.	.	.	.	.	.	N	.	.	.	.	.	.	.	.	.	.	.	.	N	.	N	T	.	.	.	.	.	.	.	.	.
1527	719950	G	A	NON_SYNONYMOUS_CODING	YPO0659	YPO0659	hypothetical protein	G/E	gGg/gAg	246	783	.	.	.	N	.	.	.	.	.	.	.	.	.	.	N	.	.	.	.	.	N	.	.	.	.	.	.	.	.	.	.	.	.	.	.	.	.	.
1528	720383	A	C	INTERGENIC	NA	NA	NA	NA	NA	NA	NA	.	N	N	N	.	.	.	.	N	.	.	N	N	.	N	.	.	.	.	N	N	N	.	.	.	.	N	N	N	.	.	.	.	.	.	N	.	.
1529	720383	A	C	DOWNSTREAM: 20 bases	YPO0660	YPO0660	hypothetical protein	NA	NA	NA	1161	.	N	N	N	.	.	.	.	N	.	.	N	N	.	N	.	.	.	.	N	N	N	.	.	.	.	N	N	N	.	.	.	.	.	.	N	.	.
1530	720689	T	C	NON_SYNONYMOUS_CODING	YPO0660	YPO0660	hypothetical protein	D/G	gAc/gGc	292	1161	.	.	.	N	.	.	.	.	.	.	.	C	.	.	.	.	.	.	.	.	.	.	.	.	.	.	.	.	.	.	.	.	.	.	.	.	.	.
1531	720889	C	T	SYNONYMOUS_CODING	YPO0660	YPO0660	hypothetical protein	Q/Q	caG/caA	225	1161	.	N	N	N	.	.	.	.	N	.	N	.	N	.	N	.	.	.	.	N	N	.	.	.	N	.	N	.	.	.	.	.	.	.	.	.	.	.
1532	721592	G	C	UPSTREAM: 29 bases	YPO0660	YPO0660	hypothetical protein	NA	NA	NA	1161	.	N	N	N	.	.	.	.	.	N	N	.	.	.	.	.	.	.	.	.	N	.	.	.	.	N	.	N	.	.	.	.	.	.	.	.	.	.
1533	721592	G	C	NON_SYNONYMOUS_CODING	YPO0661	YPO0661	hypothetical protein	T/R	aCa/aGa	223	687	.	N	N	N	.	.	.	.	.	N	N	.	.	.	.	.	.	.	.	.	N	.	.	.	.	N	.	N	.	.	.	.	.	.	.	.	.	.
1534	723476	T	G	NON_SYNONYMOUS_CODING	YPO0663	tolC	outer membrane channel protein	D/A	gAt/gCt	161	1398	.	N	.	N	.	.	.	.	.	.	.	.	.	.	.	.	.	.	.	.	N	.	.	.	.	.	.	.	.	G	.	.	.	.	.	.	.	.
1535	724432	G	T	NON_SYNONYMOUS_CODING	YPO0664	nudF	ADP-ribose pyrophosphatase	G/V	gGt/gTt	27	633	.	N	N	N	.	.	.	.	.	N	.	.	.	.	.	.	.	.	.	.	.	.	.	.	.	.	N	.	.	.	.	.	.	.	.	.	.	.
1536	726242	G	C	SYNONYMOUS_CODING	YPO0666	icc	cyclic 3%27%2C5%27-adenosine monophosphate phosphodiesterase	V/V	gtG/gtC	239	828	.	N	N	N	.	.	.	.	.	.	N	.	N	.	.	.	.	.	.	.	N	N	.	.	.	N	N	.	.	.	.	.	.	.	.	.	.	.
1537	726406	A	G	SYNONYMOUS_CODING	YPO0667	icc	esterase	K/K	aaA/aaG	19	585	.	.	G	.	.	.	.	.	.	.	.	.	.	.	.	.	.	.	N	.	.	.	.	.	.	.	.	N	.	.	.	.	.	.	.	.	.	.
1538	726406	A	G	DOWNSTREAM: 53 bases	YPO0666	icc	cyclic 3%27%2C5%27-adenosine monophosphate phosphodiesterase	NA	NA	NA	828	.	.	G	.	.	.	.	.	.	.	.	.	.	.	.	.	.	.	N	.	.	.	.	.	.	.	.	N	.	.	.	.	.	.	.	.	.	.
1539	727192	G	A	NON_SYNONYMOUS_CODING	YPO0668	parE	DNA topoisomerase IV subunit B	A/T	Gcc/Acc	53	1896	.	.	N	.	.	.	N	.	.	.	.	.	.	.	N	.	.	.	.	.	.	.	.	.	.	N	N	N	.	.	.	.	.	.	.	.	.	.
1540	727370	T	C	NON_SYNONYMOUS_CODING	YPO0668	parE	DNA topoisomerase IV subunit B	L/S	tTg/tCg	112	1896	.	N	N	N	.	.	.	.	.	.	.	.	.	.	.	.	.	.	.	.	.	.	.	.	.	.	.	.	.	.	.	.	.	.	.	.	.	.
1541	727741	G	A	NON_SYNONYMOUS_CODING	YPO0668	parE	DNA topoisomerase IV subunit B	E/K	Gaa/Aaa	236	1896	.	.	.	N	.	.	.	.	.	.	N	.	.	.	.	.	.	.	.	.	N	.	.	.	N	N	.	.	.	.	.	A	A	.	.	.	.	.
1542	727829	C	T	NON_SYNONYMOUS_CODING	YPO0668	parE	DNA topoisomerase IV subunit B	T/I	aCt/aTt	265	1896	.	.	N	.	.	.	.	.	.	.	.	.	.	.	.	.	.	.	.	.	.	.	.	.	.	.	.	.	.	.	.	.	.	.	.	.	.	.
1543	728724	T	C	SYNONYMOUS_CODING	YPO0668	parE	DNA topoisomerase IV subunit B	R/R	cgT/cgC	563	1896	.	N	N	N	.	.	.	.	.	.	.	.	.	.	N	.	.	.	.	.	.	.	.	.	.	.	.	.	.	.	.	.	.	.	.	.	.	.
1544	728928	C	T	UPSTREAM: 7 bases	YPO0669	crgA	LysR family transcriptional regulator	NA	NA	NA	912	.	N	.	N	.	.	.	.	.	.	.	.	.	.	.	N	.	.	N	.	.	.	.	.	.	.	.	.	.	.	.	.	.	.	.	.	.	.
1545	728928	C	T	SYNONYMOUS_CODING	YPO0668	parE	DNA topoisomerase IV subunit B	V/V	gtC/gtT	631	1896	.	N	.	N	.	.	.	.	.	.	.	.	.	.	.	N	.	.	N	.	.	.	.	.	.	.	.	.	.	.	.	.	.	.	.	.	.	.
1546	729429	T	G	SYNONYMOUS_CODING	YPO0669	crgA	LysR family transcriptional regulator	R/R	cgT/cgG	165	912	.	.	N	.	.	.	.	.	.	.	N	.	N	.	N	.	.	.	.	N	.	.	.	.	.	.	N	.	.	N	.	.	.	.	.	N	.	.
1547	729476	T	C	NON_SYNONYMOUS_CODING	YPO0669	crgA	LysR family transcriptional regulator	I/T	aTc/aCc	181	912	C	N	N	N	C	C	C	C	C	N	N	C	C	C	N	C	C	C	C	C	N	C	C	C	C	C	N	N	C	.	.	.	.	.	.	.	.	.
1548	732178	A	C	NON_SYNONYMOUS_CODING	YPO0671	parC	DNA topoisomerase IV subunit A	T/P	Acc/Ccc	463	2274	.	N	N	N	.	.	.	.	.	.	.	.	.	.	.	.	.	.	.	.	N	.	.	.	.	.	N	.	.	.	.	.	.	.	.	.	.	.
1549	732359	A	C	NON_SYNONYMOUS_CODING	YPO0671	parC	DNA topoisomerase IV subunit A	D/A	gAt/gCt	523	2274	.	.	.	.	.	.	.	.	.	.	.	.	.	.	.	.	.	.	.	.	.	.	.	.	.	.	.	.	.	.	.	.	.	.	.	.	.	.
1550	732877	C	A	NON_SYNONYMOUS_CODING	YPO0671	parC	DNA topoisomerase IV subunit A	L/M	Ctg/Atg	696	2274	.	N	N	N	.	.	.	.	.	.	N	.	.	.	.	.	.	.	.	.	.	.	.	.	.	.	.	N	.	.	.	.	.	.	.	.	.	.
1551	733368	G	T	NON_SYNONYMOUS_CODING	YPO0672	parF	acyltransferase	L/F	ttG/ttT	5	732	.	.	N	.	.	.	.	.	.	.	.	.	.	.	.	.	.	.	.	.	.	.	.	.	.	.	.	.	.	.	.	.	.	.	.	.	.	.
1552	733490	C	T	NON_SYNONYMOUS_CODING	YPO0672	parF	acyltransferase	S/F	tCc/tTc	46	732	.	.	N	.	.	.	.	.	.	N	.	.	.	.	.	.	.	.	.	.	.	.	.	.	.	.	.	.	.	.	.	.	.	.	.	.	.	.
1553	733725	T	A	SYNONYMOUS_CODING	YPO0672	parF	acyltransferase	A/A	gcT/gcA	124	732	.	.	N	.	.	.	.	.	.	.	.	.	.	.	N	.	.	.	.	.	N	.	.	.	.	.	.	N	.	.	.	.	.	.	.	.	.	.
1554	733901	A	C	NON_SYNONYMOUS_CODING	YPO0672	parF	acyltransferase	N/T	aAt/aCt	183	732	.	N	.	N	.	.	.	.	.	.	.	.	.	.	N	.	.	.	.	.	.	.	.	.	.	.	.	.	.	.	.	.	.	.	.	.	.	.
1555	733988	G	A	NON_SYNONYMOUS_CODING	YPO0672	parF	acyltransferase	R/H	cGc/cAc	212	732	.	.	N	.	.	.	.	.	.	.	.	.	.	.	.	.	.	.	.	.	.	.	.	.	.	N	.	.	.	.	.	.	.	.	.	.	.	.
1556	734284	G	C	NON_SYNONYMOUS_CODING	YPO0673	sufI	repressor protein for FtsI	Q/H	caG/caC	7	1425	.	.	.	.	.	.	N	.	.	.	.	.	.	.	.	.	.	.	.	.	.	.	.	.	.	N	.	.	.	.	.	.	.	.	.	.	.	.
1557	734301	G	T	NON_SYNONYMOUS_CODING	YPO0673	sufI	repressor protein for FtsI	G/V	gGc/gTc	13	1425	.	.	N	.	.	.	.	.	.	.	T	.	.	.	.	.	.	.	.	.	.	.	.	.	.	.	.	.	.	.	.	.	.	.	.	.	.	.
1558	734885	T	G	NON_SYNONYMOUS_CODING	YPO0673	sufI	repressor protein for FtsI	F/V	Ttt/Gtt	208	1425	.	N	N	N	.	.	.	.	.	N	.	.	.	.	.	.	.	.	.	.	N	.	.	.	.	.	.	.	.	.	.	.	.	.	.	.	.	.
1559	734979	A	C	NON_SYNONYMOUS_CODING	YPO0673	sufI	repressor protein for FtsI	N/T	aAc/aCc	239	1425	.	N	.	.	.	.	.	.	.	.	N	.	.	.	.	.	.	.	.	.	.	.	.	.	.	.	.	.	.	.	.	.	.	.	.	.	.	.
1560	735103	T	G	SYNONYMOUS_CODING	YPO0673	sufI	repressor protein for FtsI	R/R	cgT/cgG	280	1425	.	.	N	.	.	.	.	.	.	.	.	.	.	.	N	.	.	.	.	.	.	.	.	.	.	.	.	N	.	.	.	.	.	.	.	.	.	.
1561	735154	T	G	SYNONYMOUS_CODING	YPO0673	sufI	repressor protein for FtsI	G/G	ggT/ggG	297	1425	.	N	N	N	.	.	.	.	.	.	.	.	.	.	.	.	.	.	.	.	.	.	.	.	.	.	.	.	.	.	.	.	.	.	.	.	.	.
1562	735166	T	G	SYNONYMOUS_CODING	YPO0673	sufI	repressor protein for FtsI	G/G	ggT/ggG	301	1425	.	N	.	N	.	.	.	.	.	.	N	.	.	.	.	.	.	.	.	.	N	.	.	.	.	.	.	.	.	.	.	.	.	.	.	.	.	.
1563	735401	G	T	NON_SYNONYMOUS_CODING	YPO0673	sufI	repressor protein for FtsI	A/S	Gct/Tct	380	1425	.	N	N	N	.	.	.	.	.	.	.	N	.	.	.	.	.	.	.	.	N	.	.	.	.	.	N	.	.	.	.	.	.	.	.	.	.	.
1564	735592	A	C	SYNONYMOUS_CODING	YPO0673	sufI	repressor protein for FtsI	S/S	tcA/tcC	443	1425	.	.	.	N	.	.	.	.	.	.	.	.	.	.	.	.	.	.	.	.	.	.	.	.	.	.	.	.	.	.	.	.	.	.	.	.	.	.
1565	735651	C	G	NON_SYNONYMOUS_CODING	YPO0673	sufI	repressor protein for FtsI	A/G	gCg/gGg	463	1425	.	.	N	.	.	.	.	.	.	N	.	.	.	.	N	N	.	.	.	.	.	.	.	.	.	.	.	.	.	.	.	.	.	.	.	.	.	.
1566	735665	A	G	NON_SYNONYMOUS_CODING	YPO0673	sufI	repressor protein for FtsI	T/A	Acg/Gcg	468	1425	.	.	N	.	.	.	.	.	.	N	.	.	.	.	N	.	.	.	.	N	.	.	.	.	.	.	N	N	.	.	.	.	.	.	.	.	.	.
1567	735669	T	G	NON_SYNONYMOUS_CODING	YPO0673	sufI	repressor protein for FtsI	V/G	gTg/gGg	469	1425	.	.	N	.	.	.	.	.	.	N	.	.	.	.	N	.	.	.	.	N	N	.	.	.	.	.	.	N	.	.	.	.	.	.	.	.	.	.
1568	735691	A	C	INTERGENIC	NA	NA	NA	NA	NA	NA	NA	.	.	N	.	.	.	.	.	.	.	.	.	.	.	.	.	.	.	.	.	.	.	.	.	.	.	.	N	.	.	.	.	.	.	.	.	.	.
1569	735691	A	C	DOWNSTREAM: 3 bases	YPO0673	sufI	repressor protein for FtsI	NA	NA	NA	1425	.	.	N	.	.	.	.	.	.	.	.	.	.	.	.	.	.	.	.	.	.	.	.	.	.	.	.	N	.	.	.	.	.	.	.	.	.	.
1570	735694	T	A	INTERGENIC	NA	NA	NA	NA	NA	NA	NA	.	.	N	.	.	.	.	.	.	.	.	.	.	.	.	.	.	.	.	.	.	.	.	.	.	.	.	N	.	.	.	.	.	.	.	.	.	.
1571	735694	T	A	DOWNSTREAM: 6 bases	YPO0673	sufI	repressor protein for FtsI	NA	NA	NA	1425	.	.	N	.	.	.	.	.	.	.	.	.	.	.	.	.	.	.	.	.	.	.	.	.	.	.	.	N	.	.	.	.	.	.	.	.	.	.
1572	735705	T	G	INTERGENIC	NA	NA	NA	NA	NA	NA	NA	.	.	N	N	.	.	.	.	.	.	.	.	N	.	N	.	.	.	.	.	N	.	.	.	.	.	.	N	.	.	.	.	.	.	.	.	.	.
1573	735705	T	G	DOWNSTREAM: 17 bases	YPO0673	sufI	repressor protein for FtsI	NA	NA	NA	1425	.	.	N	N	.	.	.	.	.	.	.	.	N	.	N	.	.	.	.	.	N	.	.	.	.	.	.	N	.	.	.	.	.	.	.	.	.	.
1574	735708	T	G	INTERGENIC	NA	NA	NA	NA	NA	NA	NA	.	N	N	N	.	.	.	.	.	.	.	.	N	.	.	.	.	.	.	.	N	.	.	.	.	.	.	N	.	.	.	.	.	.	.	.	.	.
1575	735708	T	G	DOWNSTREAM: 20 bases	YPO0673	sufI	repressor protein for FtsI	NA	NA	NA	1425	.	N	N	N	.	.	.	.	.	.	.	.	N	.	.	.	.	.	.	.	N	.	.	.	.	.	.	N	.	.	.	.	.	.	.	.	.	.
1576	735712	C	G	INTERGENIC	NA	NA	NA	NA	NA	NA	NA	.	.	.	.	.	.	.	.	.	.	.	.	N	.	.	.	.	.	.	.	N	.	.	.	.	.	.	N	.	.	.	.	.	.	.	.	.	.
1577	735712	C	G	DOWNSTREAM: 24 bases	YPO0673	sufI	repressor protein for FtsI	NA	NA	NA	1425	.	.	.	.	.	.	.	.	.	.	.	.	N	.	.	.	.	.	.	.	N	.	.	.	.	.	.	N	.	.	.	.	.	.	.	.	.	.
1578	735720	T	G	INTERGENIC	NA	NA	NA	NA	NA	NA	NA	.	.	.	.	.	.	.	.	.	.	.	.	.	.	.	.	.	.	.	.	N	.	.	.	.	.	.	N	.	.	.	.	.	.	.	.	.	.
1579	735720	T	G	DOWNSTREAM: 32 bases	YPO0673	sufI	repressor protein for FtsI	NA	NA	NA	1425	.	.	.	.	.	.	.	.	.	.	.	.	.	.	.	.	.	.	.	.	N	.	.	.	.	.	.	N	.	.	.	.	.	.	.	.	.	.
1580	735745	T	C	INTERGENIC	NA	NA	NA	NA	NA	NA	NA	.	N	.	.	.	.	.	.	.	.	.	.	.	.	.	.	.	.	.	.	N	.	.	.	.	.	.	N	.	.	.	.	.	.	.	.	.	.
1581	735745	T	C	DOWNSTREAM: 57 bases	YPO0673	sufI	repressor protein for FtsI	NA	NA	NA	1425	.	N	.	.	.	.	.	.	.	.	.	.	.	.	.	.	.	.	.	.	N	.	.	.	.	.	.	N	.	.	.	.	.	.	.	.	.	.
1582	735776	G	A	INTERGENIC	NA	NA	NA	NA	NA	NA	NA	.	.	.	N	.	N	.	N	N	.	.	N	N	.	N	A	.	N	N	N	N	.	.	.	.	N	N	N	N	.	.	.	.	.	.	.	.	N
1583	735776	G	A	DOWNSTREAM: 88 bases	YPO0673	sufI	repressor protein for FtsI	NA	NA	NA	1425	.	.	.	N	.	N	.	N	N	.	.	N	N	.	N	A	.	N	N	N	N	.	.	.	.	N	N	N	N	.	.	.	.	.	.	.	.	N
1584	737153	C	T	SYNONYMOUS_CODING	YPO0674	YPO0674	pseudo	C/C	tgC/tgT	386	2345	.	.	N	N	.	.	.	.	.	.	N	.	N	.	N	.	.	.	.	.	.	.	.	.	.	.	.	N	.	N	.	.	.	.	.	.	.	.
1585	737906	G	A	SYNONYMOUS_CODING	YPO0674	YPO0674	pseudo	K/K	aaG/aaA	637	2345	.	N	N	N	.	N	.	.	.	N	N	.	.	.	.	.	.	.	.	.	.	N	N	.	.	.	.	N	.	.	.	.	.	.	.	.	.	.
1586	737972	C	G	SYNONYMOUS_CODING	YPO0674	YPO0674	pseudo	G/G	ggC/ggG	659	2345	.	.	.	.	.	.	.	.	.	N	.	.	.	.	N	.	.	.	.	.	N	.	.	.	.	N	N	.	.	.	.	.	.	.	.	.	.	.
1587	738063	A	C	NON_SYNONYMOUS_CODING	YPO0674	YPO0674	pseudo	T/P	Aca/Cca	690	2345	.	.	N	N	.	.	.	.	.	.	N	.	.	.	.	.	.	.	.	.	N	.	.	.	.	N	.	N	.	.	.	.	.	.	.	.	.	.
1588	738424	T	C	DOWNSTREAM: 84 bases	YPO0674	YPO0674	pseudo	NA	NA	NA	2345	.	.	N	.	.	.	.	.	.	.	.	.	.	.	.	.	.	.	.	.	.	.	.	.	.	.	.	.	.	.	.	.	.	.	.	.	.	.
1589	738424	T	C	NON_SYNONYMOUS_CODING	YPO0676	dkgA	2%2C5-diketo-D-gluconate reductase A	T/A	Acc/Gcc	258	834	.	.	N	.	.	.	.	.	.	.	.	.	.	.	.	.	.	.	.	.	.	.	.	.	.	.	.	.	.	.	.	.	.	.	.	.	.	.
1590	738598	C	A	STOP_GAINED	YPO0676	dkgA	2%2C5-diketo-D-gluconate reductase A	E/*	Gaa/Taa	200	834	.	.	N	.	.	.	N	.	.	.	N	.	.	.	.	.	.	.	.	.	.	.	.	.	.	.	.	.	.	.	.	.	.	.	.	.	.	.
1591	738891	T	G	NON_SYNONYMOUS_CODING	YPO0676	dkgA	2%2C5-diketo-D-gluconate reductase A	D/A	gAt/gCt	102	834	.	.	N	N	.	.	.	.	.	.	.	.	.	.	N	.	.	.	.	.	N	.	.	.	.	.	.	.	.	.	.	.	.	.	.	.	.	.
1592	738970	T	G	NON_SYNONYMOUS_CODING	YPO0676	dkgA	2%2C5-diketo-D-gluconate reductase A	K/Q	Aaa/Caa	76	834	.	.	N	N	.	.	.	.	.	.	.	.	.	.	.	.	.	.	.	.	.	.	.	.	.	.	.	.	.	.	.	.	.	.	.	.	.	.
1593	739408	G	T	STOP_GAINED	YPO0677	YPO0677	hypothetical protein	E/*	Gaa/Taa	23	210	.	.	N	.	.	.	.	.	.	.	.	.	.	.	.	.	.	.	.	.	.	.	.	.	.	.	.	.	.	.	.	.	.	.	.	.	.	.
1594	739446	C	T	SYNONYMOUS_CODING	YPO0677	YPO0677	hypothetical protein	F/F	ttC/ttT	35	210	.	.	N	.	.	.	.	.	.	.	.	.	.	.	.	.	.	.	.	.	N	.	.	.	.	.	.	.	.	.	.	.	.	.	.	.	.	.
1595	739982	T	G	NON_SYNONYMOUS_CODING	YPO0678	YPO0678	iron-containing alcohol dehydrogenase	T/P	Acc/Ccc	264	1158	.	.	.	N	.	.	.	.	.	.	.	N	.	.	N	.	.	.	.	N	N	.	.	.	.	.	N	.	.	.	.	.	.	.	.	.	.	.
1596	740276	C	A	NON_SYNONYMOUS_CODING	YPO0678	YPO0678	iron-containing alcohol dehydrogenase	V/F	Gtc/Ttc	166	1158	.	N	N	.	.	.	.	.	.	N	.	.	.	.	.	.	.	.	.	.	N	.	.	.	.	.	N	.	A	.	.	.	N	.	.	.	.	.
1597	742301	A	C	SYNONYMOUS_CODING	YPO0680	YPO0680	DedA family membrane protein	G/G	ggT/ggG	172	663	.	.	.	.	.	.	.	.	.	.	.	.	.	.	.	.	.	.	.	.	.	.	.	.	.	.	.	.	.	.	.	.	.	.	.	.	.	.
1598	742388	C	T	SYNONYMOUS_CODING	YPO0680	YPO0680	DedA family membrane protein	A/A	gcG/gcA	143	663	.	.	N	.	.	.	.	.	.	.	.	.	.	.	.	.	.	.	.	.	.	.	.	.	.	.	.	N	.	.	.	.	.	.	.	.	.	.
1599	742468	G	A	SYNONYMOUS_CODING	YPO0680	YPO0680	DedA family membrane protein	L/L	Ctg/Ttg	117	663	.	.	A	.	.	.	.	.	.	.	.	.	.	.	.	.	.	.	.	.	N	.	.	.	.	.	N	.	.	.	.	.	.	.	.	.	.	.
1600	742622	A	C	SYNONYMOUS_CODING	YPO0680	YPO0680	DedA family membrane protein	V/V	gtT/gtG	65	663	C	N	N	C	C	C	C	C	C	N	C	C	C	C	N	C	C	C	C	N	N	C	C	C	C	C	C	N	C	.	.	.	.	.	.	.	.	.
1601	742744	T	C	NON_SYNONYMOUS_CODING	YPO0680	YPO0680	DedA family membrane protein	I/V	Att/Gtt	25	663	.	.	N	N	.	.	.	.	.	.	.	.	N	.	.	.	.	.	.	.	.	.	.	.	.	.	.	.	.	.	.	.	.	.	.	.	.	N
1602	742752	G	T	NON_SYNONYMOUS_CODING	YPO0680	YPO0680	DedA family membrane protein	P/Q	cCa/cAa	22	663	.	.	N	N	.	.	.	.	.	.	N	.	N	.	.	.	.	.	.	.	.	.	.	.	.	.	.	.	.	.	.	.	.	.	.	N	.	.
1603	743465	A	C	NON_SYNONYMOUS_CODING	YPO0681	metC	cystathionine beta-lyase	D/E	gaT/gaG	252	1212	.	.	N	.	.	.	.	.	.	.	N	.	.	.	.	.	.	.	.	.	N	.	.	.	.	.	N	.	.	.	.	.	.	.	.	.	.	.
1604	743998	C	T	NON_SYNONYMOUS_CODING	YPO0681	metC	cystathionine beta-lyase	A/T	Gca/Aca	75	1212	.	.	N	N	.	.	.	.	.	.	.	.	.	.	N	.	.	.	.	.	.	.	.	.	.	.	.	N	T	.	.	.	.	.	.	.	.	.
1605	744104	C	T	SYNONYMOUS_CODING	YPO0681	metC	cystathionine beta-lyase	L/L	ctG/ctA	39	1212	.	.	N	.	.	.	.	.	.	.	N	.	.	.	.	.	.	.	.	.	.	.	.	.	.	.	.	N	T	.	.	.	.	.	.	.	.	.
1606	744601	A	G	INTERGENIC	NA	NA	NA	NA	NA	NA	NA	.	.	N	N	.	.	N	.	N	N	.	.	.	.	.	.	.	.	.	.	.	.	.	.	N	.	.	.	.	N	.	.	.	.	.	.	.	.
1607	744601	A	G	UPSTREAM: 74 bases	YPO0682	YPO0682	MotA%2FTolQ%2FExbB proton channel family protein	NA	NA	NA	1062	.	.	N	N	.	.	N	.	N	N	.	.	.	.	.	.	.	.	.	.	.	.	.	.	N	.	.	.	.	N	.	.	.	.	.	.	.	.
1608	745509	A	G	NON_SYNONYMOUS_CODING	YPO0682	YPO0682	MotA%2FTolQ%2FExbB proton channel family protein	I/V	Atc/Gtc	279	1062	G	G	G	G	G	G	G	G	G	N	G	G	G	G	G	G	G	G	N	G	G	G	G	G	G	N	N	N	G	.	.	.	.	.	.	.	.	.
1609	746171	A	T	STOP_LOST	YPO0683	YPO0683	biopolymer transport protein ExbD	*/Y	taA/taT	144	432	.	.	.	N	.	.	N	.	N	.	N	N	N	.	.	.	.	.	.	.	.	.	.	.	N	.	.	N	.	.	.	.	.	.	.	N	.	.
1610	746171	A	T	DOWNSTREAM: 97 bases	YPO0684	YPO0684	hypothetical protein	NA	NA	NA	1557	.	.	.	N	.	.	N	.	N	.	N	N	N	.	.	.	.	.	.	.	.	.	.	.	N	.	.	N	.	.	.	.	.	.	.	N	.	.
1611	746516	C	T	NON_SYNONYMOUS_CODING	YPO0684	YPO0684	hypothetical protein	A/T	Gcg/Acg	437	1557	.	N	N	.	.	.	.	.	.	.	.	.	.	.	.	.	.	.	.	.	.	.	.	.	.	.	N	.	.	.	.	.	.	.	.	.	.	.
1612	747648	G	A	SYNONYMOUS_CODING	YPO0684	YPO0684	hypothetical protein	A/A	gcC/gcT	59	1557	.	.	N	N	.	.	.	.	.	.	N	N	.	.	N	.	.	.	.	.	.	.	.	.	A	N	N	.	.	.	.	.	.	.	.	.	.	.
1613	751486	T	G	NON_SYNONYMOUS_CODING	YPO0690	YPO0690	type II secretion protein	T/P	Act/Cct	378	1287	.	N	N	.	.	.	.	.	.	.	.	.	.	.	N	.	.	.	.	.	.	.	.	.	.	.	.	.	.	.	.	.	.	.	.	.	.	.
1614	751644	G	C	NON_SYNONYMOUS_CODING	YPO0690	YPO0690	type II secretion protein	P/R	cCg/cGg	325	1287	.	N	N	N	.	.	.	.	.	.	.	N	.	.	.	.	.	.	N	N	N	.	.	.	N	N	.	.	.	.	.	.	.	.	.	.	.	.
1615	751648	C	A	NON_SYNONYMOUS_CODING	YPO0690	YPO0690	type II secretion protein	G/W	Ggg/Tgg	324	1287	.	N	N	N	.	.	N	.	.	N	.	N	.	.	N	.	.	.	N	.	N	.	.	.	.	.	.	.	.	.	.	.	.	.	.	.	.	.
1616	751763	C	T	SYNONYMOUS_CODING	YPO0690	YPO0690	type II secretion protein	E/E	gaG/gaA	285	1287	.	.	N	N	.	.	.	.	.	N	N	.	.	.	.	.	.	.	.	T	T	T	T	T	T	T	T	N	T	.	.	.	.	.	.	.	.	.
1617	752290	A	C	NON_SYNONYMOUS_CODING	YPO0690	YPO0690	type II secretion protein	F/V	Ttt/Gtt	110	1287	.	.	N	.	.	.	.	.	.	.	.	.	N	.	.	.	.	.	.	.	N	.	.	.	.	.	.	.	.	.	.	.	.	.	.	.	.	.
1618	758407	A	G	INTERGENIC	NA	NA	NA	NA	NA	NA	NA	.	N	N	N	.	.	.	.	.	.	.	.	.	.	.	.	.	.	.	.	.	.	.	.	N	.	N	N	N	.	.	.	.	.	.	.	.	.
1619	758407	A	G	UPSTREAM: 23 bases	YPO0698	YPO0698	outer membrane usher protein	NA	NA	NA	2481	.	N	N	N	.	.	.	.	.	.	.	.	.	.	.	.	.	.	.	.	.	.	.	.	N	.	N	N	N	.	.	.	.	.	.	.	.	.
1620	759574	T	G	NON_SYNONYMOUS_CODING	YPO0698	YPO0698	outer membrane usher protein	V/G	gTc/gGc	382	2481	.	.	N	N	.	.	.	.	.	N	.	.	.	.	.	.	.	.	G	G	N	G	G	G	N	G	N	N	N	.	.	.	.	.	.	.	.	.
1621	759617	T	G	SYNONYMOUS_CODING	YPO0698	YPO0698	outer membrane usher protein	G/G	ggT/ggG	396	2481	.	.	N	N	.	.	.	.	.	.	.	N	.	.	.	.	.	.	.	.	.	.	.	.	N	.	N	N	N	.	.	.	.	.	.	.	.	.
1622	759643	T	G	NON_SYNONYMOUS_CODING	YPO0698	YPO0698	outer membrane usher protein	V/G	gTt/gGt	405	2481	.	.	N	.	.	.	.	.	.	.	.	.	.	.	.	.	.	.	.	.	N	.	.	.	N	.	N	N	N	.	.	.	.	.	.	.	.	.
1623	759650	T	G	SYNONYMOUS_CODING	YPO0698	YPO0698	outer membrane usher protein	R/R	cgT/cgG	407	2481	.	.	N	.	.	.	.	.	.	.	.	.	.	.	.	.	.	.	.	.	N	.	.	.	N	.	N	N	N	.	.	.	.	.	.	.	.	.
1624	759797	G	T	SYNONYMOUS_CODING	YPO0698	YPO0698	outer membrane usher protein	A/A	gcG/gcT	456	2481	.	.	N	.	.	.	.	.	.	.	.	.	.	.	.	.	.	.	.	.	.	.	.	.	N	N	N	N	N	.	.	.	N	.	.	.	.	.
1625	759801	A	G	NON_SYNONYMOUS_CODING	YPO0698	YPO0698	outer membrane usher protein	N/D	Aac/Gac	458	2481	.	.	.	.	.	.	.	.	.	.	.	.	.	.	.	N	.	.	.	.	.	.	.	.	N	.	N	N	N	.	.	.	.	.	.	.	.	.
1626	759843	C	T	NON_SYNONYMOUS_CODING	YPO0698	YPO0698	outer membrane usher protein	L/F	Ctc/Ttc	472	2481	.	N	.	N	.	.	.	.	.	.	.	.	.	.	N	.	.	.	.	.	.	.	.	.	N	.	N	N	N	.	.	.	N	.	.	.	.	.
1627	760621	C	T	NON_SYNONYMOUS_CODING	YPO0698	YPO0698	outer membrane usher protein	T/I	aCc/aTc	731	2481	.	.	.	.	.	.	.	.	.	.	.	N	.	.	.	.	.	.	.	.	N	.	.	.	N	N	N	N	N	.	.	.	.	.	.	.	.	.
1628	761631	C	T	NON_SYNONYMOUS_CODING	YPO0699	YPO0699	fimbrial chaperone protein	A/V	gCa/gTa	235	720	.	N	N	.	.	.	.	.	.	.	N	N	.	.	.	.	.	.	.	.	N	.	.	.	N	N	N	N	N	.	.	.	.	.	.	.	.	.
1629	761631	C	T	UPSTREAM: 41 bases	YPO0700	YPO0700	fimbrial protein	NA	NA	NA	1107	.	N	N	.	.	.	.	.	.	.	N	N	.	.	.	.	.	.	.	.	N	.	.	.	N	N	N	N	N	.	.	.	.	.	.	.	.	.
1630	762012	T	G	NON_SYNONYMOUS_CODING	YPO0700	YPO0700	fimbrial protein	V/G	gTg/gGg	114	1107	.	N	N	N	.	.	.	.	.	N	.	.	.	.	N	.	.	.	.	.	N	.	.	.	N	.	N	N	N	.	.	.	.	.	.	.	.	.
1631	764004	A	C	INTERGENIC	NA	NA	NA	NA	NA	NA	NA	.	.	.	.	.	.	.	.	.	.	.	.	.	.	.	.	.	.	.	.	.	.	.	.	N	.	N	N	N	.	.	.	.	.	.	.	.	.
1632	764004	A	C	UPSTREAM: 1 bases	YPO0701	YPO0701	iron-enterobactin transporter substrate-binding protein	NA	NA	NA	1014	.	.	.	.	.	.	.	.	.	.	.	.	.	.	.	.	.	.	.	.	.	.	.	.	N	.	N	N	N	.	.	.	.	.	.	.	.	.
1633	764238	C	T	INTERGENIC	NA	NA	NA	NA	NA	NA	NA	.	N	N	N	.	N	N	N	N	N	N	N	N	N	N	.	N	N	N	N	N	N	N	N	N	N	N	N	N	N	N	.	N	N	N	.	N	N
1634	764310	G	A	INTERGENIC	NA	NA	NA	NA	NA	NA	NA	.	N	N	N	.	N	.	N	N	N	.	N	N	N	N	.	.	.	.	N	.	N	N	.	N	.	N	N	N	N	N	.	.	.	N	.	.	N
1635	765064	A	C	NON_SYNONYMOUS_CODING	YPO0702	YPO0702	hypothetical protein	D/A	gAt/gCt	47	996	.	N	N	N	.	.	.	.	.	N	.	.	.	.	N	.	.	.	.	.	.	.	.	.	N	.	N	N	N	.	.	.	.	.	.	.	.	.
1636	765283	G	T	NON_SYNONYMOUS_CODING	YPO0702	YPO0702	hypothetical protein	G/V	gGt/gTt	120	996	.	N	N	N	.	.	.	.	.	.	.	.	.	.	.	.	.	.	.	N	N	.	.	.	N	T	N	N	N	.	.	.	.	.	.	.	.	.
1637	766027	C	T	SYNONYMOUS_CODING	YPO0703	YPO0703	lipoprotein	A/A	gcG/gcA	185	570	.	.	.	N	.	.	.	.	.	.	.	.	.	.	.	.	.	.	.	.	.	.	.	.	N	.	N	N	N	.	.	.	.	.	.	.	.	.
1638	766262	C	T	NON_SYNONYMOUS_CODING	YPO0703	YPO0703	lipoprotein	C/Y	tGc/tAc	107	570	.	.	N	N	.	.	.	.	.	.	.	.	.	.	.	.	.	.	.	.	.	.	.	.	N	.	N	N	N	.	.	.	.	.	.	.	.	.
1639	766329	C	T	NON_SYNONYMOUS_CODING	YPO0703	YPO0703	lipoprotein	E/K	Gaa/Aaa	85	570	.	N	N	N	.	.	.	.	.	N	.	.	.	.	.	.	.	.	.	.	.	.	.	.	N	.	N	N	N	.	.	.	.	.	.	.	.	.
1640	766766	C	T	INTERGENIC	NA	NA	NA	NA	NA	NA	NA	.	N	N	N	.	.	.	.	N	.	.	.	.	.	N	.	.	.	.	N	.	N	.	.	N	N	N	N	N	N	.	.	.	.	.	.	.	.
1641	766766	C	T	DOWNSTREAM: 30 bases	YPO0704	YPO0704	pseudo	NA	NA	NA	2092	.	N	N	N	.	.	.	.	N	.	.	.	.	.	N	.	.	.	.	N	.	N	.	.	N	N	N	N	N	N	.	.	.	.	.	.	.	.
1642	768238	T	C	NON_SYNONYMOUS_CODING	YPO0704	YPO0704	pseudo	D/G	gAc/gGc	217	2092	C	C	N	C	C	C	C	C	C	C	C	C	N	C	C	C	C	C	C	C	C	C	C	C	N	C	N	N	N	.	.	.	.	.	.	.	.	.
1643	768533	C	A	NON_SYNONYMOUS_CODING	YPO0704	YPO0704	pseudo	V/F	Gtt/Ttt	119	2092	.	.	N	.	.	.	.	.	.	.	.	.	.	.	.	.	.	.	.	.	.	.	.	.	N	.	N	N	N	.	.	.	.	.	.	.	.	.
1644	768694	T	A	NON_SYNONYMOUS_CODING	YPO0704	YPO0704	pseudo	D/V	gAt/gTt	65	2092	.	N	N	.	.	.	.	.	.	.	.	.	.	.	.	.	.	.	.	.	.	.	N	.	N	.	N	N	N	.	.	.	.	.	.	.	.	.
1645	768726	T	A	NON_SYNONYMOUS_CODING	YPO0704	YPO0704	pseudo	L/F	ttA/ttT	54	2092	.	N	N	N	.	.	.	.	.	.	.	.	.	.	N	.	.	.	.	.	N	.	.	.	N	.	N	N	N	.	.	.	.	.	.	.	.	.
1646	768746	C	G	NON_SYNONYMOUS_CODING	YPO0704	YPO0704	pseudo	V/L	Gtg/Ctg	48	2092	.	N	N	N	.	.	.	.	.	.	.	.	.	.	N	.	N	N	.	N	N	.	.	.	N	.	N	N	N	.	.	.	.	.	.	.	.	.
1647	769084	A	G	SYNONYMOUS_CODING	YPO0706	flhB	flagellar biosynthesis protein FlhB	I/I	atT/atC	309	1134	.	.	N	.	.	.	.	.	.	.	.	.	.	.	.	.	.	.	.	.	.	.	.	.	N	.	N	N	N	.	.	.	.	.	.	.	.	.
1648	769180	T	G	SYNONYMOUS_CODING	YPO0706	flhB	flagellar biosynthesis protein FlhB	A/A	gcA/gcC	277	1134	G	N	N	N	.	.	.	.	.	.	.	.	.	.	N	.	.	.	.	.	N	.	.	.	N	.	N	N	N	N	.	.	.	.	.	.	.	.
1649	769563	A	T	NON_SYNONYMOUS_CODING	YPO0706	flhB	flagellar biosynthesis protein FlhB	C/S	Tgc/Agc	150	1134	.	.	.	.	.	.	.	.	.	.	.	.	.	.	N	.	.	.	.	.	N	.	.	.	N	.	N	N	N	.	.	.	.	.	.	.	.	.
1650	769615	C	T	SYNONYMOUS_CODING	YPO0706	flhB	flagellar biosynthesis protein FlhB	K/K	aaG/aaA	132	1134	.	N	N	N	.	.	.	.	N	.	N	.	N	.	N	.	.	.	N	.	N	.	.	.	N	.	N	N	N	N	.	.	.	.	.	.	.	.
1651	769621	A	C	SYNONYMOUS_CODING	YPO0706	flhB	flagellar biosynthesis protein FlhB	G/G	ggT/ggG	130	1134	.	N	N	N	.	.	.	.	N	.	N	.	.	.	N	.	.	.	.	.	.	.	.	.	N	.	N	N	N	.	.	.	.	.	.	.	.	.
1652	769977	G	T	NON_SYNONYMOUS_CODING	YPO0706	flhB	flagellar biosynthesis protein FlhB	P/T	Ccc/Acc	12	1134	.	.	N	.	.	.	N	.	.	.	N	.	.	.	.	.	.	.	.	.	.	.	.	.	N	.	N	N	N	.	.	.	.	N	.	.	.	.
1653	769977	G	T	DOWNSTREAM: 33 bases	YPO0707	fliR	flagellar assembly protein	NA	NA	NA	774	.	.	N	.	.	.	N	.	.	.	N	.	.	.	.	.	.	.	.	.	.	.	.	.	N	.	N	N	N	.	.	.	.	N	.	.	.	.
1654	773519	A	G	INTERGENIC	NA	NA	NA	NA	NA	NA	NA	.	N	N	N	.	N	N	N	N	.	N	N	N	N	N	N	N	.	N	N	N	N	N	.	N	.	N	N	N	N	N	.	N	.	N	.	.	N
1655	774000	G	T	SYNONYMOUS_CODING	YPO0712	flbD	Fis family transcriptional regulator	L/L	ctG/ctT	114	1029	.	.	N	N	.	.	.	.	.	.	.	.	.	.	.	.	.	.	.	.	.	.	.	.	N	.	N	N	N	.	.	.	.	.	.	.	.	.
1656	775689	C	T	NON_SYNONYMOUS_CODING	YPO0714	fliF	flagellar MS-ring protein	P/L	cCc/cTc	199	1641	.	.	.	.	.	.	.	.	.	N	.	.	.	.	.	.	.	.	.	.	N	.	.	.	N	N	N	N	N	.	.	.	.	.	.	.	.	.
1657	777560	G	A	SYNONYMOUS_CODING	YPO0715	fliG	flagellar motor switch protein G	L/L	ttG/ttA	285	1044	.	.	N	.	.	.	.	.	.	.	.	.	.	.	.	.	.	.	.	.	.	.	.	.	N	.	N	N	N	.	.	.	.	.	.	.	.	.
1658	777974	T	G	NON_SYNONYMOUS_CODING	YPO0716	fliH	flagellar assembly protein H	V/G	gTg/gGg	75	720	.	N	N	.	.	.	.	.	.	N	.	.	.	.	.	.	.	.	.	.	N	.	.	.	N	.	N	N	N	.	.	.	.	.	.	.	.	.
1659	778881	T	G	NON_SYNONYMOUS_CODING	YPO0717	fliI	flagellum-specific ATP synthase	V/G	gTa/gGa	140	1341	.	.	.	N	.	.	.	N	.	.	N	.	.	.	.	.	.	.	.	N	N	.	.	.	N	.	N	N	N	.	.	.	.	.	.	.	.	.
1660	778891	G	C	SYNONYMOUS_CODING	YPO0717	fliI	flagellum-specific ATP synthase	P/P	ccG/ccC	143	1341	.	.	.	N	.	.	.	N	.	.	N	N	.	.	.	.	.	.	.	N	N	.	.	.	N	N	N	N	N	.	.	.	.	.	.	N	.	.
1661	778893	T	G	NON_SYNONYMOUS_CODING	YPO0717	fliI	flagellum-specific ATP synthase	L/W	tTg/tGg	144	1341	.	.	.	.	.	.	.	N	.	.	N	.	.	.	.	.	.	.	.	N	.	.	.	.	N	.	N	N	N	.	.	.	.	.	.	N	.	.
1662	778978	T	G	SYNONYMOUS_CODING	YPO0717	fliI	flagellum-specific ATP synthase	G/G	ggT/ggG	172	1341	.	.	N	.	.	.	.	.	.	.	.	.	.	.	N	.	.	.	.	.	N	.	.	.	N	.	N	N	N	.	.	.	.	.	.	.	.	.
1663	779261	C	A	SYNONYMOUS_CODING	YPO0717	fliI	flagellum-specific ATP synthase	R/R	Cgg/Agg	267	1341	.	.	.	N	.	.	N	.	.	.	N	N	N	.	N	.	.	.	.	.	.	.	.	.	N	.	N	N	N	.	.	.	.	.	.	.	.	.
1664	779269	T	G	NON_SYNONYMOUS_CODING	YPO0717	fliI	flagellum-specific ATP synthase	I/M	atT/atG	269	1341	.	.	.	N	.	.	.	.	.	.	.	N	N	.	N	.	.	.	.	.	.	.	.	.	N	.	N	N	N	.	.	.	.	.	.	.	.	.
1665	779364	G	C	NON_SYNONYMOUS_CODING	YPO0717	fliI	flagellum-specific ATP synthase	S/T	aGc/aCc	301	1341	.	N	N	N	.	.	.	.	.	.	N	.	.	.	.	.	.	.	.	.	N	.	.	.	N	.	N	N	N	.	.	.	.	.	.	.	.	.
1666	779365	C	T	SYNONYMOUS_CODING	YPO0717	fliI	flagellum-specific ATP synthase	S/S	agC/agT	301	1341	.	N	N	N	.	.	.	.	.	.	N	.	.	.	.	.	.	.	.	.	N	.	.	.	N	.	N	N	N	.	.	T	T	.	.	.	.	.
1667	779372	G	A	NON_SYNONYMOUS_CODING	YPO0717	fliI	flagellum-specific ATP synthase	G/S	Ggc/Agc	304	1341	.	N	N	N	.	.	.	.	.	.	N	.	.	.	.	.	.	.	.	.	N	.	.	.	N	.	N	N	N	.	.	.	.	.	.	.	.	.
1668	780386	C	T	INTERGENIC	NA	NA	NA	NA	NA	NA	NA	.	.	N	.	.	.	.	.	.	N	N	.	.	.	N	.	.	.	N	.	.	.	.	.	N	.	N	N	N	.	.	.	.	.	.	.	.	.
1669	782278	G	A	STOP_GAINED	YPO0721	flgA	flagellar basal body P-ring biosynthesis protein FlgA	Q/*	Cag/Tag	29	918	.	N	N	N	.	.	.	.	.	.	.	.	.	N	N	.	.	.	N	.	N	.	.	.	N	.	N	N	N	.	.	.	.	.	.	.	.	.
1670	782278	G	A	UPSTREAM: 73 bases	YPO0722	flgB	flagellar basal-body rod protein FlgB	NA	NA	NA	447	.	N	N	N	.	.	.	.	.	.	.	.	.	N	N	.	.	.	N	.	N	.	.	.	N	.	N	N	N	.	.	.	.	.	.	.	.	.
1671	782292	A	G	NON_SYNONYMOUS_CODING	YPO0721	flgA	flagellar basal body P-ring biosynthesis protein FlgA	M/T	aTg/aCg	24	918	.	N	N	N	.	.	.	.	.	.	.	.	.	.	N	.	.	.	.	.	.	.	.	.	N	.	N	N	N	.	.	.	.	.	.	.	.	.
1672	782292	A	G	UPSTREAM: 59 bases	YPO0722	flgB	flagellar basal-body rod protein FlgB	NA	NA	NA	447	.	N	N	N	.	.	.	.	.	.	.	.	.	.	N	.	.	.	.	.	.	.	.	.	N	.	N	N	N	.	.	.	.	.	.	.	.	.
1673	782297	G	A	SYNONYMOUS_CODING	YPO0721	flgA	flagellar basal body P-ring biosynthesis protein FlgA	H/H	caC/caT	22	918	.	N	N	N	.	.	.	.	.	.	N	.	.	.	N	.	.	.	.	.	.	.	.	.	N	.	N	N	N	.	.	.	.	.	.	.	.	.
1674	782297	G	A	UPSTREAM: 54 bases	YPO0722	flgB	flagellar basal-body rod protein FlgB	NA	NA	NA	447	.	N	N	N	.	.	.	.	.	.	N	.	.	.	N	.	.	.	.	.	.	.	.	.	N	.	N	N	N	.	.	.	.	.	.	.	.	.
1675	782559	T	C	NON_SYNONYMOUS_CODING	YPO0722	flgB	flagellar basal-body rod protein FlgB	L/S	tTa/tCa	70	447	.	N	N	.	.	.	.	.	.	N	.	.	.	.	.	.	.	.	.	.	.	.	.	.	N	.	N	N	N	.	.	.	.	.	.	.	.	.
1676	782560	A	G	SYNONYMOUS_CODING	YPO0722	flgB	flagellar basal-body rod protein FlgB	L/L	ttA/ttG	70	447	.	N	N	.	.	.	.	.	.	N	.	.	.	.	.	.	.	.	.	.	.	.	.	.	N	.	N	N	N	.	.	.	.	.	.	.	.	.
1677	782564	A	C	NON_SYNONYMOUS_CODING	YPO0722	flgB	flagellar basal-body rod protein FlgB	T/P	Acc/Ccc	72	447	.	N	N	N	.	.	.	.	.	N	.	.	.	.	.	.	.	.	.	.	.	.	.	.	N	.	N	N	N	.	.	.	.	.	.	.	.	.
1678	782578	A	C	SYNONYMOUS_CODING	YPO0722	flgB	flagellar basal-body rod protein FlgB	S/S	tcA/tcC	76	447	.	N	N	.	.	.	.	.	.	N	.	.	.	.	.	.	.	.	.	.	.	.	.	.	N	.	N	N	N	.	.	.	.	.	.	.	.	.
1679	782745	C	A	STOP_GAINED	YPO0722	flgB	flagellar basal-body rod protein FlgB	S/*	tCa/tAa	132	447	.	.	N	.	.	.	.	.	.	.	.	.	.	.	.	A	A	A	A	A	A	A	A	A	N	A	N	N	N	.	.	.	.	.	.	.	.	.
1680	782745	C	A	UPSTREAM: 55 bases	YPO0723	flgC	flagellar basal body rod protein FlgC	NA	NA	NA	426	.	.	N	.	.	.	.	.	.	.	.	.	.	.	.	A	A	A	A	A	A	A	A	A	N	A	N	N	N	.	.	.	.	.	.	.	.	.
1681	784090	T	G	NON_SYNONYMOUS_CODING	YPO0725	flgE	flagellar hook protein FlgE	V/G	gTc/gGc	51	1242	.	.	.	N	.	.	.	.	.	.	N	N	.	N	.	.	.	.	N	N	N	N	.	.	N	.	N	N	N	N	.	.	.	.	.	.	.	.
1682	784423	C	T	NON_SYNONYMOUS_CODING	YPO0725	flgE	flagellar hook protein FlgE	A/V	gCa/gTa	162	1242	.	N	N	N	.	.	N	.	.	.	N	.	.	.	N	.	.	.	.	.	N	.	.	.	N	.	N	N	N	.	.	.	.	.	.	.	.	.
1683	784951	C	T	NON_SYNONYMOUS_CODING	YPO0725	flgE	flagellar hook protein FlgE	T/M	aCg/aTg	338	1242	.	.	N	.	.	.	.	.	.	N	.	.	.	.	.	.	.	.	.	.	.	.	.	.	N	.	N	N	N	.	.	.	.	.	.	.	.	.
1684	786259	C	T	SYNONYMOUS_CODING	YPO0727	flgF	pseudo	G/G	ggC/ggT	360	1440	.	.	N	N	.	.	.	.	N	.	N	N	.	.	.	.	.	.	.	T	N	T	T	T	N	T	N	N	N	.	.	.	.	.	.	.	.	.
1685	786342	T	G	NON_SYNONYMOUS_CODING	YPO0727	flgF	pseudo	I/S	aTc/aGc	388	1440	.	.	N	N	.	.	.	.	N	.	.	.	N	N	N	.	.	.	.	.	.	N	.	.	N	.	N	N	N	G	.	.	.	.	.	.	.	.
1686	789490	G	A	SYNONYMOUS_CODING	YPO0731	flgJ	peptidoglycan hydrolase	T/T	acG/acA	39	294	.	.	.	N	.	.	N	.	.	.	.	.	.	.	N	.	.	.	.	.	.	.	.	.	N	N	N	N	N	.	.	.	.	.	.	.	.	.
1687	789519	A	C	NON_SYNONYMOUS_CODING	YPO0731	flgJ	peptidoglycan hydrolase	E/A	gAg/gCg	49	294	.	.	N	.	.	.	.	.	.	.	.	.	.	.	.	.	.	.	.	.	.	.	.	.	N	.	N	N	N	.	.	.	.	.	.	.	.	.
1688	790023	C	T	STOP_GAINED	YPO0732	flgK	flagellar hook-associated protein FlgK	Q/*	Cag/Tag	82	1362	.	.	N	N	.	.	.	.	.	.	.	.	.	.	.	.	.	.	.	.	.	.	.	.	N	.	N	N	N	.	.	.	.	.	.	.	.	.
1689	790550	G	C	SYNONYMOUS_CODING	YPO0732	flgK	flagellar hook-associated protein FlgK	S/S	tcG/tcC	257	1362	.	.	N	N	.	.	.	.	.	N	.	.	N	.	.	.	.	.	.	.	N	.	.	.	N	.	N	N	N	.	.	.	.	.	.	.	.	.
1690	790555	C	T	NON_SYNONYMOUS_CODING	YPO0732	flgK	flagellar hook-associated protein FlgK	A/V	gCc/gTc	259	1362	.	.	N	N	.	.	.	.	.	N	N	.	N	.	.	.	.	.	N	.	N	.	.	.	N	.	N	N	N	.	.	.	.	.	.	.	.	.
1691	792127	C	A	DOWNSTREAM: 34 bases	YPO0733	flgL	flagellar hook-associated protein FlgL	NA	NA	NA	924	.	.	N	N	.	.	.	.	.	N	.	.	.	.	N	.	.	.	.	.	N	.	.	.	N	.	N	N	N	.	.	.	.	.	.	.	.	.
1692	792127	C	A	UPSTREAM: 11 bases	YPO0734	YPO0734	hypothetical protein	NA	NA	NA	981	.	.	N	N	.	.	.	.	.	N	.	.	.	.	N	.	.	.	.	.	N	.	.	.	N	.	N	N	N	.	.	.	.	.	.	.	.	.
1693	792127	C	A	INTERGENIC	NA	NA	NA	NA	NA	NA	NA	.	.	N	N	.	.	.	.	.	N	.	.	.	.	N	.	.	.	.	.	N	.	.	.	N	.	N	N	N	.	.	.	.	.	.	.	.	.
1694	792672	C	A	NON_SYNONYMOUS_CODING	YPO0734	YPO0734	hypothetical protein	L/M	Ctg/Atg	179	981	.	N	N	N	.	.	.	.	N	.	.	.	N	.	.	.	.	.	N	.	.	.	.	.	N	.	N	N	N	N	.	.	.	.	.	.	.	.
1695	793697	A	G	NON_SYNONYMOUS_CODING	YPO0735	YPO0735	hypothetical protein	L/P	cTa/cCa	11	447	.	.	N	N	.	.	.	.	.	.	.	.	N	.	.	.	.	.	.	N	.	.	.	.	N	.	N	N	N	.	.	.	.	.	.	.	.	.
1696	793697	A	G	DOWNSTREAM: 12 bases	YPO0736	YPO0736	regulatory protein	NA	NA	NA	1047	.	.	N	N	.	.	.	.	.	.	.	.	N	.	.	.	.	.	.	N	.	.	.	.	N	.	N	N	N	.	.	.	.	.	.	.	.	.
1697	794121	A	C	NON_SYNONYMOUS_CODING	YPO0736	YPO0736	regulatory protein	V/G	gTg/gGg	212	1047	.	N	N	.	.	.	.	.	.	.	.	.	.	.	.	.	.	.	.	.	.	.	.	.	N	.	N	N	N	.	.	.	.	.	.	.	.	.
1698	858941	G	T	NON_SYNONYMOUS_CODING	YPO0781	YPO0781	pseudo	P/H	cCc/cAc	98	351	.	N	N	N	.	.	.	.	.	N	N	.	.	.	N	.	.	.	.	N	N	.	.	.	.	.	N	N	.	.	.	.	.	.	.	.	.	.
1699	859612	G	T	NON_SYNONYMOUS_CODING	YPO0783	thyA	thymidylate synthase	R/S	Cgt/Agt	234	795	.	.	N	N	.	.	.	.	.	N	.	.	.	.	.	.	.	.	.	.	.	.	.	.	.	.	.	.	.	.	.	.	.	.	.	.	.	.
1700	859672	C	A	NON_SYNONYMOUS_CODING	YPO0783	thyA	thymidylate synthase	D/Y	Gac/Tac	214	795	.	.	.	.	.	.	N	.	.	N	.	.	.	.	.	.	.	.	.	.	N	.	.	.	.	.	.	N	.	.	.	.	.	.	.	.	.	.
1701	859686	T	A	NON_SYNONYMOUS_CODING	YPO0783	thyA	thymidylate synthase	Y/F	tAt/tTt	209	795	.	.	N	.	.	.	.	.	.	.	.	.	.	.	.	.	.	.	.	.	N	.	.	.	.	.	.	N	.	.	.	.	.	.	.	.	.	.
1702	861065	G	A	SYNONYMOUS_CODING	YPO0784	lgt	prolipoprotein diacylglyceryl transferase	V/V	gtC/gtT	42	873	.	.	N	N	.	.	.	.	.	.	.	.	.	.	.	.	.	.	A	A	A	A	A	A	A	A	A	A	A	.	.	.	.	.	.	.	.	.
1703	861725	G	A	SYNONYMOUS_CODING	YPO0785	ptsP	fused phosphoenolpyruvate-protein phosphotransferase PtsP%2FGAF domain-containing protein	L/L	Ctg/Ttg	655	2247	.	.	.	.	.	.	.	.	.	.	.	.	.	.	.	.	.	.	.	.	.	.	.	.	.	.	.	.	.	.	.	.	.	.	.	.	.	.
1704	862047	G	A	SYNONYMOUS_CODING	YPO0785	ptsP	fused phosphoenolpyruvate-protein phosphotransferase PtsP%2FGAF domain-containing protein	A/A	gcC/gcT	547	2247	.	N	.	N	.	.	.	.	N	.	N	.	.	.	.	.	.	.	.	.	.	.	.	.	.	.	N	.	.	.	.	.	.	.	.	.	.	.
1705	862334	C	T	NON_SYNONYMOUS_CODING	YPO0785	ptsP	fused phosphoenolpyruvate-protein phosphotransferase PtsP%2FGAF domain-containing protein	G/R	Ggg/Agg	452	2247	.	.	N	N	.	.	.	T	T	.	.	N	.	.	N	N	.	.	.	.	N	.	.	.	.	.	N	N	.	.	.	.	.	.	.	N	N	.
1706	862385	T	G	NON_SYNONYMOUS_CODING	YPO0785	ptsP	fused phosphoenolpyruvate-protein phosphotransferase PtsP%2FGAF domain-containing protein	I/L	Atc/Ctc	435	2247	.	.	.	N	.	.	.	.	.	.	.	.	.	.	.	.	.	.	.	.	.	.	.	.	.	.	N	N	.	.	.	.	.	.	.	.	.	.
1707	863153	C	A	NON_SYNONYMOUS_CODING	YPO0785	ptsP	fused phosphoenolpyruvate-protein phosphotransferase PtsP%2FGAF domain-containing protein	G/C	Ggt/Tgt	179	2247	.	.	.	N	.	.	.	.	.	.	N	.	.	.	.	N	.	.	.	.	N	N	.	.	N	N	.	N	N	N	.	.	.	.	N	.	.	.
1708	865720	G	A	INTERGENIC	NA	NA	NA	NA	NA	NA	NA	N	.	N	N	.	N	N	N	N	N	N	N	N	N	N	.	N	N	N	N	.	N	N	N	N	.	N	N	.	N	N	N	.	N	N	N	N	N
1709	865750	C	T	INTERGENIC	NA	NA	NA	NA	NA	NA	NA	.	N	N	N	.	.	.	.	.	N	.	N	N	.	.	.	.	.	.	.	.	N	.	.	.	.	.	.	.	N	.	.	.	.	N	N	N	.
1710	866264	C	T	NON_SYNONYMOUS_CODING	YPO0790	tas	aldo%2Fketo reductase	R/W	Cgg/Tgg	107	1041	.	.	T	N	.	.	.	.	.	N	.	.	.	.	.	.	.	.	.	.	.	.	.	.	.	N	N	.	.	.	.	.	.	.	.	.	.	.
1711	866798	G	A	NON_SYNONYMOUS_CODING	YPO0790	tas	aldo%2Fketo reductase	G/R	Ggg/Agg	285	1041	.	.	.	.	.	.	.	.	.	.	.	.	.	.	.	.	.	.	N	.	N	.	.	.	N	.	.	N	.	.	.	.	.	.	.	.	.	.
1712	867044	G	C	INTERGENIC	NA	NA	NA	NA	NA	NA	NA	.	.	N	N	.	.	.	.	N	.	N	N	N	N	.	.	.	.	.	N	.	N	.	N	.	N	N	N	N	N	.	.	.	.	.	.	.	.
1713	867044	G	C	DOWNSTREAM: 58 bases	YPO0790	tas	aldo%2Fketo reductase	NA	NA	NA	1041	.	.	N	N	.	.	.	.	N	.	N	N	N	N	.	.	.	.	.	N	.	N	.	N	.	N	N	N	N	N	.	.	.	.	.	.	.	.
1714	867048	T	G	INTERGENIC	NA	NA	NA	NA	NA	NA	NA	.	.	N	N	.	.	.	.	N	.	N	.	N	N	.	.	.	.	.	N	.	N	.	.	.	N	N	N	N	N	.	.	.	.	.	.	.	.
1715	867048	T	G	DOWNSTREAM: 62 bases	YPO0790	tas	aldo%2Fketo reductase	NA	NA	NA	1041	.	.	N	N	.	.	.	.	N	.	N	.	N	N	.	.	.	.	.	N	.	N	.	.	.	N	N	N	N	N	.	.	.	.	.	.	.	.
1716	867252	A	G	INTERGENIC	NA	NA	NA	NA	NA	NA	NA	.	.	.	N	.	.	.	.	.	.	.	.	.	.	.	.	.	.	.	.	.	.	.	.	.	.	.	.	.	.	.	.	.	.	.	.	.	.
1717	867596	C	T	INTERGENIC	NA	NA	NA	NA	NA	NA	NA	.	N	.	N	.	.	.	.	.	.	.	.	.	.	N	.	.	.	.	.	.	.	.	.	N	N	.	.	.	.	.	.	.	.	.	.	.	.
1718	867596	C	T	UPSTREAM: 97 bases	YPO0790a	YPO0790a	hypothetical protein	NA	NA	NA	234	.	N	.	N	.	.	.	.	.	.	.	.	.	.	N	.	.	.	.	.	.	.	.	.	N	N	.	.	.	.	.	.	.	.	.	.	.	.
1719	867647	G	A	INTERGENIC	NA	NA	NA	NA	NA	NA	NA	.	.	N	N	.	.	.	.	.	.	N	.	.	.	N	.	.	.	.	.	.	.	.	.	.	.	.	N	.	.	.	.	.	.	.	.	.	.
1720	867647	G	A	UPSTREAM: 46 bases	YPO0790a	YPO0790a	hypothetical protein	NA	NA	NA	234	.	.	N	N	.	.	.	.	.	.	N	.	.	.	N	.	.	.	.	.	.	.	.	.	.	.	.	N	.	.	.	.	.	.	.	.	.	.
1721	867698	G	A	SYNONYMOUS_CODING	YPO0790a	YPO0790a	hypothetical protein	K/K	aaG/aaA	2	234	.	N	N	N	.	.	.	.	.	N	.	.	N	.	.	.	.	.	.	.	.	N	.	.	.	.	N	N	A	.	.	.	.	.	.	.	.	.
1722	867712	C	A	NON_SYNONYMOUS_CODING	YPO0790a	YPO0790a	hypothetical protein	T/N	aCt/aAt	7	234	.	N	N	N	.	.	N	.	.	.	.	N	N	N	N	.	.	.	.	.	N	N	.	.	.	.	.	.	.	.	.	.	N	.	.	.	.	.
1723	867931	C	T	DOWNSTREAM: 5 bases	YPO0790a	YPO0790a	hypothetical protein	NA	NA	NA	234	.	.	N	N	.	.	N	.	N	.	N	.	.	N	N	.	.	.	N	.	N	N	.	.	N	N	N	N	N	.	.	.	.	.	.	N	.	N
1724	867931	C	T	DOWNSTREAM: 24 bases	YPO0792	ygeD	lysophospholipid transporter LplT	NA	NA	NA	1221	.	.	N	N	.	.	N	.	N	.	N	.	.	N	N	.	.	.	N	.	N	N	.	.	N	N	N	N	N	.	.	.	.	.	.	N	.	N
1725	867931	C	T	INTERGENIC	NA	NA	NA	NA	NA	NA	NA	.	.	N	N	.	.	N	.	N	.	N	.	.	N	N	.	.	.	N	.	N	N	.	.	N	N	N	N	N	.	.	.	.	.	.	N	.	N
1726	868380	T	C	NON_SYNONYMOUS_CODING	YPO0792	ygeD	lysophospholipid transporter LplT	I/V	Att/Gtt	266	1221	.	.	N	.	.	.	.	.	.	.	.	N	.	.	.	.	.	.	.	.	N	.	.	.	.	.	.	.	.	.	.	.	.	.	.	.	.	.
1727	868480	A	C	SYNONYMOUS_CODING	YPO0792	ygeD	lysophospholipid transporter LplT	G/G	ggT/ggG	232	1221	.	.	N	.	.	.	.	.	.	.	.	.	.	.	.	.	.	.	.	N	N	.	.	.	.	.	N	.	.	.	.	.	.	.	.	.	.	.
1728	868496	A	G	NON_SYNONYMOUS_CODING	YPO0792	ygeD	lysophospholipid transporter LplT	L/P	cTg/cCg	227	1221	.	.	N	N	.	.	.	.	.	.	.	.	.	.	.	.	.	.	.	N	N	.	.	.	.	.	N	.	.	.	.	.	.	.	.	.	.	.
1729	868504	A	C	SYNONYMOUS_CODING	YPO0792	ygeD	lysophospholipid transporter LplT	G/G	ggT/ggG	224	1221	.	.	N	N	.	.	.	.	.	.	.	.	.	.	.	.	.	.	.	.	N	.	.	.	.	.	N	.	.	.	.	.	.	.	.	.	.	.
1730	868549	G	C	NON_SYNONYMOUS_CODING	YPO0792	ygeD	lysophospholipid transporter LplT	C/W	tgC/tgG	209	1221	.	.	N	.	.	.	N	.	.	.	N	.	N	N	.	.	.	.	.	.	.	.	.	.	.	.	.	N	.	.	.	.	.	.	.	.	.	.
1731	869820	A	G	SYNONYMOUS_CODING	YPO0793	aas	acyl-ACP synthetase	F/F	ttT/ttC	503	2157	.	.	N	.	.	.	.	.	.	N	.	.	.	.	.	.	.	.	.	.	.	.	.	.	.	.	.	.	.	.	.	.	.	.	.	.	.	.
1732	870232	C	T	NON_SYNONYMOUS_CODING	YPO0793	aas	acyl-ACP synthetase	G/D	gGc/gAc	366	2157	T	T	T	T	T	T	T	T	T	T	N	T	T	T	T	T	T	T	T	T	T	T	T	T	T	T	T	N	T	T	T	.	.	.	.	.	.	.
1733	870350	C	A	STOP_GAINED	YPO0793	aas	acyl-ACP synthetase	E/*	Gag/Tag	327	2157	.	.	N	N	.	.	.	.	.	.	.	.	.	.	.	.	.	.	.	.	.	.	.	.	.	N	N	.	.	.	.	.	.	.	.	.	.	.
1734	870391	A	C	NON_SYNONYMOUS_CODING	YPO0793	aas	acyl-ACP synthetase	L/W	tTg/tGg	313	2157	.	.	.	.	.	.	.	.	.	.	.	.	.	.	.	.	.	.	.	.	.	.	.	.	.	.	.	.	.	.	.	.	.	.	.	.	.	.
1735	871388	T	G	INTERGENIC	NA	NA	NA	NA	NA	NA	NA	.	N	N	N	.	.	N	N	N	N	.	.	.	N	N	.	.	.	N	N	N	N	N	.	N	.	.	.	.	N	N	.	N	.	.	.	.	.
1736	871388	T	G	UPSTREAM: 60 bases	YPO0793	aas	acyl-ACP synthetase	NA	NA	NA	2157	.	N	N	N	.	.	N	N	N	N	.	.	.	N	N	.	.	.	N	N	N	N	N	.	N	.	.	.	.	N	N	.	N	.	.	.	.	.
1737	871413	T	A	INTERGENIC	NA	NA	NA	NA	NA	NA	NA	.	N	N	N	.	.	N	.	.	.	.	N	N	.	N	N	.	.	.	N	N	.	.	N	N	.	N	.	.	.	.	.	.	.	.	.	.	.
1738	871413	T	A	UPSTREAM: 85 bases	YPO0793	aas	acyl-ACP synthetase	NA	NA	NA	2157	.	N	N	N	.	.	N	.	.	.	.	N	N	.	N	N	.	.	.	N	N	.	.	N	N	.	N	.	.	.	.	.	.	.	.	.	.	.
1739	871429	T	G	INTERGENIC	NA	NA	NA	NA	NA	NA	NA	.	N	N	N	.	.	N	.	.	.	.	.	N	.	N	N	.	.	.	.	N	N	.	.	N	.	N	.	.	.	.	.	.	.	.	.	.	.
1740	871438	A	C	INTERGENIC	NA	NA	NA	NA	NA	NA	NA	.	N	N	N	.	.	N	.	.	.	.	.	N	.	N	.	.	.	.	.	N	.	.	.	.	.	.	.	.	N	.	.	.	.	.	.	.	.
1741	871441	A	C	INTERGENIC	NA	NA	NA	NA	NA	NA	NA	.	N	N	N	.	.	N	.	.	.	.	.	N	.	.	.	.	.	.	.	N	.	.	.	.	.	.	.	.	N	.	.	.	.	.	.	.	.
1742	871510	C	T	INTERGENIC	NA	NA	NA	NA	NA	NA	NA	.	N	N	.	.	.	.	.	.	.	.	.	.	.	.	.	.	.	.	.	.	.	.	.	.	N	.	.	.	.	.	.	.	.	.	.	.	.
1743	871898	G	T	NON_SYNONYMOUS_CODING	YPO0794	bisC	biotin sulfoxide reductas2	T/K	aCg/aAg	714	2262	.	.	N	.	.	.	.	.	N	.	.	.	.	.	.	.	T	T	T	T	T	T	T	T	T	T	N	N	T	.	.	.	.	.	.	.	.	.
1744	872072	G	A	NON_SYNONYMOUS_CODING	YPO0794	bisC	biotin sulfoxide reductas2	T/M	aCg/aTg	656	2262	.	.	N	.	.	.	.	.	.	.	.	.	.	.	.	.	.	.	.	.	N	.	.	.	.	.	.	N	.	.	.	.	.	.	.	.	.	.
1745	872238	C	T	NON_SYNONYMOUS_CODING	YPO0794	bisC	biotin sulfoxide reductas2	D/N	Gat/Aat	601	2262	.	N	N	N	.	.	.	.	.	.	.	.	.	.	.	.	.	.	.	.	.	.	.	.	.	N	.	T	T	.	.	.	.	.	.	.	.	.
1746	872724	A	C	NON_SYNONYMOUS_CODING	YPO0794	bisC	biotin sulfoxide reductas2	W/G	Tgg/Ggg	439	2262	.	.	N	N	.	.	.	.	.	N	.	.	.	.	.	.	.	.	.	.	N	.	.	.	.	.	N	.	.	.	.	.	.	.	.	.	.	.
1747	872970	C	T	NON_SYNONYMOUS_CODING	YPO0794	bisC	biotin sulfoxide reductas2	G/S	Ggt/Agt	357	2262	.	.	N	.	.	.	.	.	.	.	.	.	.	.	N	.	.	.	.	.	.	.	.	.	.	N	.	.	.	.	.	.	N	.	.	.	.	.
1748	873426	G	A	NON_SYNONYMOUS_CODING	YPO0794	bisC	biotin sulfoxide reductas2	L/F	Ctc/Ttc	205	2262	.	.	N	N	.	.	.	.	.	.	N	.	.	.	.	.	.	.	N	.	.	.	.	.	.	.	.	.	.	.	.	.	.	.	.	.	.	.
1749	873628	A	C	SYNONYMOUS_CODING	YPO0794	bisC	biotin sulfoxide reductas2	G/G	ggT/ggG	137	2262	.	N	N	N	.	.	.	.	.	.	.	.	.	.	.	.	.	.	.	.	N	.	.	.	.	.	.	.	.	.	.	.	.	.	.	.	.	.
1750	873966	T	A	NON_SYNONYMOUS_CODING	YPO0794	bisC	biotin sulfoxide reductas2	I/F	Atc/Ttc	25	2262	.	.	.	.	.	.	.	.	.	.	.	.	.	.	.	.	.	.	.	.	.	.	.	.	.	.	.	.	.	.	.	.	.	.	.	.	.	.
1751	874383	T	G	SYNONYMOUS_CODING	YPO0795	galR	DNA-binding transcriptional regulator GalR	G/G	ggT/ggG	12	1023	.	.	.	.	.	.	.	.	.	N	.	.	.	.	.	.	.	.	.	.	.	.	.	.	.	.	.	.	.	.	.	.	.	.	.	.	.	.
1752	875349	C	T	SYNONYMOUS_CODING	YPO0795	galR	DNA-binding transcriptional regulator GalR	S/S	agC/agT	334	1023	.	.	.	.	.	.	.	.	.	.	.	.	.	.	N	.	.	.	N	.	.	.	.	.	.	.	.	N	.	.	.	.	.	.	.	.	.	.
1753	875349	C	T	DOWNSTREAM: 18 bases	YPO0796	lysA	diaminopimelate decarboxylase	NA	NA	NA	1263	.	.	.	.	.	.	.	.	.	.	.	.	.	.	N	.	.	.	N	.	.	.	.	.	.	.	.	N	.	.	.	.	.	.	.	.	.	.
1754	875378	C	T	NON_SYNONYMOUS_CODING	YPO0796	lysA	diaminopimelate decarboxylase	E/K	Gaa/Aaa	418	1263	.	.	.	N	.	.	.	.	.	.	.	.	.	.	.	.	.	.	.	.	.	.	.	.	.	.	.	.	.	.	.	.	N	.	.	.	.	.
1755	875378	C	T	DOWNSTREAM: 8 bases	YPO0795	galR	DNA-binding transcriptional regulator GalR	NA	NA	NA	1023	.	.	.	N	.	.	.	.	.	.	.	.	.	.	.	.	.	.	.	.	.	.	.	.	.	.	.	.	.	.	.	.	N	.	.	.	.	.
1756	875624	C	T	NON_SYNONYMOUS_CODING	YPO0796	lysA	diaminopimelate decarboxylase	V/M	Gtg/Atg	336	1263	.	.	T	.	.	.	.	.	.	.	.	.	.	.	.	.	.	.	.	.	.	.	.	.	.	N	N	.	.	.	.	.	.	.	.	.	.	.
1757	877258	T	C	NON_SYNONYMOUS_CODING	YPO0797	lysR	LysR family transcriptional regulator	F/L	Ttt/Ctt	139	942	C	N	N	N	C	C	C	C	C	C	C	C	C	C	C	C	C	C	C	N	N	C	C	C	C	C	C	C	C	C	C	C	C	C	C	C	C	C
1758	877359	A	C	NON_SYNONYMOUS_CODING	YPO0797	lysR	LysR family transcriptional regulator	L/F	ttA/ttC	172	942	.	.	N	N	.	.	.	.	.	.	.	.	.	.	.	.	.	.	.	.	N	.	.	.	.	.	.	.	.	.	.	.	.	.	.	.	.	.
1759	877469	A	C	NON_SYNONYMOUS_CODING	YPO0797	lysR	LysR family transcriptional regulator	N/T	aAc/aCc	209	942	.	N	N	.	.	.	.	.	.	.	.	.	.	.	.	.	.	.	.	.	.	.	.	.	.	.	.	.	.	.	.	.	.	.	.	.	.	.
1760	877492	A	C	NON_SYNONYMOUS_CODING	YPO0797	lysR	LysR family transcriptional regulator	T/P	Acc/Ccc	217	942	.	.	.	.	.	.	.	.	.	.	.	.	.	.	.	.	.	.	.	.	N	.	.	.	.	.	.	.	.	.	.	.	.	.	.	.	.	.
1761	877789	A	T	NON_SYNONYMOUS_CODING	YPO0798	lysR	sugar transport protein	M/K	aTg/aAg	385	1161	.	.	.	.	.	.	.	.	.	.	.	.	.	.	.	.	.	.	.	.	.	.	.	.	.	.	.	.	.	.	.	.	.	.	.	.	.	.
1762	877789	A	T	DOWNSTREAM: 4 bases	YPO0797	lysR	LysR family transcriptional regulator	NA	NA	NA	942	.	.	.	.	.	.	.	.	.	.	.	.	.	.	.	.	.	.	.	.	.	.	.	.	.	.	.	.	.	.	.	.	.	.	.	.	.	.
1763	877806	A	C	SYNONYMOUS_CODING	YPO0798	lysR	sugar transport protein	R/R	cgT/cgG	379	1161	.	.	.	.	.	.	.	.	.	.	.	.	.	.	.	.	.	.	.	.	.	.	.	.	.	.	.	.	.	.	.	.	.	.	.	.	.	.
1764	877806	A	C	DOWNSTREAM: 21 bases	YPO0797	lysR	LysR family transcriptional regulator	NA	NA	NA	942	.	.	.	.	.	.	.	.	.	.	.	.	.	.	.	.	.	.	.	.	.	.	.	.	.	.	.	.	.	.	.	.	.	.	.	.	.	.
1765	877813	C	G	NON_SYNONYMOUS_CODING	YPO0798	lysR	sugar transport protein	R/P	cGc/cCc	377	1161	.	.	.	.	.	.	.	.	.	.	.	.	.	.	.	.	.	.	.	.	.	.	.	.	.	.	.	.	.	.	.	.	.	.	.	.	.	.
1766	877813	C	G	DOWNSTREAM: 28 bases	YPO0797	lysR	LysR family transcriptional regulator	NA	NA	NA	942	.	.	.	.	.	.	.	.	.	.	.	.	.	.	.	.	.	.	.	.	.	.	.	.	.	.	.	.	.	.	.	.	.	.	.	.	.	.
1767	877849	A	C	NON_SYNONYMOUS_CODING	YPO0798	lysR	sugar transport protein	V/G	gTc/gGc	365	1161	.	.	.	.	.	.	.	.	.	.	.	N	.	.	.	N	.	.	.	N	N	.	.	.	.	.	N	.	.	.	.	.	.	.	.	.	.	.
1768	877849	A	C	DOWNSTREAM: 64 bases	YPO0797	lysR	LysR family transcriptional regulator	NA	NA	NA	942	.	.	.	.	.	.	.	.	.	.	.	N	.	.	.	N	.	.	.	N	N	.	.	.	.	.	N	.	.	.	.	.	.	.	.	.	.	.
1769	878191	C	T	NON_SYNONYMOUS_CODING	YPO0798	lysR	sugar transport protein	G/D	gGt/gAt	251	1161	.	.	N	.	.	.	.	.	.	N	.	.	.	.	.	.	.	.	.	.	.	.	.	.	.	.	.	.	.	.	.	.	N	.	.	.	.	.
1770	880801	A	G	NON_SYNONYMOUS_CODING	YPO0800	YPO0800	hypothetical protein	Q/R	cAa/cGa	159	888	.	N	.	.	.	.	.	.	.	.	.	.	.	.	N	.	.	.	.	.	.	.	.	.	.	.	.	.	.	.	.	.	.	.	.	.	.	.
1771	882354	A	C	NON_SYNONYMOUS_CODING	YPO0802	cheD	methyl-accepting chemotaxis protein	S/A	Tct/Gct	413	1644	C	N	N	C	C	C	C	C	C	C	C	C	C	C	N	C	C	C	C	C	C	C	C	C	C	C	N	C	C	C	C	.	.	.	.	.	.	.
1772	883276	T	C	SYNONYMOUS_CODING	YPO0802	cheD	methyl-accepting chemotaxis protein	Q/Q	caA/caG	105	1644	.	.	N	N	.	.	.	.	.	.	.	.	.	.	.	.	.	.	.	.	.	.	.	.	.	.	.	.	.	.	.	.	.	.	.	.	.	.
1773	898570	T	C	NON_SYNONYMOUS_CODING	YPO0820	YPO0820	hypothetical protein	L/P	cTt/cCt	8	309	.	N	N	N	.	.	.	.	N	.	.	.	N	.	.	.	.	.	.	.	.	.	.	.	.	.	N	.	.	.	.	.	.	.	.	N	N	.
1774	898980	A	T	INTERGENIC	NA	NA	NA	NA	NA	NA	NA	.	.	N	N	.	.	.	.	.	.	.	.	.	.	N	.	.	.	.	N	.	.	.	.	.	.	N	.	.	.	.	T	T	.	.	.	.	.
1775	899158	C	T	INTERGENIC	NA	NA	NA	NA	NA	NA	NA	.	N	N	N	.	.	.	.	N	.	N	.	.	.	N	.	.	.	.	N	.	.	.	.	.	.	.	N	.	.	.	.	N	.	.	N	.	.
1776	899181	T	G	INTERGENIC	NA	NA	NA	NA	NA	NA	NA	.	.	N	N	.	.	N	.	N	.	N	N	N	.	.	.	.	N	.	N	.	N	N	.	.	N	N	N	.	N	.	.	.	.	.	.	.	.
1777	899187	T	G	INTERGENIC	NA	NA	NA	NA	NA	NA	NA	.	.	N	N	.	.	N	.	N	.	N	N	N	N	.	.	.	.	N	N	.	N	N	.	.	N	N	N	.	N	.	.	.	.	.	.	.	.
1778	899193	T	G	INTERGENIC	NA	NA	NA	NA	NA	NA	NA	.	.	N	N	.	N	N	N	N	.	N	N	N	N	.	.	.	.	N	N	.	N	N	.	.	N	N	N	N	N	.	.	.	.	.	.	.	N
1779	899194	G	T	INTERGENIC	NA	NA	NA	NA	NA	NA	NA	.	.	N	N	.	N	N	N	N	.	N	N	N	N	.	.	.	.	N	N	.	N	N	.	.	N	N	N	N	N	.	.	N	.	.	.	.	N
1780	899260	C	A	INTERGENIC	NA	NA	NA	NA	NA	NA	NA	.	N	N	N	.	.	N	.	N	.	N	.	N	.	N	.	.	.	.	.	.	.	.	.	.	.	.	N	.	N	.	.	.	.	.	.	.	N
1781	899270	C	T	INTERGENIC	NA	NA	NA	NA	NA	NA	NA	.	N	N	N	.	.	N	N	N	.	N	.	N	N	N	.	.	.	.	N	.	.	.	.	.	.	.	N	.	.	.	.	.	.	N	.	.	.
1782	899831	A	C	NON_SYNONYMOUS_CODING	YPO0822	YPO0822	hypothetical protein	T/P	Acc/Ccc	125	951	.	N	N	.	.	.	.	.	.	.	.	.	.	.	.	.	.	.	.	.	N	.	.	.	N	.	N	.	.	.	.	.	.	.	.	.	.	.
1783	900387	T	C	NON_SYNONYMOUS_CODING	YPO0822	YPO0822	hypothetical protein	V/A	gTa/gCa	310	951	.	N	N	N	.	.	.	.	.	.	N	N	N	.	N	N	N	.	.	.	N	.	.	C	N	.	N	N	.	.	.	.	.	.	.	.	.	.
1784	902353	T	C	SYNONYMOUS_CODING	YPO0823	YPO0823	hypothetical protein	S/S	agT/agC	610	2187	.	.	N	.	.	.	.	.	.	.	.	.	.	.	.	.	.	.	.	.	.	.	.	.	.	.	.	.	.	.	.	.	.	.	.	.	.	.
1785	902406	C	T	NON_SYNONYMOUS_CODING	YPO0823	YPO0823	hypothetical protein	T/I	aCc/aTc	628	2187	.	N	N	N	.	.	.	.	N	.	.	.	.	.	.	.	.	.	.	.	N	.	.	.	N	T	N	T	T	N	.	.	N	.	.	.	.	N
1786	902874	C	A	NON_SYNONYMOUS_CODING	YPO0824	YPO0824	hypothetical protein	T/K	aCa/aAa	32	3114	.	.	N	N	.	.	N	.	.	N	.	.	.	.	.	.	.	.	.	.	.	.	.	.	.	N	.	.	.	.	.	.	.	.	.	N	.	.
1787	903093	A	G	NON_SYNONYMOUS_CODING	YPO0824	YPO0824	hypothetical protein	K/R	aAg/aGg	105	3114	.	N	N	N	.	.	.	.	.	N	.	N	.	.	N	.	.	.	.	.	N	.	.	.	.	.	N	N	.	.	.	.	.	.	.	.	.	.
1788	903195	G	A	NON_SYNONYMOUS_CODING	YPO0824	YPO0824	hypothetical protein	R/Q	cGa/cAa	139	3114	.	.	N	N	.	.	.	.	.	.	.	.	.	.	.	.	.	.	.	N	N	.	.	.	.	.	N	.	N	.	.	.	.	.	.	.	.	.
1789	903345	G	A	NON_SYNONYMOUS_CODING	YPO0824	YPO0824	hypothetical protein	S/N	aGc/aAc	189	3114	.	N	N	N	.	.	.	.	.	.	.	.	.	.	.	.	.	.	.	.	.	.	.	.	.	.	.	.	.	.	.	.	.	.	.	.	.	.
1790	904076	C	T	SYNONYMOUS_CODING	YPO0824	YPO0824	hypothetical protein	L/L	Ctg/Ttg	433	3114	.	.	.	.	.	.	.	.	.	N	N	.	.	.	.	.	.	.	.	.	.	.	.	.	.	.	.	.	.	.	.	.	.	.	.	.	.	.
1791	905233	T	C	SYNONYMOUS_CODING	YPO0824	YPO0824	hypothetical protein	R/R	cgT/cgC	818	3114	.	.	N	.	.	.	.	.	.	.	.	.	.	.	.	.	.	.	.	.	.	.	.	.	.	.	.	.	.	.	.	.	.	.	.	.	.	.
1792	905623	T	G	SYNONYMOUS_CODING	YPO0824	YPO0824	hypothetical protein	G/G	ggT/ggG	948	3114	.	N	N	N	.	.	.	.	.	.	.	.	.	.	N	.	.	.	.	.	N	.	.	.	.	.	N	.	.	.	.	.	.	.	.	.	.	.
1793	909352	C	T	NON_SYNONYMOUS_CODING	YPO0829	YPO0829	sulfatase	G/D	gGc/gAc	395	1554	.	N	.	.	.	.	.	.	.	N	.	N	.	.	.	.	.	.	.	N	.	.	.	.	.	N	N	N	.	.	.	.	.	.	.	.	.	.
1794	910170	A	C	NON_SYNONYMOUS_CODING	YPO0829	YPO0829	sulfatase	F/L	ttT/ttG	122	1554	.	.	N	N	.	.	.	.	.	.	.	N	.	.	N	.	.	.	.	.	N	.	.	.	.	.	.	.	.	.	.	.	.	.	.	.	.	.
1795	910389	G	T	SYNONYMOUS_CODING	YPO0829	YPO0829	sulfatase	I/I	atC/atA	49	1554	.	.	N	N	.	.	.	.	.	.	.	.	.	.	.	.	.	.	.	.	.	.	.	.	.	.	.	.	.	.	.	.	.	.	.	.	.	.
1796	910621	C	T	INTERGENIC	NA	NA	NA	NA	NA	NA	NA	.	.	.	.	.	.	.	.	.	.	.	.	.	.	.	.	.	.	.	.	.	.	.	.	.	.	.	.	.	.	.	.	.	.	.	.	.	.
1797	910621	C	T	UPSTREAM: 86 bases	YPO0829	YPO0829	sulfatase	NA	NA	NA	1554	.	.	.	.	.	.	.	.	.	.	.	.	.	.	.	.	.	.	.	.	.	.	.	.	.	.	.	.	.	.	.	.	.	.	.	.	.	.
1798	910627	C	T	INTERGENIC	NA	NA	NA	NA	NA	NA	NA	.	.	.	.	.	.	.	.	N	.	.	.	.	.	.	.	.	.	.	.	.	.	.	.	.	.	.	.	.	.	.	.	.	.	.	.	.	.
1799	910627	C	T	UPSTREAM: 92 bases	YPO0829	YPO0829	sulfatase	NA	NA	NA	1554	.	.	.	.	.	.	.	.	N	.	.	.	.	.	.	.	.	.	.	.	.	.	.	.	.	.	.	.	.	.	.	.	.	.	.	.	.	.
1800	910664	C	A	INTERGENIC	NA	NA	NA	NA	NA	NA	NA	.	.	N	N	.	.	.	.	N	.	N	.	N	N	.	.	.	.	.	N	.	.	N	.	.	.	.	N	N	N	.	N	.	.	.	.	.	N
1801	910664	C	T	INTERGENIC	NA	NA	NA	NA	NA	NA	NA	.	.	N	N	.	.	.	.	N	.	N	.	N	N	.	.	.	.	.	N	.	.	N	.	.	.	.	N	N	N	.	N	.	.	.	.	.	N
1802	911274	T	A	INTERGENIC	NA	NA	NA	NA	NA	NA	NA	.	N	N	N	.	.	.	.	N	.	.	.	N	.	.	.	.	.	.	.	.	.	.	.	.	.	.	.	.	.	.	.	N	.	.	.	.	.
1803	911315	T	C	INTERGENIC	NA	NA	NA	NA	NA	NA	NA	.	N	N	N	.	.	.	.	.	.	.	.	N	.	.	.	.	.	N	.	.	.	.	.	.	.	.	.	.	N	.	.	.	.	.	.	.	.
1804	911315	T	C	UPSTREAM: 60 bases	YPO0831	YPO0831	DeoR family regulatory protein	NA	NA	NA	777	.	N	N	N	.	.	.	.	.	.	.	.	N	.	.	.	.	.	N	.	.	.	.	.	.	.	.	.	.	N	.	.	.	.	.	.	.	.
1805	911318	T	C	INTERGENIC	NA	NA	NA	NA	NA	NA	NA	.	.	N	N	.	.	.	.	.	.	.	.	N	.	.	.	.	.	N	.	.	.	.	.	.	.	.	.	.	.	.	.	.	.	.	.	.	.
1806	911318	T	C	UPSTREAM: 57 bases	YPO0831	YPO0831	DeoR family regulatory protein	NA	NA	NA	777	.	.	N	N	.	.	.	.	.	.	.	.	N	.	.	.	.	.	N	.	.	.	.	.	.	.	.	.	.	.	.	.	.	.	.	.	.	.
1807	911354	T	C	INTERGENIC	NA	NA	NA	NA	NA	NA	NA	.	.	.	.	.	.	.	.	.	.	.	.	.	.	.	.	.	.	.	.	.	.	.	.	.	.	.	.	.	.	.	.	.	.	.	.	.	.
1808	911354	T	C	UPSTREAM: 21 bases	YPO0831	YPO0831	DeoR family regulatory protein	NA	NA	NA	777	.	.	.	.	.	.	.	.	.	.	.	.	.	.	.	.	.	.	.	.	.	.	.	.	.	.	.	.	.	.	.	.	.	.	.	.	.	.
1809	911859	T	A	NON_SYNONYMOUS_CODING	YPO0831	YPO0831	DeoR family regulatory protein	L/Q	cTg/cAg	162	777	.	N	N	.	.	.	.	.	.	.	.	.	N	.	.	.	.	.	.	.	.	.	.	.	.	.	.	.	.	N	.	.	.	.	.	.	.	.
1810	912502	C	T	NON_SYNONYMOUS_CODING	YPO0832	agaZ	tagatose 6-phosphate kinase	P/L	cCt/cTt	101	1299	.	.	N	.	.	.	.	.	.	.	N	.	.	.	.	.	.	.	.	.	.	.	.	.	.	N	N	N	.	.	.	.	.	.	.	.	.	.
1811	912551	C	A	SYNONYMOUS_CODING	YPO0832	agaZ	tagatose 6-phosphate kinase	V/V	gtC/gtA	117	1299	.	.	N	.	.	.	N	.	.	.	.	.	.	.	.	.	.	.	N	.	.	.	.	.	.	.	.	.	.	.	.	.	.	.	.	.	.	.
1812	913070	A	C	SYNONYMOUS_CODING	YPO0832	agaZ	tagatose 6-phosphate kinase	T/T	acA/acC	290	1299	C	.	.	.	.	.	.	.	.	.	.	.	.	.	.	.	.	.	.	.	.	.	.	.	.	.	.	.	.	.	.	.	.	.	.	.	.	.
1813	913070	A	T	SYNONYMOUS_CODING	YPO0832	agaZ	tagatose 6-phosphate kinase	T/T	acA/acT	290	1299	C	.	.	.	.	.	.	.	.	.	.	.	.	.	.	.	.	.	.	.	.	.	.	.	.	.	.	.	.	.	.	.	.	.	.	.	.	.
1814	913139	C	T	SYNONYMOUS_CODING	YPO0832	agaZ	tagatose 6-phosphate kinase	C/C	tgC/tgT	313	1299	.	.	N	.	.	.	N	.	.	N	N	.	.	.	N	.	.	.	.	.	.	.	.	.	.	N	N	.	.	.	.	.	.	.	.	.	.	.
1815	913310	G	A	SYNONYMOUS_CODING	YPO0832	agaZ	tagatose 6-phosphate kinase	L/L	ctG/ctA	370	1299	.	.	.	.	.	.	.	.	.	N	.	.	.	.	.	.	.	.	.	.	.	.	.	.	.	.	.	.	.	.	.	.	.	.	.	.	.	.
1816	914930	T	G	NON_SYNONYMOUS_CODING	YPO0834	manX	PTS transport protein	V/G	gTt/gGt	84	498	.	N	.	.	.	.	.	.	.	.	.	.	.	.	.	.	.	.	.	.	.	.	.	.	.	.	.	.	.	.	.	.	.	.	.	.	.	.
1817	915325	T	A	SYNONYMOUS_CODING	YPO0835	YPO0835	PTS permease	P/P	ccT/ccA	34	789	A	A	A	N	A	A	A	A	A	N	A	A	A	A	A	A	A	A	A	N	A	A	A	A	A	A	N	N	A	A	A	.	.	.	.	.	.	.
1818	915873	A	G	NON_SYNONYMOUS_CODING	YPO0835	YPO0835	PTS permease	K/R	aAa/aGa	217	789	.	.	N	.	.	.	.	.	.	.	.	.	.	.	.	.	.	.	.	.	.	.	.	.	.	.	.	.	.	.	.	.	.	.	.	.	.	.
1819	915874	A	C	NON_SYNONYMOUS_CODING	YPO0835	YPO0835	PTS permease	K/N	aaA/aaC	217	789	.	.	N	.	.	.	.	.	.	.	.	.	.	.	.	.	.	.	.	.	.	.	.	.	.	.	.	.	.	.	.	.	.	.	.	.	.	.
1820	916116	A	T	STOP_GAINED	YPO0836	YPO0836	PTS permease	K/*	Aaa/Taa	39	891	.	N	N	N	.	.	.	.	.	N	.	.	.	.	N	N	.	.	.	.	.	.	.	.	.	.	.	.	.	.	.	.	.	.	.	.	.	.
1821	917657	C	T	SYNONYMOUS_CODING	YPO0838	YPO0838	acetylglucosamine-6-phosphate deacetylase	A/A	gcC/gcT	79	1167	.	N	N	.	.	.	.	.	.	N	.	.	.	.	N	.	.	.	.	.	.	.	.	.	.	.	.	N	.	.	.	.	.	.	.	.	.	.
1822	918508	G	A	NON_SYNONYMOUS_CODING	YPO0838	YPO0838	acetylglucosamine-6-phosphate deacetylase	S/N	aGc/aAc	363	1167	.	.	.	N	.	.	.	.	.	N	.	.	.	.	N	.	.	.	.	.	.	.	.	.	.	.	.	N	.	.	.	.	.	.	.	.	.	.
1823	918790	C	T	NON_SYNONYMOUS_CODING	YPO0839	kduD2	2-deoxy-D-gluconate 3-dehydrogenase	P/L	cCa/cTa	3	756	T	N	N	N	T	T	T	T	T	N	T	T	N	T	T	T	T	T	T	T	T	N	T	T	N	N	T	T	T	T	T	T	N	.	.	.	.	.
1824	918811	T	C	NON_SYNONYMOUS_CODING	YPO0839	kduD2	2-deoxy-D-gluconate 3-dehydrogenase	V/A	gTa/gCa	10	756	.	N	N	N	.	.	.	.	.	N	.	.	.	.	.	.	.	.	.	.	.	C	C	C	N	C	C	C	C	.	.	.	.	.	.	.	.	.
1825	919419	G	A	NON_SYNONYMOUS_CODING	YPO0839	kduD2	2-deoxy-D-gluconate 3-dehydrogenase	A/T	Gcg/Acg	213	756	.	N	N	N	.	.	.	.	N	.	N	.	.	.	.	N	.	.	N	.	.	.	.	.	.	.	.	N	.	N	.	.	.	.	.	.	.	.
1826	919848	T	A	NON_SYNONYMOUS_CODING	YPO0840	YPO0840	hypothetical protein	Y/N	Tat/Aat	99	1059	.	.	.	.	.	.	.	.	.	.	.	.	.	.	.	.	.	.	.	.	.	.	.	.	.	N	.	N	.	.	.	.	.	.	.	.	.	.
1827	919892	G	T	NON_SYNONYMOUS_CODING	YPO0840	YPO0840	hypothetical protein	E/D	gaG/gaT	113	1059	.	.	N	N	.	.	.	.	.	.	.	.	.	.	.	.	.	.	.	.	.	.	.	.	.	.	.	N	.	.	.	.	.	.	.	.	.	.
1828	920193	C	T	SYNONYMOUS_CODING	YPO0840	YPO0840	hypothetical protein	L/L	Ctg/Ttg	214	1059	.	.	N	N	N	.	.	.	N	.	N	.	N	.	N	N	.	.	.	N	N	.	.	.	.	N	N	N	.	N	.	.	.	N	.	N	.	.
1829	920760	C	T	INTERGENIC	NA	NA	NA	NA	NA	NA	NA	.	.	N	.	.	.	N	.	.	.	.	.	.	.	.	.	.	.	N	.	.	.	.	.	.	.	.	.	.	.	.	.	.	.	.	.	.	.
1830	920760	C	T	UPSTREAM: 96 bases	YPO0841	YPO0841	regulatory protein	NA	NA	NA	1227	.	.	N	.	.	.	N	.	.	.	.	.	.	.	.	.	.	.	N	.	.	.	.	.	.	.	.	.	.	.	.	.	.	.	.	.	.	.
1831	921145	C	A	NON_SYNONYMOUS_CODING	YPO0841	YPO0841	regulatory protein	A/E	gCa/gAa	97	1227	.	N	N	N	.	.	.	.	.	.	.	.	.	.	.	.	.	.	.	.	.	.	.	.	.	N	.	.	.	.	.	.	.	.	.	.	.	.
1832	922118	G	A	NON_SYNONYMOUS_CODING	YPO0842	YPO0842	sulfatase	G/R	Gga/Aga	6	1608	.	.	N	N	.	.	.	N	N	.	.	.	.	.	.	.	.	.	N	N	.	.	.	.	.	N	.	N	A	N	.	.	.	.	.	.	.	.
1833	922118	G	A	DOWNSTREAM: 36 bases	YPO0841	YPO0841	regulatory protein	NA	NA	NA	1227	.	.	N	N	.	.	.	N	N	.	.	.	.	.	.	.	.	.	N	N	.	.	.	.	.	N	.	N	A	N	.	.	.	.	.	.	.	.
1834	922696	T	G	SYNONYMOUS_CODING	YPO0842	YPO0842	sulfatase	G/G	ggT/ggG	198	1608	.	N	.	N	.	.	.	.	.	N	.	.	.	.	.	.	.	.	.	.	.	.	.	.	.	.	.	.	.	.	.	.	.	.	.	.	.	.
1835	922760	C	A	NON_SYNONYMOUS_CODING	YPO0842	YPO0842	sulfatase	Q/K	Caa/Aaa	220	1608	.	.	.	.	.	.	A	A	A	A	N	A	A	A	A	A	A	A	A	A	A	A	A	A	A	A	A	N	A	.	.	.	.	.	.	.	.	.
1836	925325	G	T	DOWNSTREAM: 5 bases	YPO0843	YPO0843	hypothetical protein	NA	NA	NA	1488	.	.	N	N	.	.	.	.	.	.	.	.	N	.	.	.	.	.	.	.	.	.	.	.	.	.	.	.	.	.	.	.	.	.	.	.	.	.
1837	925325	G	T	INTERGENIC	NA	NA	NA	NA	NA	NA	NA	.	.	N	N	.	.	.	.	.	.	.	.	N	.	.	.	.	.	.	.	.	.	.	.	.	.	.	.	.	.	.	.	.	.	.	.	.	.
1838	925399	G	A	DOWNSTREAM: 79 bases	YPO0843	YPO0843	hypothetical protein	NA	NA	NA	1488	.	.	N	N	.	.	N	.	N	N	N	.	N	.	.	.	.	.	.	.	.	.	.	.	.	.	.	.	.	N	.	.	.	.	.	.	.	N
1839	925399	G	A	INTERGENIC	NA	NA	NA	NA	NA	NA	NA	.	.	N	N	.	.	N	.	N	N	N	.	N	.	.	.	.	.	.	.	.	.	.	.	.	.	.	.	.	N	.	.	.	.	.	.	.	N
1840	925399	G	A	UPSTREAM: 30 bases	YPO0844	gatY	tagatose-bisphosphate aldolase	NA	NA	NA	855	.	.	N	N	.	.	N	.	N	N	N	.	N	.	.	.	.	.	.	.	.	.	.	.	.	.	.	.	.	N	.	.	.	.	.	.	.	N
1841	925844	G	A	NON_SYNONYMOUS_CODING	YPO0844	gatY	tagatose-bisphosphate aldolase	G/D	gGc/gAc	139	855	.	N	N	N	.	.	.	.	.	.	.	.	.	.	N	.	.	.	A	A	N	A	A	A	A	A	N	N	A	.	.	.	.	.	.	.	.	.
1842	927262	A	C	NON_SYNONYMOUS_CODING	YPO0846	YPO0846	LacI family regulatory protein	V/G	gTa/gGa	316	1083	.	.	.	.	.	.	.	.	.	.	.	.	.	.	.	.	.	.	.	.	.	.	.	.	.	.	.	.	.	.	.	.	.	.	.	.	.	.
1843	927424	A	C	NON_SYNONYMOUS_CODING	YPO0846	YPO0846	LacI family regulatory protein	V/G	gTt/gGt	262	1083	.	.	N	N	.	.	.	.	.	.	.	.	.	.	.	.	.	.	.	.	.	.	.	.	.	.	.	N	.	.	.	.	.	.	.	.	.	.
1844	928223	C	A	INTERGENIC	NA	NA	NA	NA	NA	NA	NA	.	N	N	N	.	.	.	.	N	.	.	.	N	N	.	.	.	.	.	.	.	.	.	.	.	.	.	.	.	N	.	.	.	.	.	.	.	N
1845	928223	C	A	UPSTREAM: 15 bases	YPO0846	YPO0846	LacI family regulatory protein	NA	NA	NA	1083	.	N	N	N	.	.	.	.	N	.	.	.	N	N	.	.	.	.	.	.	.	.	.	.	.	.	.	.	.	N	.	.	.	.	.	.	.	N
1846	928294	G	T	INTERGENIC	NA	NA	NA	NA	NA	NA	NA	.	N	N	N	.	.	N	.	N	.	N	N	N	N	.	.	.	.	N	N	.	N	N	.	N	.	N	.	.	N	.	.	.	.	.	.	.	N
1847	928294	G	T	UPSTREAM: 86 bases	YPO0846	YPO0846	LacI family regulatory protein	NA	NA	NA	1083	.	N	N	N	.	.	N	.	N	.	N	N	N	N	.	.	.	.	N	N	.	N	N	.	N	.	N	.	.	N	.	.	.	.	.	.	.	N
1848	929487	G	A	NON_SYNONYMOUS_CODING	YPO0847	YPO0847	sugar transporter	G/S	Ggc/Agc	296	1308	.	N	N	.	.	.	.	.	.	N	N	.	.	.	N	.	.	.	.	.	.	.	.	.	.	N	.	.	.	.	.	.	.	.	.	N	.	.
1849	930653	C	T	SYNONYMOUS_CODING	YPO0848	YPO0848	glucosidase	V/V	gtC/gtT	199	2379	.	N	N	.	.	.	.	.	.	.	N	.	.	.	.	.	.	.	.	.	.	.	.	.	.	.	.	N	.	.	.	.	.	.	.	.	.	.
1850	931089	G	T	NON_SYNONYMOUS_CODING	YPO0848	YPO0848	glucosidase	A/S	Gcc/Tcc	345	2379	.	.	N	.	.	.	N	.	.	.	.	.	.	.	N	.	.	.	.	.	.	.	.	.	.	.	.	.	.	.	.	.	.	.	.	.	.	.
1851	932417	T	C	SYNONYMOUS_CODING	YPO0848	YPO0848	glucosidase	D/D	gaT/gaC	787	2379	.	N	N	.	.	.	.	.	.	.	.	.	.	.	N	.	.	.	.	.	.	.	.	.	.	.	.	.	.	.	.	.	.	.	.	.	.	.
1852	933106	C	A	SYNONYMOUS_CODING	YPO0849	lacI	lac repressor	V/V	gtG/gtT	244	1074	.	.	.	.	.	.	N	.	.	.	N	.	.	.	N	.	.	.	.	.	N	.	.	.	.	N	.	.	.	.	.	.	.	.	.	.	.	.
1853	933447	C	A	STOP_GAINED	YPO0849	lacI	lac repressor	E/*	Gag/Tag	131	1074	.	.	N	.	.	.	.	.	.	.	N	.	.	.	.	.	.	.	.	.	N	.	.	.	.	N	N	.	.	.	.	.	.	.	.	.	.	.
1854	933481	C	T	SYNONYMOUS_CODING	YPO0849	lacI	lac repressor	Q/Q	caG/caA	119	1074	.	N	N	N	.	.	.	.	.	.	.	.	.	.	N	.	.	.	.	.	N	.	.	.	.	N	N	.	.	.	.	.	.	.	.	N	.	.
1855	933731	G	T	NON_SYNONYMOUS_CODING	YPO0849	lacI	lac repressor	T/N	aCt/aAt	36	1074	.	.	.	.	.	.	N	.	.	.	.	.	.	.	.	.	.	.	.	.	.	.	.	.	.	.	.	.	.	.	.	.	.	.	.	.	.	.
1856	934039	G	T	INTERGENIC	NA	NA	NA	NA	NA	NA	NA	.	.	N	N	.	.	.	.	.	.	.	.	N	N	.	.	.	.	.	.	.	N	.	.	.	.	.	.	.	.	.	.	.	.	.	.	.	.
1857	934039	G	T	UPSTREAM: 70 bases	YPO0850	lamB	maltoporin	NA	NA	NA	1260	.	.	N	N	.	.	.	.	.	.	.	.	N	N	.	.	.	.	.	.	.	N	.	.	.	.	.	.	.	.	.	.	.	.	.	.	.	.
1858	934124	C	G	NON_SYNONYMOUS_CODING	YPO0850	lamB	maltoporin	R/G	Cgc/Ggc	6	1260	.	.	N	N	.	.	.	.	.	.	.	.	.	.	.	.	.	.	.	.	.	.	.	.	.	.	.	.	.	.	.	.	N	.	.	.	.	.
1859	934317	C	T	NON_SYNONYMOUS_CODING	YPO0850	lamB	maltoporin	A/V	gCt/gTt	70	1260	.	.	N	N	.	.	.	.	.	.	N	.	.	.	N	.	.	.	.	.	N	.	.	.	.	N	N	.	.	.	.	.	.	.	.	.	.	.
1860	934920	G	A	NON_SYNONYMOUS_CODING	YPO0850	lamB	maltoporin	G/D	gGc/gAc	271	1260	.	N	.	.	.	.	.	.	.	.	N	.	.	.	N	.	.	.	.	.	N	.	.	.	.	.	.	N	.	.	.	.	N	.	.	.	.	.
1861	935123	C	T	NON_SYNONYMOUS_CODING	YPO0850	lamB	maltoporin	R/C	Cgt/Tgt	339	1260	.	N	N	N	.	.	.	.	.	N	N	.	.	.	N	N	.	.	N	N	N	.	.	.	N	.	N	.	.	.	.	.	.	.	.	.	.	.
1862	935289	C	A	STOP_GAINED	YPO0850	lamB	maltoporin	S/*	tCa/tAa	394	1260	.	.	N	N	.	.	N	.	.	.	N	.	.	.	.	.	.	.	.	.	.	.	.	.	.	N	.	.	.	.	.	.	N	.	.	.	.	.
1863	935530	A	T	INTERGENIC	NA	NA	NA	NA	NA	NA	NA	.	N	N	N	.	.	.	N	.	N	N	.	N	.	N	.	.	.	N	.	.	N	N	.	.	.	.	.	N	.	.	.	.	.	.	N	N	N
1864	935936	C	T	SYNONYMOUS_CODING	YPO0850a	YPO0850a	PTS system glucose%2Fsucrose specific transporter subunit IIB	E/E	gaG/gaA	39	312	.	N	N	N	.	.	.	.	.	.	.	.	.	N	N	.	.	.	N	.	N	.	.	.	.	.	N	.	.	.	.	.	.	.	.	.	.	.
1865	935991	G	A	NON_SYNONYMOUS_CODING	YPO0850a	YPO0850a	PTS system glucose%2Fsucrose specific transporter subunit IIB	T/I	aCt/aTt	21	312	.	.	N	.	.	.	.	.	.	.	.	.	.	.	.	.	.	.	.	.	.	.	.	.	.	.	.	.	.	.	.	.	.	.	.	.	.	.
1866	937105	G	A	NON_SYNONYMOUS_CODING	YPO0852	bgaB	beta-galactosidase	H/Y	Cac/Tac	374	2061	.	.	N	N	.	.	.	.	.	N	.	.	.	.	.	.	.	.	N	.	.	.	.	.	.	.	N	N	.	.	.	.	N	.	.	.	.	.
1867	937578	T	A	NON_SYNONYMOUS_CODING	YPO0852	bgaB	beta-galactosidase	H/L	cAt/cTt	216	2061	.	.	N	.	.	.	.	.	.	.	N	.	.	N	.	.	.	.	.	.	.	.	.	.	.	.	.	N	A	.	.	.	.	.	.	.	.	.
1868	938863	A	C	SYNONYMOUS_CODING	YPO0853	YPO0853	galactosidase	G/G	ggT/ggG	205	1203	.	.	.	.	.	.	.	.	.	.	.	.	.	.	.	.	.	.	.	.	.	.	.	.	.	.	.	.	.	.	.	.	.	.	.	.	.	.
1869	939106	G	A	SYNONYMOUS_CODING	YPO0853	YPO0853	galactosidase	F/F	ttC/ttT	124	1203	.	.	.	N	.	.	.	.	.	.	.	.	.	.	.	.	.	.	.	.	.	.	.	.	.	.	.	.	.	.	.	.	.	.	.	.	.	.
1870	939157	C	A	NON_SYNONYMOUS_CODING	YPO0853	YPO0853	galactosidase	L/F	ttG/ttT	107	1203	.	.	.	.	.	.	.	.	.	.	N	.	.	.	.	.	.	.	.	.	.	.	.	.	.	.	N	.	.	.	.	.	.	.	.	.	.	.
1871	939169	C	A	NON_SYNONYMOUS_CODING	YPO0853	YPO0853	galactosidase	L/F	ttG/ttT	103	1203	.	.	.	.	.	.	.	.	.	.	N	.	.	.	.	.	.	.	.	.	.	.	.	.	.	.	.	.	.	.	.	.	.	.	.	.	.	.
1872	939181	G	C	SYNONYMOUS_CODING	YPO0853	YPO0853	galactosidase	G/G	ggC/ggG	99	1203	.	N	N	.	.	.	.	.	N	.	.	.	.	.	.	.	.	.	.	.	.	.	.	.	.	.	.	N	.	.	.	.	.	.	.	.	.	.
1873	939968	A	G	SYNONYMOUS_CODING	YPO0854	YPO0854	maltodextrin permease	I/I	atT/atC	122	852	G	G	N	.	.	.	.	.	.	.	.	.	.	.	.	.	.	.	.	.	.	.	.	.	.	.	.	.	.	.	.	.	.	.	.	.	.	.
1874	940482	T	C	NON_SYNONYMOUS_CODING	YPO0855	YPO0855	maltodextrin ABC transporter permease	I/V	Atc/Gtc	391	1308	.	.	N	.	.	.	.	.	.	.	.	.	.	.	N	N	.	.	.	.	.	.	.	.	.	.	N	.	.	.	.	.	.	.	.	.	.	.
1875	940518	A	C	NON_SYNONYMOUS_CODING	YPO0855	YPO0855	maltodextrin ABC transporter permease	S/A	Tca/Gca	379	1308	.	.	N	.	.	.	.	.	.	.	.	N	.	.	N	.	.	.	.	.	N	.	.	.	.	.	N	N	.	.	.	.	.	.	.	.	.	.
1876	941603	C	T	NON_SYNONYMOUS_CODING	YPO0855	YPO0855	maltodextrin ABC transporter permease	R/H	cGc/cAc	17	1308	.	.	.	.	.	.	.	.	.	.	.	.	.	.	.	N	.	.	.	.	.	.	.	.	.	N	.	.	.	.	.	.	.	.	.	.	.	.
1877	942284	A	C	NON_SYNONYMOUS_CODING	YPO0856	YPO0856	sugar-binding protein	V/G	gTa/gGa	264	1263	.	.	.	.	.	.	.	.	.	.	.	.	.	.	.	.	.	.	.	.	.	.	.	.	.	.	.	.	.	N	.	.	.	.	.	.	.	.
1878	942788	A	G	NON_SYNONYMOUS_CODING	YPO0856	YPO0856	sugar-binding protein	I/T	aTt/aCt	96	1263	.	N	N	N	.	.	.	.	.	.	.	.	.	.	N	.	.	.	.	.	N	.	.	.	.	.	.	.	.	.	.	.	.	.	.	.	.	.
1879	943187	G	T	INTERGENIC	NA	NA	NA	NA	NA	NA	NA	.	N	N	.	.	.	.	.	.	N	.	.	.	.	N	T	.	.	.	N	.	.	.	.	.	.	N	N	.	.	.	.	.	.	.	.	.	.
1880	944177	C	G	SYNONYMOUS_CODING	YPO0857	YPO0857	sugar transport ATP-binding protein	V/V	gtC/gtG	256	1101	N	N	N	N	N	N	N	N	N	N	N	N	N	N	N	N	N	N	G	N	N	N	N	N	.	N	N	N	N	N	N	N	.	N	N	N	N	N
1881	944178	G	A	NON_SYNONYMOUS_CODING	YPO0857	YPO0857	sugar transport ATP-binding protein	A/T	Gcc/Acc	257	1101	N	N	N	N	.	N	N	N	N	N	N	N	.	.	.	N	N	N	N	N	N	N	N	N	.	N	N	N	N	N	N	N	.	N	N	N	N	N
1882	944997	G	A	INTERGENIC	NA	NA	NA	NA	NA	NA	NA	.	.	N	N	.	.	A	A	A	A	N	A	N	A	N	A	A	A	A	A	A	A	A	A	A	A	N	N	A	.	.	.	.	.	.	.	.	.
1883	944997	G	A	UPSTREAM: 62 bases	YPO0858	YPO0858	sugar transport ATP-binding protein	NA	NA	NA	1509	.	.	N	N	.	.	A	A	A	A	N	A	N	A	N	A	A	A	A	A	A	A	A	A	A	A	N	N	A	.	.	.	.	.	.	.	.	.
1884	945035	T	C	INTERGENIC	NA	NA	NA	NA	NA	NA	NA	.	.	N	N	.	.	.	.	.	.	.	.	.	.	N	.	.	.	.	.	.	.	.	.	.	.	.	.	.	.	.	.	.	.	.	.	.	.
1885	945035	T	C	UPSTREAM: 24 bases	YPO0858	YPO0858	sugar transport ATP-binding protein	NA	NA	NA	1509	.	.	N	N	.	.	.	.	.	.	.	.	.	.	N	.	.	.	.	.	.	.	.	.	.	.	.	.	.	.	.	.	.	.	.	.	.	.
1886	945037	G	T	INTERGENIC	NA	NA	NA	NA	NA	NA	NA	.	.	N	N	.	.	.	.	.	.	.	.	.	.	N	.	.	.	.	N	.	N	.	.	.	.	.	.	.	.	.	.	N	.	.	.	.	.
1887	945037	G	T	UPSTREAM: 22 bases	YPO0858	YPO0858	sugar transport ATP-binding protein	NA	NA	NA	1509	.	.	N	N	.	.	.	.	.	.	.	.	.	.	N	.	.	.	.	N	.	N	.	.	.	.	.	.	.	.	.	.	N	.	.	.	.	.
1888	945326	G	A	NON_SYNONYMOUS_CODING	YPO0858	YPO0858	sugar transport ATP-binding protein	G/R	Ggg/Agg	90	1509	.	.	N	N	.	.	.	.	.	.	N	.	N	.	N	.	.	.	.	.	.	.	.	.	.	.	.	N	.	.	.	.	.	.	.	.	.	.
1889	946150	C	A	SYNONYMOUS_CODING	YPO0858	YPO0858	sugar transport ATP-binding protein	I/I	atC/atA	364	1509	.	N	N	N	.	.	.	.	N	N	.	.	N	.	.	N	.	.	.	N	.	N	.	.	N	.	N	.	.	.	.	.	.	.	.	.	.	.
1890	947379	T	G	SYNONYMOUS_CODING	YPO0859	YPO0859	sugar transport system permease	G/G	ggT/ggG	249	1011	.	.	N	.	.	.	.	.	N	.	.	.	.	.	.	.	.	.	.	.	.	.	.	.	.	.	.	.	.	.	.	.	.	.	.	.	.	.
1891	947517	T	G	SYNONYMOUS_CODING	YPO0859	YPO0859	sugar transport system permease	G/G	ggT/ggG	295	1011	.	.	.	N	.	.	.	.	.	.	.	.	.	.	.	.	.	.	.	.	N	.	.	.	.	.	.	.	.	.	.	.	.	.	.	.	.	.
1892	947660	T	C	INTERGENIC	NA	NA	NA	NA	NA	NA	NA	.	N	N	N	.	N	N	N	N	N	N	N	N	.	N	.	.	N	N	N	N	N	.	.	.	.	N	N	N	N	.	.	N	.	N	.	.	N
1893	947660	T	C	DOWNSTREAM: 17 bases	YPO0859	YPO0859	sugar transport system permease	NA	NA	NA	1011	.	N	N	N	.	N	N	N	N	N	N	N	N	.	N	.	.	N	N	N	N	N	.	.	.	.	N	N	N	N	.	.	N	.	N	.	.	N
1894	947661	T	G	INTERGENIC	NA	NA	NA	NA	NA	NA	NA	.	N	N	N	.	N	N	N	N	N	N	N	N	N	N	.	.	N	N	N	N	N	.	.	.	.	N	N	N	N	.	.	N	N	N	.	.	N
1895	947661	T	G	DOWNSTREAM: 18 bases	YPO0859	YPO0859	sugar transport system permease	NA	NA	NA	1011	.	N	N	N	.	N	N	N	N	N	N	N	N	N	N	.	.	N	N	N	N	N	.	.	.	.	N	N	N	N	.	.	N	N	N	.	.	N
1896	948760	C	G	NON_SYNONYMOUS_CODING	YPO0860	YPO0860	sugar-binding protein	A/G	gCc/gGc	228	1002	.	.	N	.	.	.	.	.	.	N	N	.	.	.	.	.	.	.	.	.	.	.	.	.	.	.	.	.	.	.	.	.	N	.	.	.	.	.
1897	951115	G	T	NON_SYNONYMOUS_CODING	YPO0863	YPO0863	hypothetical protein	A/S	Gcc/Tcc	122	858	.	.	N	N	.	.	.	.	.	.	.	.	.	.	.	.	.	.	.	.	N	.	.	.	.	.	.	.	.	.	.	.	N	.	.	.	.	.
1898	951171	A	C	SYNONYMOUS_CODING	YPO0863	YPO0863	hypothetical protein	A/A	gcA/gcC	140	858	.	.	N	N	.	.	.	.	.	.	.	.	.	.	.	.	.	.	.	.	.	.	.	.	.	.	.	.	.	.	.	.	.	.	.	.	.	.
1899	951295	C	T	SYNONYMOUS_CODING	YPO0863	YPO0863	hypothetical protein	L/L	Ctg/Ttg	182	858	.	.	.	N	.	.	.	.	.	.	.	.	.	.	N	.	.	.	.	.	N	.	.	.	.	.	N	.	.	.	.	.	.	.	.	.	.	.
1900	951479	C	G	STOP_GAINED	YPO0863	YPO0863	hypothetical protein	S/*	tCa/tGa	243	858	.	.	.	.	.	.	.	.	.	.	.	.	.	.	.	.	.	.	.	.	.	.	.	.	.	.	.	.	.	.	.	.	.	.	.	.	.	.
1901	952863	T	C	NON_SYNONYMOUS_CODING	YPO0865	YPO0865	hypothetical protein	F/L	Ttt/Ctt	51	321	.	.	N	.	.	.	.	.	.	.	.	.	.	.	.	.	.	.	.	.	N	.	.	.	.	.	.	.	.	.	.	.	.	.	.	.	.	.
1902	955020	A	T	INTERGENIC	NA	NA	NA	NA	NA	NA	NA	.	N	N	N	.	.	.	.	.	.	.	.	.	.	.	.	.	.	.	.	.	.	.	.	.	.	.	.	.	.	.	.	.	.	.	.	.	.
1903	955020	A	T	DOWNSTREAM: 2 bases	YPO0869	YPO0869	hypothetical protein	NA	NA	NA	717	.	N	N	N	.	.	.	.	.	.	.	.	.	.	.	.	.	.	.	.	.	.	.	.	.	.	.	.	.	.	.	.	.	.	.	.	.	.
1904	955231	G	A	STOP_GAINED	YPO0869	YPO0869	hypothetical protein	Q/*	Caa/Taa	170	717	.	.	N	N	.	.	.	.	.	.	.	.	.	.	.	.	.	.	.	N	N	.	.	.	.	.	.	.	.	.	.	.	.	.	.	.	.	.
1905	957332	T	G	NON_SYNONYMOUS_CODING	YPO0870	YPO0870	hypothetical protein	D/A	gAt/gCt	251	2325	.	.	.	.	.	.	.	.	.	.	.	.	.	.	.	.	.	.	.	.	.	.	.	.	.	.	.	.	.	.	.	.	.	.	.	.	.	.
1906	958735	G	A	NON_SYNONYMOUS_CODING	YPO0872	YPO0872	hypothetical protein	P/L	cCg/cTg	61	258	.	N	.	N	.	.	N	.	.	.	N	.	.	.	N	.	.	.	.	.	.	.	.	.	.	.	N	.	.	.	.	.	N	.	.	.	.	.
1907	959749	A	G	NON_SYNONYMOUS_CODING	YPO0873	YPO0873	hypothetical protein	Y/H	Tat/Cat	406	1539	.	.	N	N	.	.	.	.	.	.	.	.	.	.	.	.	.	.	.	.	.	.	.	.	.	.	.	.	.	.	.	.	.	.	.	.	.	.
1908	959824	T	C	NON_SYNONYMOUS_CODING	YPO0873	YPO0873	hypothetical protein	T/A	Aca/Gca	381	1539	.	.	N	.	.	.	.	.	.	.	.	.	.	.	.	.	.	.	.	.	.	.	.	.	.	.	N	.	.	.	.	.	.	.	.	.	.	.
1909	960188	A	C	SYNONYMOUS_CODING	YPO0873	YPO0873	hypothetical protein	G/G	ggT/ggG	259	1539	.	.	.	.	.	.	.	.	.	.	.	.	.	.	.	.	.	.	.	.	.	.	.	.	.	.	.	.	.	.	.	.	.	.	.	.	.	.
1910	960208	G	C	NON_SYNONYMOUS_CODING	YPO0873	YPO0873	hypothetical protein	P/A	Ccg/Gcg	253	1539	.	N	.	.	.	.	.	.	.	.	N	N	.	.	N	.	.	.	.	.	.	.	.	.	.	.	.	.	.	.	.	.	.	.	.	.	.	.
1911	960249	A	C	NON_SYNONYMOUS_CODING	YPO0873	YPO0873	hypothetical protein	V/G	gTg/gGg	239	1539	.	N	N	N	.	.	.	.	.	.	.	.	.	.	N	.	.	.	.	.	N	.	.	.	.	.	N	N	.	.	.	.	.	.	.	.	.	.
1912	960329	A	C	SYNONYMOUS_CODING	YPO0873	YPO0873	hypothetical protein	G/G	ggT/ggG	212	1539	.	.	N	.	.	.	.	.	.	.	.	.	.	.	.	N	.	.	.	.	.	.	.	.	.	.	N	N	.	.	.	.	.	.	.	.	.	.
1913	960608	G	C	SYNONYMOUS_CODING	YPO0873	YPO0873	hypothetical protein	P/P	ccC/ccG	119	1539	.	.	N	.	.	.	.	.	.	.	.	.	.	.	.	.	.	.	N	.	.	.	.	.	.	.	N	.	.	.	.	.	.	.	.	.	.	.
1914	961274	T	A	INTERGENIC	NA	NA	NA	NA	NA	NA	NA	.	N	N	N	.	.	N	N	N	.	N	.	N	N	N	N	N	.	N	N	N	N	.	.	.	.	N	.	.	N	.	.	N	.	.	.	.	N
1915	961485	A	C	NON_SYNONYMOUS_CODING	YPO0874	YPO0874	hypothetical protein	F/V	Ttt/Gtt	376	1143	.	N	N	N	.	.	.	.	.	.	.	.	.	.	.	.	.	.	.	.	.	.	.	.	.	.	.	.	.	.	.	.	.	.	.	.	.	.
1916	961795	C	T	SYNONYMOUS_CODING	YPO0874	YPO0874	hypothetical protein	K/K	aaG/aaA	272	1143	.	N	.	N	.	.	.	.	N	.	N	.	.	.	.	.	.	.	.	.	.	.	.	.	.	.	.	.	.	.	.	.	.	.	.	.	.	.
1917	963098	T	A	NON_SYNONYMOUS_CODING	YPO0875	YPO0875	hypothetical protein	F/I	Ttt/Att	74	366	.	.	N	.	.	.	.	.	.	.	.	.	.	.	.	.	.	.	.	.	N	.	.	.	.	.	.	.	.	.	.	.	.	.	.	.	.	.
1918	963351	T	C	NON_SYNONYMOUS_CODING	YPO0876	YPO0876	pseudo	I/T	aTt/aCt	32	575	.	N	N	N	.	.	N	N	N	.	N	N	N	N	.	.	N	N	.	N	.	N	.	.	N	.	N	.	N	N	.	.	.	.	.	.	.	N
1919	965281	C	A	NON_SYNONYMOUS_CODING	YPO0880	YPO0880	primase	S/Y	tCt/tAt	95	2292	.	.	.	.	.	.	.	.	N	.	N	.	.	.	.	.	.	.	.	.	.	.	.	.	.	.	.	.	.	.	.	.	.	.	.	.	.	.
1920	965291	G	A	SYNONYMOUS_CODING	YPO0880	YPO0880	primase	P/P	ccG/ccA	98	2292	.	.	.	.	.	.	.	.	N	.	N	.	.	.	.	.	.	.	N	.	.	.	.	.	.	.	.	.	.	.	.	.	.	.	.	.	.	.
1921	965447	C	T	SYNONYMOUS_CODING	YPO0880	YPO0880	primase	I/I	atC/atT	150	2292	.	.	.	.	.	.	.	.	.	.	.	.	.	.	.	.	.	.	.	.	.	.	.	.	.	.	.	.	.	.	.	.	.	.	.	.	.	.
1922	965468	G	A	SYNONYMOUS_CODING	YPO0880	YPO0880	primase	K/K	aaG/aaA	157	2292	.	.	N	.	.	.	.	.	.	.	.	.	.	.	.	.	.	.	.	.	.	.	.	.	.	.	.	N	.	.	.	.	.	.	.	.	.	.
1923	966543	A	C	SYNONYMOUS_CODING	YPO0880	YPO0880	primase	R/R	Aga/Cga	516	2292	.	.	N	.	.	.	N	.	N	.	N	N	N	.	.	.	.	.	N	.	.	N	N	.	.	N	.	N	.	N	.	.	.	N	.	.	.	.
1924	966595	T	G	NON_SYNONYMOUS_CODING	YPO0880	YPO0880	primase	V/G	gTg/gGg	533	2292	.	N	N	.	.	N	.	.	.	.	N	.	.	.	.	.	.	.	.	N	N	.	.	.	.	.	N	N	.	.	.	.	.	.	.	.	.	.
1925	966600	T	C	NON_SYNONYMOUS_CODING	YPO0880	YPO0880	primase	Y/H	Tat/Cat	535	2292	.	N	N	.	.	.	.	.	.	.	N	.	.	.	.	.	C	C	.	.	N	.	.	.	.	.	N	N	.	.	.	.	.	.	.	.	.	.
1926	966769	T	G	NON_SYNONYMOUS_CODING	YPO0880	YPO0880	primase	V/G	gTg/gGg	591	2292	.	.	N	.	.	.	.	.	.	.	.	.	.	.	.	.	.	.	.	.	N	.	.	.	.	.	.	.	.	.	.	.	.	.	.	.	.	.
1927	966916	A	C	NON_SYNONYMOUS_CODING	YPO0880	YPO0880	primase	Q/P	cAg/cCg	640	2292	.	.	N	.	.	.	.	.	.	.	N	.	.	.	.	.	.	.	.	.	.	.	.	.	.	.	.	.	.	.	.	.	.	.	.	.	.	.
1928	966962	G	C	SYNONYMOUS_CODING	YPO0880	YPO0880	primase	P/P	ccG/ccC	655	2292	.	.	.	.	.	.	.	.	.	.	.	.	.	.	.	.	.	.	N	.	.	.	.	.	.	.	.	.	.	.	.	.	.	.	.	.	.	.
1929	967898	T	A	NON_SYNONYMOUS_CODING	YPO0881	YPO0881	hypothetical protein	M/L	Atg/Ttg	64	399	.	.	N	.	.	.	.	.	.	.	.	.	.	.	.	.	.	.	.	.	.	.	.	.	.	.	.	.	.	.	.	.	.	.	.	.	.	.
1930	969968	C	A	INTERGENIC	NA	NA	NA	NA	NA	NA	NA	.	N	N	N	.	.	.	.	.	.	N	.	.	.	N	.	.	.	.	.	.	.	.	.	.	N	N	.	.	.	.	.	.	.	.	.	.	.
1931	969970	T	G	INTERGENIC	NA	NA	NA	NA	NA	NA	NA	.	N	.	N	.	.	.	.	.	.	.	.	.	.	N	.	.	.	.	.	N	.	.	.	.	.	.	.	.	.	.	.	.	.	.	.	.	.
1932	969982	T	G	INTERGENIC	NA	NA	NA	NA	NA	NA	NA	.	.	.	.	.	.	.	.	.	.	.	.	.	.	N	.	.	.	.	.	.	.	.	.	.	.	.	.	.	.	.	.	.	.	.	.	.	.
1933	969983	C	T	INTERGENIC	NA	NA	NA	NA	NA	NA	NA	.	.	N	.	.	.	.	.	.	.	.	.	.	.	N	.	.	.	.	.	.	.	.	.	.	.	.	.	.	.	.	.	.	.	.	.	.	.
1934	971557	G	A	UPSTREAM: 7 bases	YPt_06	YPt_06	tRNA-Gly	NA	NA	NA	74	.	N	.	.	.	.	.	.	.	N	.	.	.	.	.	.	.	.	.	.	.	.	.	.	.	N	A	N	A	.	.	.	.	.	.	.	.	.
1935	971557	G	A	INTERGENIC	NA	NA	NA	NA	NA	NA	NA	.	N	.	.	.	.	.	.	.	N	.	.	.	.	.	.	.	.	.	.	.	.	.	.	.	N	A	N	A	.	.	.	.	.	.	.	.	.
1936	971613	G	A	UPSTREAM: 63 bases	YPt_06	YPt_06	tRNA-Gly	NA	NA	NA	74	.	.	N	N	.	.	.	.	N	N	N	.	.	.	.	.	.	.	.	.	.	N	.	.	.	.	N	N	A	.	.	.	.	.	.	.	.	.
1937	971613	G	A	INTERGENIC	NA	NA	NA	NA	NA	NA	NA	.	.	N	N	.	.	.	.	N	N	N	.	.	.	.	.	.	.	.	.	.	N	.	.	.	.	N	N	A	.	.	.	.	.	.	.	.	.
1938	971873	A	G	SYNONYMOUS_CODING	YPO0888	lysS	lysyl-tRNA synthetase	T/T	acT/acC	463	1518	.	N	N	N	.	.	.	.	.	.	.	.	.	.	N	.	.	.	G	N	G	G	G	G	G	G	N	G	G	.	.	.	.	.	.	.	.	.
1939	973036	T	G	NON_SYNONYMOUS_CODING	YPO0888	lysS	lysyl-tRNA synthetase	T/P	Acc/Ccc	76	1518	.	.	N	.	.	.	.	.	.	.	.	.	.	.	N	.	.	.	.	.	N	.	.	.	.	N	.	.	.	.	.	.	.	.	.	.	.	.
1940	974985	C	T	NON_SYNONYMOUS_CODING	YPO0890	recJ	ssDNA exonuclease RecJ	A/T	Gca/Aca	433	1734	.	.	N	.	.	.	.	.	.	.	N	.	.	.	.	.	.	.	N	.	N	.	.	.	.	.	.	.	.	.	.	.	.	.	.	.	.	.
1941	975123	C	T	NON_SYNONYMOUS_CODING	YPO0890	recJ	ssDNA exonuclease RecJ	A/T	Gct/Act	387	1734	.	.	N	.	.	.	.	.	.	.	N	.	.	.	.	.	.	.	.	.	.	.	.	.	.	.	.	.	.	.	.	.	.	.	.	.	.	.
1942	975659	T	C	NON_SYNONYMOUS_CODING	YPO0890	recJ	ssDNA exonuclease RecJ	E/G	gAa/gGa	208	1734	.	.	.	N	.	.	.	.	.	.	.	.	.	.	.	.	.	.	.	.	.	.	.	.	.	.	.	N	.	.	.	.	.	.	.	.	.	.
1943	975707	A	C	NON_SYNONYMOUS_CODING	YPO0890	recJ	ssDNA exonuclease RecJ	V/G	gTc/gGc	192	1734	.	.	N	.	.	.	.	.	.	N	.	.	.	.	.	.	.	.	.	.	.	.	.	.	.	.	.	.	.	.	.	.	.	.	.	.	.	.
1944	975806	G	A	NON_SYNONYMOUS_CODING	YPO0890	recJ	ssDNA exonuclease RecJ	T/M	aCg/aTg	159	1734	.	.	N	.	.	.	.	.	.	N	.	.	.	.	.	.	.	.	.	.	N	.	.	.	.	.	N	N	.	.	.	.	.	.	.	.	.	.
1945	978926	A	T	NON_SYNONYMOUS_CODING	YPO0894	creD	hypothetical protein	F/Y	tTc/tAc	401	1479	T	T	N	N	T	T	T	T	T	T	N	T	N	T	T	T	T	T	T	T	N	T	T	T	T	T	T	T	T	N	.	.	.	.	.	.	.	.
1946	979204	A	G	SYNONYMOUS_CODING	YPO0894	creD	hypothetical protein	I/I	atT/atC	308	1479	.	.	.	N	.	.	.	.	.	.	.	.	N	.	.	.	.	.	.	.	.	.	.	.	.	.	.	.	.	N	.	.	N	.	.	.	.	.
1947	979525	T	C	SYNONYMOUS_CODING	YPO0894	creD	hypothetical protein	K/K	aaA/aaG	201	1479	.	.	N	.	.	.	.	.	.	.	.	.	.	.	N	.	.	.	.	.	.	.	.	.	.	.	.	.	.	.	.	.	.	.	.	.	.	.
1948	980130	A	C	DOWNSTREAM: 97 bases	YPO0895	creC	sensory histidine kinase CreC	NA	NA	NA	1419	.	N	N	N	.	.	.	.	.	.	.	.	.	.	.	.	.	.	.	.	.	.	.	.	.	.	.	.	.	.	.	.	.	.	.	.	.	.
1949	980130	A	C	UPSTREAM: 3 bases	YPO0894	creD	hypothetical protein	NA	NA	NA	1479	.	N	N	N	.	.	.	.	.	.	.	.	.	.	.	.	.	.	.	.	.	.	.	.	.	.	.	.	.	.	.	.	.	.	.	.	.	.
1950	980130	A	C	INTERGENIC	NA	NA	NA	NA	NA	NA	NA	.	N	N	N	.	.	.	.	.	.	.	.	.	.	.	.	.	.	.	.	.	.	.	.	.	.	.	.	.	.	.	.	.	.	.	.	.	.
1951	980956	A	C	SYNONYMOUS_CODING	YPO0895	creC	sensory histidine kinase CreC	A/A	gcT/gcG	230	1419	C	C	N	.	.	.	.	.	.	N	.	.	.	.	.	.	.	.	.	.	N	.	.	.	.	.	N	N	.	.	.	.	.	.	.	N	.	.
1952	981127	C	A	NON_SYNONYMOUS_CODING	YPO0895	creC	sensory histidine kinase CreC	M/I	atG/atT	173	1419	.	.	.	N	A	A	A	A	A	A	A	A	A	A	A	A	A	A	A	A	A	A	A	A	A	A	A	A	A	.	.	.	.	.	.	.	.	.
1953	981900	A	C	NON_SYNONYMOUS_CODING	YPO0896	creB	DNA-binding response regulator CreB	L/V	Tta/Gta	158	702	.	N	N	N	.	.	.	.	.	.	.	.	.	.	N	.	.	.	.	.	N	.	.	.	N	.	N	.	.	.	.	.	.	.	.	.	.	.
1954	981944	T	C	NON_SYNONYMOUS_CODING	YPO0896	creB	DNA-binding response regulator CreB	D/G	gAt/gGt	143	702	.	.	N	.	.	.	.	.	.	.	.	.	.	.	.	.	.	.	.	.	.	.	.	.	.	.	.	.	.	.	.	.	.	.	.	.	.	.
1955	981981	T	A	NON_SYNONYMOUS_CODING	YPO0896	creB	DNA-binding response regulator CreB	T/S	Acc/Tcc	131	702	.	.	N	N	.	.	.	.	.	.	.	.	.	.	.	.	.	.	.	.	.	.	.	.	.	.	.	.	.	.	.	.	.	.	.	.	.	.
1956	982168	C	T	SYNONYMOUS_CODING	YPO0896	creB	DNA-binding response regulator CreB	R/R	cgG/cgA	68	702	.	.	.	.	.	.	.	.	.	.	N	.	.	.	.	.	.	.	.	.	.	.	.	.	.	N	.	N	.	.	.	.	.	.	.	.	.	.
1957	983623	C	T	SYNONYMOUS_CODING	YPO0898	YPO0898	global regulator	R/R	cgC/cgT	89	993	.	.	.	.	.	.	N	.	.	.	N	.	N	.	N	.	.	.	.	.	.	.	.	.	N	.	.	.	.	.	.	.	.	.	.	.	.	.
1958	983851	A	G	SYNONYMOUS_CODING	YPO0898	YPO0898	global regulator	V/V	gtA/gtG	165	993	G	G	N	N	G	G	G	G	G	G	G	G	G	G	N	G	G	G	G	G	G	G	G	G	G	G	G	N	G	G	G	.	.	.	.	.	.	.
1959	984397	G	T	DOWNSTREAM: 25 bases	YPO0899	YPO0899	hypothetical protein	NA	NA	NA	498	.	N	N	N	.	N	N	N	N	N	.	N	N	N	N	.	N	.	N	N	.	N	N	N	.	.	N	N	N	N	N	.	.	.	.	.	.	N
1960	984397	G	T	INTERGENIC	NA	NA	NA	NA	NA	NA	NA	.	N	N	N	.	N	N	N	N	N	.	N	N	N	N	.	N	.	N	N	.	N	N	N	.	.	N	N	N	N	N	.	.	.	.	.	.	N
1961	984397	G	T	DOWNSTREAM: 48 bases	YPO0898	YPO0898	global regulator	NA	NA	NA	993	.	N	N	N	.	N	N	N	N	N	.	N	N	N	N	.	N	.	N	N	.	N	N	N	.	.	N	N	N	N	N	.	.	.	.	.	.	N
1962	984419	G	T	DOWNSTREAM: 3 bases	YPO0899	YPO0899	hypothetical protein	NA	NA	NA	498	.	N	N	N	.	.	.	.	N	N	N	.	N	.	N	.	.	.	N	N	N	.	.	.	.	.	N	N	N	.	.	.	N	.	.	.	.	N
1963	984419	G	T	INTERGENIC	NA	NA	NA	NA	NA	NA	NA	.	N	N	N	.	.	.	.	N	N	N	.	N	.	N	.	.	.	N	N	N	.	.	.	.	.	N	N	N	.	.	.	N	.	.	.	.	N
1964	984419	G	T	DOWNSTREAM: 70 bases	YPO0898	YPO0898	global regulator	NA	NA	NA	993	.	N	N	N	.	.	.	.	N	N	N	.	N	.	N	.	.	.	N	N	N	.	.	.	.	.	N	N	N	.	.	.	N	.	.	.	.	N
1965	985691	G	A	NON_SYNONYMOUS_CODING	YPO0900	YPO0900	hemolysin III	A/V	gCc/gTc	63	702	.	.	N	.	.	.	.	.	.	N	.	.	.	.	.	.	.	.	.	.	N	.	.	.	A	A	N	N	A	.	.	.	.	.	.	.	.	.
1966	985840	T	G	SYNONYMOUS_CODING	YPO0900	YPO0900	hemolysin III	T/T	acA/acC	13	702	.	.	N	.	.	.	.	.	.	N	.	.	.	.	N	.	.	.	.	.	N	.	.	.	.	.	.	.	.	.	.	.	.	.	.	.	.	.
1967	985855	T	G	NON_SYNONYMOUS_CODING	YPO0900	YPO0900	hemolysin III	Q/H	caA/caC	8	702	.	.	N	N	.	.	.	.	.	N	.	.	.	.	N	.	.	.	.	.	N	.	.	.	.	.	N	.	.	.	.	.	.	.	.	.	.	.
1968	986029	T	G	INTERGENIC	NA	NA	NA	NA	NA	NA	NA	.	.	N	N	.	.	.	.	.	N	.	.	.	N	.	.	.	.	.	.	N	.	.	.	.	.	.	N	.	.	.	.	.	.	.	.	.	.
1969	986029	T	G	DOWNSTREAM: 51 bases	YPO0901	YPO0901	hypothetical protein	NA	NA	NA	1146	.	.	N	N	.	.	.	.	.	N	.	.	.	N	.	.	.	.	.	.	N	.	.	.	.	.	.	N	.	.	.	.	.	.	.	.	.	.
1970	986986	T	C	SYNONYMOUS_CODING	YPO0901	YPO0901	hypothetical protein	G/G	ggA/ggG	80	1146	.	.	N	.	.	.	.	.	.	.	.	.	.	.	.	.	.	.	.	.	.	.	.	.	.	.	.	.	.	.	.	.	.	.	.	.	.	.
1971	988527	G	A	NON_SYNONYMOUS_CODING	YPO0901a	YPO0901a	pseudo	H/Y	Cac/Tac	296	2126	.	.	N	N	.	.	.	.	N	.	N	N	N	N	.	.	.	.	N	N	N	.	.	.	.	.	.	N	.	.	.	.	.	.	.	.	.	.
1972	989389	G	A	SYNONYMOUS_CODING	YPO0901a	YPO0901a	pseudo	D/D	gaC/gaT	8	2126	.	N	N	N	N	N	N	N	N	.	N	N	N	N	.	.	N	N	N	N	.	N	N	.	N	.	N	N	N	N	N	.	N	.	N	.	.	N
1973	990954	G	A	INTERGENIC	NA	NA	NA	NA	NA	NA	NA	.	N	N	N	.	.	N	N	.	N	.	N	N	N	.	.	.	.	N	N	N	N	N	.	.	.	N	.	.	.	.	.	.	.	.	.	.	N
1974	990954	G	A	UPSTREAM: 44 bases	YPO0904	YPO0904	hypothetical protein	NA	NA	NA	438	.	N	N	N	.	.	N	N	.	N	.	N	N	N	.	.	.	.	N	N	N	N	N	.	.	.	N	.	.	.	.	.	.	.	.	.	.	N
1975	992161	C	T	SYNONYMOUS_CODING	YPO0905	gcvP	glycine dehydrogenase	Q/Q	caG/caA	669	2880	.	.	N	N	.	.	N	.	.	N	.	.	.	.	.	.	.	.	.	.	.	.	.	.	.	N	.	N	.	.	.	.	.	.	.	.	.	.
1976	992192	A	C	NON_SYNONYMOUS_CODING	YPO0905	gcvP	glycine dehydrogenase	V/G	gTt/gGt	659	2880	.	.	.	N	.	.	.	.	.	.	.	.	.	.	.	.	.	.	.	.	.	.	.	.	.	.	.	.	.	.	.	.	.	.	.	.	.	.
1977	992303	A	C	NON_SYNONYMOUS_CODING	YPO0905	gcvP	glycine dehydrogenase	V/G	gTc/gGc	622	2880	.	N	N	N	.	.	.	.	.	N	.	.	.	.	N	.	.	.	.	N	N	.	.	.	.	.	.	.	.	.	.	.	.	.	N	N	N	.
1978	992309	A	C	NON_SYNONYMOUS_CODING	YPO0905	gcvP	glycine dehydrogenase	V/G	gTg/gGg	620	2880	.	N	N	N	.	.	.	.	.	N	.	.	.	.	N	.	.	.	.	.	N	.	.	.	.	.	N	.	.	.	.	.	.	.	.	N	.	.
1979	992389	C	T	SYNONYMOUS_CODING	YPO0905	gcvP	glycine dehydrogenase	A/A	gcG/gcA	593	2880	.	.	.	N	.	.	.	.	.	.	.	.	.	.	.	.	.	.	.	.	.	.	.	.	.	N	.	.	.	.	.	.	.	.	.	.	.	.
1980	992398	G	T	SYNONYMOUS_CODING	YPO0905	gcvP	glycine dehydrogenase	R/R	cgC/cgA	590	2880	.	.	.	.	.	.	.	.	.	.	.	.	.	.	.	.	.	.	.	.	.	.	.	.	.	.	N	.	.	.	.	.	.	.	.	.	.	.
1981	992407	A	C	NON_SYNONYMOUS_CODING	YPO0905	gcvP	glycine dehydrogenase	H/Q	caT/caG	587	2880	.	.	N	.	.	.	.	.	.	.	.	.	.	.	.	.	.	.	.	.	.	.	.	.	.	.	.	.	.	.	.	.	.	.	.	.	.	.
1982	993160	G	A	SYNONYMOUS_CODING	YPO0905	gcvP	glycine dehydrogenase	T/T	acC/acT	336	2880	.	.	N	N	.	.	N	.	.	.	.	.	.	.	.	.	.	.	N	.	N	.	.	.	N	.	N	.	.	.	.	.	.	.	.	.	.	.
1983	993161	G	A	NON_SYNONYMOUS_CODING	YPO0905	gcvP	glycine dehydrogenase	T/I	aCc/aTc	336	2880	.	.	N	N	.	.	.	.	.	.	.	.	.	.	.	.	.	.	.	.	N	.	.	.	.	.	N	.	.	.	.	.	.	.	.	.	.	.
1984	993244	G	A	SYNONYMOUS_CODING	YPO0905	gcvP	glycine dehydrogenase	A/A	gcC/gcT	308	2880	.	N	N	.	.	.	.	.	.	N	N	N	.	.	.	.	.	.	.	.	.	.	.	.	N	A	A	N	A	.	.	.	.	.	.	.	.	.
1985	994114	A	G	SYNONYMOUS_CODING	YPO0905	gcvP	glycine dehydrogenase	H/H	caT/caC	18	2880	.	.	.	N	.	.	.	.	N	N	.	.	.	.	N	.	.	.	.	.	.	.	.	.	.	.	.	N	.	.	.	.	.	.	.	.	.	.
1986	994550	C	A	SYNONYMOUS_CODING	YPO0906	gcsH	glycine cleavage system protein H	A/A	gcG/gcT	72	387	.	.	N	.	.	.	.	.	N	N	N	.	.	.	.	.	.	.	.	A	N	.	.	.	.	N	.	.	.	.	.	.	.	.	.	.	.	.
1987	994873	T	G	NON_SYNONYMOUS_CODING	YPO0907	gcvT	glycine cleavage system aminomethyltransferase T	K/N	aaA/aaC	353	1098	.	.	N	.	.	.	.	.	.	.	.	.	.	.	.	.	.	.	.	.	.	.	.	.	.	.	.	.	.	.	.	.	.	.	.	.	.	.
1988	994965	A	G	NON_SYNONYMOUS_CODING	YPO0907	gcvT	glycine cleavage system aminomethyltransferase T	F/L	Ttc/Ctc	323	1098	.	.	.	N	.	G	G	G	G	G	G	G	G	G	G	G	G	G	G	G	N	G	G	G	G	G	G	G	G	.	.	.	.	.	.	.	.	.
1989	996424	A	C	INTERGENIC	NA	NA	NA	NA	NA	NA	NA	.	N	N	N	.	.	.	N	N	.	N	N	N	.	N	.	.	.	C	N	N	N	C	C	C	C	N	N	C	N	.	.	.	.	.	.	.	.
1990	996531	G	A	INTERGENIC	NA	NA	NA	NA	NA	NA	NA	.	.	.	N	.	.	.	.	.	.	N	N	N	.	.	.	.	.	.	N	N	.	.	.	.	.	N	N	.	.	.	.	.	.	.	.	.	.
1991	996697	C	A	SYNONYMOUS_CODING	YPO0908	visC	hypothetical protein	A/A	gcG/gcT	392	1221	.	N	N	N	.	.	.	.	.	N	.	.	.	.	.	.	.	.	.	.	N	.	.	.	.	.	.	N	.	.	.	.	.	.	.	.	.	.
1992	997096	G	A	SYNONYMOUS_CODING	YPO0908	visC	hypothetical protein	R/R	cgC/cgT	259	1221	.	.	.	.	.	.	.	.	.	.	.	.	.	.	.	.	.	.	.	.	.	.	.	.	.	.	.	N	.	.	.	.	.	.	.	.	.	.
1993	997286	C	T	NON_SYNONYMOUS_CODING	YPO0908	visC	hypothetical protein	R/Q	cGg/cAg	196	1221	.	.	.	.	.	.	.	.	.	N	.	.	.	.	.	.	.	.	.	.	N	.	.	.	.	N	.	N	.	.	.	.	.	.	.	.	.	.
1994	997471	T	G	SYNONYMOUS_CODING	YPO0908	visC	hypothetical protein	A/A	gcA/gcC	134	1221	.	.	.	N	.	.	.	.	.	.	.	.	.	.	N	.	.	.	.	.	N	.	.	.	.	.	.	N	.	.	.	.	.	.	.	.	.	.
1995	998669	T	C	SYNONYMOUS_CODING	YPO0909	ubiH	2-octaprenyl-6-methoxyphenyl hydroxylase	A/A	gcA/gcG	185	1179	C	N	N	C	C	C	C	C	C	C	C	C	C	C	C	C	C	C	C	C	C	C	C	C	C	C	C	C	C	.	.	.	.	.	.	.	.	.
1996	998733	G	A	NON_SYNONYMOUS_CODING	YPO0909	ubiH	2-octaprenyl-6-methoxyphenyl hydroxylase	S/F	tCt/tTt	164	1179	.	.	N	.	.	.	.	.	.	.	.	.	.	.	.	.	.	.	.	.	.	.	.	.	.	.	.	N	A	.	.	.	.	.	.	.	.	.
1997	998738	G	A	SYNONYMOUS_CODING	YPO0909	ubiH	2-octaprenyl-6-methoxyphenyl hydroxylase	D/D	gaC/gaT	162	1179	.	.	N	.	.	.	N	.	.	.	.	.	.	.	N	.	.	.	.	.	.	.	.	A	.	.	.	.	.	.	.	.	.	.	.	.	.	.
1998	999144	A	C	NON_SYNONYMOUS_CODING	YPO0909	ubiH	2-octaprenyl-6-methoxyphenyl hydroxylase	V/G	gTg/gGg	27	1179	.	N	.	N	.	.	.	.	N	.	N	N	.	.	N	.	.	.	.	.	.	N	.	.	.	.	N	N	.	.	.	.	.	.	.	.	.	.
[truncated: 7,356 more rows]
[truncated: 252 more columns]
