# Supplementary material for: Stone Age Yersinia pestis genomes shed light on the early evolution, diversity, and ecology of plague
Source: Proc Natl Acad Sci U S A. 2022 Apr 12;119(17):e2116722119. doi: 10.1073/pnas.2116722119 (PMC9169917; doi:10.1073/pnas.2116722119)
Supplement: Supplementary File [file pnas.2116722119.sd06.xlsx]

## Sheet: Table 1
SNP Effect analysis: SNP Table with Intergenic SNPs unique to LNBA- lineage
SNP number	Position on Reference chromosome CO92	Reference	SNP	SNP Effect	Gene ID	Gene name	Gene function	old Amino Acid / new Amino Acid	Old_codon / New_codon	Codon Number (CDS)	CDS_size	outgroup Y. pseudotuberculosis	RV2039	Gok2	RK1001	RISE509	VLI092	KNK001	GRS004	GEN72	Gyvakarai1	VEL003	I5884	GZL001	GZL002	KunilaII	1343UNTAL85	HOP001	HOP004	KLZ001	CHC004	6POST	KLE031	KLE048	MIB054	RISE505	OOH003	ARS007	GRH001	KZL002	I2470	RT5	Altenerding	EDI001	LAI009	London_EastSmithfield_8124_8291_11972	Barcelona	Bolgar	MAN008
94	41260	C	T	INTERGENIC	NA	NA	NA	NA	NA	NA	NA	.	.	N	N	.	.	.	.	.	.	.	.	.	.	N	.	T	T	.	.	N	.	.	.	.	.	.	N	.	.	.	.	.	.	.	.	.	.
231	98411	G	A	INTERGENIC	NA	NA	NA	NA	NA	NA	NA	.	.	.	N	.	.	.	.	.	N	.	.	.	.	A	.	.	.	.	.	.	.	.	.	N	.	.	N	.	.	.	.	.	.	.	.	.	.
258	102518	A	G	INTERGENIC	NA	NA	NA	NA	NA	NA	NA	.	.	N	N	.	.	.	.	.	.	.	.	N	N	.	.	.	.	.	.	.	.	.	G	.	.	.	.	.	.	.	.	.	.	.	.	.	.
300	128678	C	A	INTERGENIC	NA	NA	NA	NA	NA	NA	NA	.	.	N	N	.	.	.	.	.	.	.	.	.	.	.	.	.	.	.	.	.	.	.	.	.	.	.	A	A	.	.	.	.	.	.	.	.	.
325	138820	C	T	INTERGENIC	NA	NA	NA	NA	NA	NA	NA	.	.	N	.	.	.	N	.	.	.	N	.	.	.	.	.	.	.	.	.	.	.	.	.	.	.	.	N	T	.	.	.	.	.	.	.	.	.
361	153755	A	G	INTERGENIC	NA	NA	NA	NA	NA	NA	NA	.	.	N	N	.	G	G	G	N	N	N	G	N	G	N	G	G	G	G	N	G	G	G	G	G	N	G	N	N	.	.	.	.	.	.	.	.	.
365	154972	C	T	INTERGENIC	NA	NA	NA	NA	NA	NA	NA	.	.	N	N	.	.	.	.	.	N	.	.	.	.	N	T	T	T	T	T	N	T	T	T	T	T	N	N	T	.	.	.	.	.	.	.	.	.
373	157308	G	A	INTERGENIC	NA	NA	NA	NA	NA	NA	NA	.	.	N	N	.	.	.	.	.	N	.	.	.	.	.	.	.	.	.	.	.	.	.	.	A	A	N	N	A	.	.	.	.	.	.	.	.	.
436	183008	C	T	INTERGENIC	NA	NA	NA	NA	NA	NA	NA	.	.	.	N	.	N	N	.	N	.	N	N	N	N	N	.	N	.	N	N	T	N	N	T	T	N	N	N	N	N	.	.	.	.	.	N	N	.
458	192139	G	A	INTERGENIC	NA	NA	NA	NA	NA	NA	NA	.	.	.	.	.	.	N	.	.	.	.	.	.	.	N	.	.	.	.	.	N	.	.	.	.	.	.	A	A	.	.	.	.	.	.	.	.	.
719	279154	G	A	INTERGENIC	NA	NA	NA	NA	NA	NA	NA	.	.	N	N	.	.	.	.	.	.	.	.	.	N	N	.	.	.	.	.	.	.	.	.	.	.	.	N	A	.	.	.	.	.	.	.	.	.
773	309628	C	A	INTERGENIC	NA	NA	NA	NA	NA	NA	NA	.	N	N	N	.	.	.	.	.	N	N	N	.	.	N	.	.	.	.	.	.	.	.	.	A	A	N	N	A	.	.	.	.	.	.	.	.	.
790	317233	G	A	INTERGENIC	NA	NA	NA	NA	NA	NA	NA	.	.	N	N	.	.	.	.	.	.	.	N	.	.	N	.	.	.	N	N	N	.	.	.	.	N	N	N	A	.	.	.	.	.	.	.	.	.
1072	437214	C	T	INTERGENIC	NA	NA	NA	NA	NA	NA	NA	N	.	.	.	.	.	.	.	.	N	.	.	.	.	.	.	.	.	.	.	.	.	.	.	T	T	T	N	T	.	.	.	.	.	.	.	.	.
1148	472456	C	T	INTERGENIC	NA	NA	NA	NA	NA	NA	NA	.	N	N	N	.	N	N	N	N	T	N	N	N	N	T	T	N	N	N	N	N	N	N	N	N	N	N	N	N	N	N	.	N	N	N	.	N	N
1155	478026	G	T	INTERGENIC	NA	NA	NA	NA	NA	NA	NA	.	N	.	.	.	.	N	.	.	.	N	.	.	.	N	.	.	.	.	N	N	.	.	.	.	N	N	T	T	.	.	.	.	.	.	.	.	.
1166	482325	T	C	INTERGENIC	NA	NA	NA	NA	NA	NA	NA	.	N	N	N	.	C	C	C	N	C	N	N	N	N	N	N	C	C	C	N	N	C	N	C	C	C	N	N	C	N	.	.	.	.	.	.	.	.
1200	503488	G	A	INTERGENIC	NA	NA	NA	NA	NA	NA	NA	.	.	.	.	.	.	.	.	.	.	.	.	.	.	.	.	.	.	.	.	.	.	.	.	A	A	A	N	A	.	.	.	.	.	.	.	.	.
1209	510584	G	A	INTERGENIC	NA	NA	NA	NA	NA	NA	NA	.	.	N	N	.	.	.	.	N	.	.	.	N	.	.	.	.	.	N	.	.	N	N	.	A	A	A	N	A	.	.	.	.	.	.	.	.	.
1354	570911	C	T	INTERGENIC	NA	NA	NA	NA	NA	NA	NA	.	.	N	N	.	.	.	.	.	.	.	T	N	T	N	T	T	T	T	T	T	T	T	T	T	T	T	T	T	.	.	.	N	.	.	.	.	.
1356	573234	C	T	INTERGENIC	NA	NA	NA	NA	NA	NA	NA	.	.	N	N	.	.	.	.	.	.	N	N	.	.	.	.	.	.	.	T	T	T	T	T	T	N	T	N	T	N	.	.	.	.	.	.	.	.
1371	579191	G	T	INTERGENIC	NA	NA	NA	NA	NA	NA	NA	.	N	N	N	.	.	.	.	.	N	.	.	.	.	N	.	T	T	.	.	.	.	.	.	N	N	N	N	.	N	.	.	.	.	.	.	.	.
1394	589917	A	G	INTERGENIC	NA	NA	NA	NA	NA	NA	NA	.	N	N	N	.	.	.	.	N	N	N	.	.	N	.	.	.	.	N	N	.	.	N	G	G	G	N	G	G	.	.	.	.	.	.	.	.	.
1461	698908	G	A	INTERGENIC	NA	NA	NA	NA	NA	NA	NA	.	N	N	N	.	.	.	N	.	.	.	.	N	.	.	.	.	.	.	.	.	N	.	.	A	N	N	A	A	N	.	.	.	.	.	.	N	.
1519	719001	C	T	INTERGENIC	NA	NA	NA	NA	NA	NA	NA	.	.	.	.	.	.	N	.	.	T	.	.	.	.	.	.	.	.	.	.	.	.	.	.	.	.	.	.	.	.	.	.	.	.	.	.	.	.
1582	735776	G	A	INTERGENIC	NA	NA	NA	NA	NA	NA	NA	.	.	.	N	.	N	.	N	N	.	.	N	N	.	N	A	.	N	N	N	N	.	.	.	.	N	N	N	N	.	.	.	.	.	.	.	.	N
1879	943187	G	T	INTERGENIC	NA	NA	NA	NA	NA	NA	NA	.	N	N	.	.	.	.	.	.	N	.	.	.	.	N	T	.	.	.	N	.	.	.	.	.	.	N	N	.	.	.	.	.	.	.	.	.	.
1882	944997	G	A	INTERGENIC	NA	NA	NA	NA	NA	NA	NA	.	.	N	N	.	.	A	A	A	A	N	A	N	A	N	A	A	A	A	A	A	A	A	A	A	A	N	N	A	.	.	.	.	.	.	.	.	.
1935	971557	G	A	INTERGENIC	NA	NA	NA	NA	NA	NA	NA	.	N	.	.	.	.	.	.	.	N	.	.	.	.	.	.	.	.	.	.	.	.	.	.	.	N	A	N	A	.	.	.	.	.	.	.	.	.
1937	971613	G	A	INTERGENIC	NA	NA	NA	NA	NA	NA	NA	.	.	N	N	.	.	.	.	N	N	N	.	.	.	.	.	.	.	.	.	.	N	.	.	.	.	N	N	A	.	.	.	.	.	.	.	.	.
1989	996424	A	C	INTERGENIC	NA	NA	NA	NA	NA	NA	NA	.	N	N	N	.	.	.	N	N	.	N	N	N	.	N	.	.	.	C	N	N	N	C	C	C	C	N	N	C	N	.	.	.	.	.	.	.	.
2089	1034588	G	A	INTERGENIC	NA	NA	NA	NA	NA	NA	NA	.	N	.	.	.	.	.	.	.	N	.	A	A	A	A	N	A	A	A	A	A	A	A	A	A	A	A	N	A	.	.	.	.	.	.	.	.	.
2098	1047158	G	A	INTERGENIC	NA	NA	NA	NA	NA	NA	NA	N	.	N	.	.	.	.	.	.	.	.	.	.	.	.	.	.	.	.	.	.	.	.	.	.	.	.	A	A	.	.	N	.	.	.	N	N	.
2111	1053686	G	A	INTERGENIC	NA	NA	NA	NA	NA	NA	NA	.	.	N	N	.	.	.	.	.	N	.	.	.	.	.	.	.	.	N	.	.	.	.	.	.	.	.	N	A	N	.	.	.	.	.	.	.	N
2198	1170926	T	C	INTERGENIC	NA	NA	NA	NA	NA	NA	NA	.	N	N	N	.	.	.	.	.	.	.	N	.	.	.	.	.	.	C	C	N	C	C	C	C	C	N	N	C	.	.	.	.	.	.	.	.	.
2241	1187162	C	G	INTERGENIC	NA	NA	NA	NA	NA	NA	NA	.	.	N	.	.	.	.	.	.	.	.	.	.	.	.	.	.	.	.	.	.	.	.	.	.	.	.	.	G	.	.	.	.	.	.	.	.	.
2243	1187214	C	T	INTERGENIC	NA	NA	NA	NA	NA	NA	NA	.	.	N	N	.	.	.	.	.	.	N	.	.	.	.	.	.	.	.	.	.	.	.	.	.	.	T	N	T	.	.	.	N	.	.	.	.	.
2352	1247868	A	G	INTERGENIC	NA	NA	NA	NA	NA	NA	NA	.	N	.	N	.	.	.	.	N	N	.	.	.	.	N	.	.	.	.	.	.	N	.	.	.	.	N	N	.	.	.	.	.	.	.	.	.	.
2355	1247896	G	A	INTERGENIC	NA	NA	NA	NA	NA	NA	NA	.	N	.	.	.	.	.	.	N	.	N	.	.	.	N	.	.	.	.	.	.	.	.	.	.	.	N	A	.	.	.	.	N	.	.	.	.	.
2390	1261176	C	T	INTERGENIC	NA	NA	NA	NA	NA	NA	NA	.	.	N	N	.	.	N	.	.	N	.	.	N	.	N	.	.	.	N	.	.	T	T	T	T	T	T	N	T	.	.	N	.	.	.	.	.	.
2414	1273445	G	A	INTERGENIC	NA	NA	NA	NA	NA	NA	NA	.	N	N	N	.	N	N	N	A	N	N	N	N	N	N	A	A	A	N	A	A	N	A	A	A	N	N	N	A	N	.	.	.	.	N	.	N	.
2474	1300858	G	A	INTERGENIC	NA	NA	NA	NA	NA	NA	NA	N	N	N	N	A	A	A	A	N	N	N	A	A	A	N	A	A	A	N	N	N	N	A	A	A	A	N	N	A	.	.	.	.	.	.	N	N	.
2479	1301632	G	A	INTERGENIC	NA	NA	NA	NA	NA	NA	NA	.	N	.	.	.	.	.	.	.	.	N	.	.	.	N	.	.	.	A	N	A	A	A	A	A	A	N	N	A	.	.	.	.	.	.	.	.	.
2481	1301930	C	T	INTERGENIC	NA	NA	NA	NA	NA	NA	NA	.	N	N	N	.	.	.	.	.	.	.	.	N	.	.	.	.	.	N	.	.	.	.	.	.	.	.	T	T	.	.	.	.	.	.	.	.	.
2487	1304861	A	T	INTERGENIC	NA	NA	NA	NA	NA	NA	NA	.	N	N	N	.	.	.	T	T	.	.	N	.	.	N	.	.	.	.	.	.	.	.	.	.	.	N	.	.	.	.	.	.	.	.	.	.	.
2606	1361639	G	C	INTERGENIC	NA	NA	NA	NA	NA	NA	NA	.	.	N	.	.	.	N	.	.	.	N	N	.	.	.	.	.	.	.	.	N	.	.	.	.	.	.	N	C	.	.	.	N	.	.	.	.	.
2687	1394434	A	G	INTERGENIC	NA	NA	NA	NA	NA	NA	NA	.	N	N	N	.	.	.	.	.	.	.	N	N	G	G	G	G	G	G	G	G	G	G	G	G	G	G	G	G	.	.	.	.	.	.	.	.	.
2783	1448323	C	T	INTERGENIC	NA	NA	NA	NA	NA	NA	NA	.	.	N	N	.	.	N	T	N	N	N	T	N	T	T	T	T	T	T	N	T	T	T	T	T	N	N	T	T	.	.	.	.	.	.	.	.	.
2784	1448328	T	C	INTERGENIC	NA	NA	NA	NA	NA	NA	NA	.	.	N	N	C	C	N	C	N	N	N	N	N	C	N	N	C	C	C	N	N	C	C	C	C	N	N	C	C	.	.	.	.	.	.	.	.	.
2842	1473704	T	C	INTERGENIC	NA	NA	NA	NA	NA	NA	NA	.	.	N	.	.	.	.	.	.	.	.	.	N	.	.	.	.	.	.	N	C	N	N	C	N	N	C	C	C	N	.	.	.	.	.	.	.	.
2906	1491895	G	A	INTERGENIC	NA	NA	NA	NA	NA	NA	NA	.	.	N	N	.	.	.	.	N	N	N	N	.	.	N	N	A	A	A	A	N	N	A	A	A	N	N	N	A	N	.	.	.	.	.	.	.	.
2931	1507094	C	T	INTERGENIC	NA	NA	NA	NA	NA	NA	NA	.	.	.	N	.	.	.	.	.	.	.	.	.	.	.	.	.	.	.	T	N	.	.	.	.	.	N	.	.	.	.	.	.	.	.	.	.	.
2999	1535003	G	T	INTERGENIC	NA	NA	NA	NA	NA	NA	NA	.	.	N	N	.	.	.	.	.	.	.	.	.	.	.	N	.	.	.	.	.	.	.	.	.	.	.	N	T	.	.	.	.	.	.	.	.	.
3144	1599132	C	G	INTERGENIC	NA	NA	NA	NA	NA	NA	NA	.	.	N	N	.	.	G	G	G	G	G	G	N	G	N	G	G	G	G	G	G	G	G	G	G	G	G	N	G	.	.	.	.	.	.	.	.	.
3158	1602007	C	T	INTERGENIC	NA	NA	NA	NA	NA	NA	NA	.	.	.	.	.	.	.	.	.	.	N	T	T	T	T	T	T	T	T	T	T	T	T	T	T	T	N	T	T	.	.	.	.	.	.	.	.	.
3524	1791316	C	A	INTERGENIC	NA	NA	NA	NA	NA	NA	NA	.	N	N	N	.	.	N	.	.	.	.	.	N	N	N	.	.	.	N	N	A	N	A	A	N	A	A	N	A	.	.	.	.	.	N	.	.	.
3563	1802230	G	T	INTERGENIC	NA	NA	NA	NA	NA	NA	NA	.	.	N	N	.	.	.	.	.	.	.	.	.	.	T	.	.	.	.	.	.	.	.	.	.	.	N	N	.	.	.	.	.	.	.	.	.	.
3665	1857233	T	A	INTERGENIC	NA	NA	NA	NA	NA	NA	NA	.	N	N	N	.	.	.	.	.	.	.	N	.	N	N	.	.	.	A	A	N	N	A	A	A	A	N	A	A	N	.	.	.	.	.	.	.	.
3709	1871603	T	A	INTERGENIC	NA	NA	NA	NA	NA	NA	NA	.	.	N	N	.	.	.	.	.	.	.	.	.	.	.	.	.	.	.	.	.	.	.	.	A	N	N	A	A	.	.	.	.	.	.	.	.	.
3781	1931898	C	T	INTERGENIC	NA	NA	NA	NA	NA	NA	NA	.	N	N	N	.	.	N	.	.	N	N	N	.	.	N	.	.	.	.	.	N	.	.	.	.	.	N	N	T	.	.	.	.	.	.	.	.	.
3827	1947722	A	G	INTERGENIC	NA	NA	NA	NA	NA	NA	NA	.	.	N	N	.	.	N	N	N	N	N	.	N	N	.	.	N	.	N	N	.	N	N	.	.	N	N	N	G	N	.	.	N	.	.	.	.	N
3859	1956139	G	T	INTERGENIC	NA	NA	NA	NA	NA	NA	NA	.	.	N	N	.	.	N	.	.	.	.	.	.	.	.	T	T	T	N	N	T	N	N	T	T	T	N	T	T	.	.	.	.	.	.	.	.	.
3944	1996889	T	G	INTERGENIC	NA	NA	NA	NA	NA	NA	NA	.	N	N	N	.	.	.	.	.	N	.	N	.	N	N	.	.	.	N	N	N	N	G	G	G	G	N	N	G	.	.	.	N	.	N	.	.	.
4003	2020640	G	A	INTERGENIC	NA	NA	NA	NA	NA	NA	NA	.	.	N	N	.	.	N	.	.	.	N	N	N	.	N	A	A	A	N	N	N	A	A	A	A	N	N	N	A	.	.	.	.	.	.	.	.	.
4005	2020651	G	T	INTERGENIC	NA	NA	NA	NA	NA	NA	NA	.	.	N	N	.	.	.	N	.	.	N	N	N	N	N	.	.	.	N	N	N	N	N	T	T	N	N	N	N	.	.	.	.	.	.	.	.	.
4026	2027690	T	G	INTERGENIC	NA	NA	NA	NA	NA	NA	NA	.	N	N	N	.	.	G	G	G	G	N	N	G	G	G	G	G	G	G	N	N	G	G	G	N	G	N	N	G	.	.	.	.	.	.	.	.	.
4028	2027712	G	A	INTERGENIC	NA	NA	NA	NA	NA	NA	NA	.	.	N	N	A	.	.	.	.	N	N	.	.	.	N	.	.	.	.	.	N	.	.	.	.	.	N	N	.	.	.	.	.	.	.	.	.	.
4162	2100876	C	T	INTERGENIC	NA	NA	NA	NA	NA	NA	NA	.	.	N	N	.	.	.	.	.	.	.	.	.	.	.	.	.	.	T	T	T	T	T	T	T	T	T	T	T	.	.	.	.	.	.	.	.	.
4172	2105323	C	T	INTERGENIC	NA	NA	NA	NA	NA	NA	NA	.	.	N	N	.	.	N	.	.	.	.	.	.	.	.	.	.	.	.	.	N	.	.	.	T	T	N	T	T	.	.	.	.	.	.	.	.	.
4190	2116369	G	A	INTERGENIC	NA	NA	NA	NA	NA	NA	NA	.	N	.	.	.	.	.	.	.	.	.	.	.	.	N	.	.	.	.	.	.	.	.	.	.	.	.	A	A	.	.	.	.	.	.	.	.	.
4207	2129407	C	T	INTERGENIC	NA	NA	NA	NA	NA	NA	NA	.	.	N	.	.	.	.	.	.	N	.	.	.	.	.	.	.	.	.	.	.	.	.	.	.	.	.	N	T	.	.	.	.	.	.	.	.	.
4368	2297578	C	T	INTERGENIC	NA	NA	NA	NA	NA	NA	NA	.	.	N	.	.	.	.	.	.	.	.	.	.	.	.	.	.	.	.	.	.	.	.	.	T	T	N	T	T	.	.	.	.	.	.	.	.	.
4370	2298590	C	T	INTERGENIC	NA	NA	NA	NA	NA	NA	NA	.	N	N	N	.	T	N	T	N	T	N	N	T	T	T	T	T	T	N	N	N	N	T	T	N	N	N	N	T	.	.	.	.	.	.	.	.	.
4371	2298704	G	A	INTERGENIC	NA	NA	NA	NA	NA	NA	NA	.	N	N	N	.	.	.	N	.	.	N	.	N	.	N	.	.	.	N	N	A	A	N	A	A	A	N	N	A	.	.	.	.	.	.	.	.	.
4408	2311933	C	G	INTERGENIC	NA	NA	NA	NA	NA	NA	NA	.	N	N	N	.	.	.	N	.	N	.	N	.	.	N	.	.	.	.	.	N	N	N	.	.	N	N	N	G	.	.	.	.	.	.	.	.	.
4429	2324934	A	G	INTERGENIC	NA	NA	NA	NA	NA	NA	NA	.	N	N	N	.	G	N	N	N	N	N	N	N	N	N	N	N	N	N	N	N	N	G	N	N	N	N	N	N	N	.	.	.	.	.	N	.	N
4442	2331053	G	A	INTERGENIC	NA	NA	NA	NA	NA	NA	NA	.	.	N	.	.	.	A	A	A	N	A	A	A	A	A	A	A	A	A	A	A	A	A	A	A	A	N	N	A	N	.	.	.	.	.	.	.	.
4464	2344458	C	T	INTERGENIC	NA	NA	NA	NA	NA	NA	NA	.	.	N	N	.	.	.	.	.	N	N	.	.	.	N	.	.	.	N	.	N	.	.	.	N	.	N	N	T	.	.	.	.	.	.	.	.	.
4479	2348589	G	A	INTERGENIC	NA	NA	NA	NA	NA	NA	NA	.	N	N	N	.	.	.	.	.	.	.	.	.	.	N	.	.	.	.	.	.	.	.	.	A	A	A	N	A	.	.	.	.	.	.	.	.	.
4536	2419153	T	C	INTERGENIC	NA	NA	NA	NA	NA	NA	NA	.	N	N	N	C	C	C	C	C	N	C	C	N	C	N	C	C	C	C	C	C	C	C	C	C	C	C	C	C	N	.	.	.	.	.	.	.	.
4570	2428909	G	A	INTERGENIC	NA	NA	NA	NA	NA	NA	NA	.	.	N	N	.	.	.	.	.	.	.	.	.	.	.	.	.	.	.	.	.	.	.	.	A	A	A	A	A	.	.	.	.	.	.	.	.	.
4576	2428944	A	G	INTERGENIC	NA	NA	NA	NA	NA	NA	NA	.	.	.	N	.	.	.	.	.	G	.	.	.	.	.	.	.	.	.	.	.	.	.	.	.	.	.	.	.	.	.	.	.	.	.	.	.	.
4717	2495143	C	T	INTERGENIC	NA	NA	NA	NA	NA	NA	NA	.	.	N	N	T	N	N	T	N	T	N	N	N	N	N	T	N	T	N	N	T	N	N	T	N	N	N	N	N	N	N	.	.	N	.	N	N	N
4735	2500142	T	G	INTERGENIC	NA	NA	NA	NA	NA	NA	NA	.	N	N	N	.	.	.	.	.	.	.	.	.	.	.	G	G	G	G	G	N	G	G	G	G	G	N	G	G	.	.	.	.	.	.	.	.	.
4769	2512564	G	T	INTERGENIC	NA	NA	NA	NA	NA	NA	NA	.	.	N	.	.	.	.	.	.	N	N	.	.	.	.	.	.	.	.	.	.	.	.	.	.	.	.	N	T	.	.	.	.	.	.	.	.	.
4790	2519071	A	G	INTERGENIC	NA	NA	NA	NA	NA	NA	NA	.	N	N	N	.	N	N	N	N	N	N	N	N	N	.	.	N	N	N	N	N	N	N	.	N	.	N	G	G	N	N	.	N	N	N	.	.	N
4820	2523339	G	A	INTERGENIC	NA	NA	NA	NA	NA	NA	NA	.	N	N	N	.	.	.	N	N	N	.	.	.	.	N	.	.	.	.	.	N	.	.	.	N	.	.	N	A	.	.	.	.	.	.	.	.	.
4873	2569732	C	T	INTERGENIC	NA	NA	NA	NA	NA	NA	NA	.	N	N	N	.	.	.	.	.	.	.	.	.	.	.	.	.	.	.	.	.	.	.	.	.	.	N	.	T	.	.	.	N	.	.	.	.	.
4907	2583971	G	A	INTERGENIC	NA	NA	NA	NA	NA	NA	NA	.	N	N	N	.	.	.	.	.	.	N	.	.	.	.	.	.	.	.	.	N	.	.	.	A	A	N	N	A	.	.	.	.	.	.	N	.	.
5033	2699692	G	A	INTERGENIC	NA	NA	NA	NA	NA	NA	NA	.	.	N	N	.	.	.	.	.	.	N	.	.	.	.	.	.	.	.	.	.	A	A	A	A	N	N	N	A	N	.	.	.	.	.	.	.	.
5117	2735298	G	A	INTERGENIC	NA	NA	NA	NA	NA	NA	NA	.	N	N	N	.	.	.	.	.	.	N	.	N	.	.	.	.	.	.	.	N	.	N	A	N	A	N	N	A	.	.	.	.	.	.	.	.	.
5126	2738723	G	T	INTERGENIC	NA	NA	NA	NA	NA	NA	NA	.	N	N	N	.	N	N	.	N	N	N	N	N	N	.	.	.	.	N	N	T	N	N	T	T	N	N	N	N	N	.	.	.	.	N	.	.	N
5135	2742573	G	A	INTERGENIC	NA	NA	NA	NA	NA	NA	NA	.	N	N	.	.	.	.	.	.	.	.	.	.	.	.	.	.	.	.	.	.	.	.	.	.	.	.	N	A	.	.	.	.	.	.	N	.	.
5168	2752427	A	C	INTERGENIC	NA	NA	NA	NA	NA	NA	NA	.	.	N	.	.	.	.	.	.	.	.	.	.	.	.	.	.	.	.	.	N	.	.	.	.	.	.	.	C	.	.	.	.	.	.	.	.	.
5169	2752897	C	A	INTERGENIC	NA	NA	NA	NA	NA	NA	NA	.	.	N	N	.	.	N	.	.	N	N	.	.	.	.	.	.	.	N	.	A	.	N	.	.	N	N	N	.	N	N	.	.	.	.	N	.	.
5204	2778399	C	A	INTERGENIC	NA	NA	NA	NA	NA	NA	NA	.	N	N	.	.	A	N	A	N	N	N	A	A	A	A	A	A	A	N	A	A	N	A	A	A	A	A	N	A	.	.	.	.	.	.	.	.	.
5211	2779920	C	T	INTERGENIC	NA	NA	NA	NA	NA	NA	NA	.	.	N	N	T	T	N	N	N	T	N	N	T	N	T	T	T	T	N	N	T	N	N	T	T	N	N	N	N	N	N	.	N	.	N	N	.	N
5404	2868924	T	A	INTERGENIC	NA	NA	NA	NA	NA	NA	NA	.	N	N	N	.	.	.	.	.	N	.	.	.	.	N	.	.	.	.	.	.	.	.	.	A	.	.	.	.	.	.	.	.	.	.	.	.	.
5433	2878694	C	A	INTERGENIC	NA	NA	NA	NA	NA	NA	NA	.	.	N	.	.	.	.	.	.	N	.	.	.	.	N	.	.	.	.	.	N	.	.	.	.	.	A	N	.	.	.	.	N	.	.	.	.	.
5477	2906396	A	G	INTERGENIC	NA	NA	NA	NA	NA	NA	NA	N	N	N	N	N	N	N	N	N	N	N	N	N	N	N	G	G	N	N	G	N	N	G	G	N	N	N	N	N	.	.	.	.	.	.	.	.	.
5482	2908434	G	A	INTERGENIC	NA	NA	NA	NA	NA	NA	NA	.	.	N	.	.	.	.	.	.	.	.	.	.	.	.	.	.	.	.	.	.	.	.	A	.	.	.	.	.	.	.	.	.	.	.	.	.	.
5678	2985270	G	T	INTERGENIC	NA	NA	NA	NA	NA	NA	NA	.	N	N	N	.	.	.	.	.	.	N	.	.	N	N	.	.	N	.	N	.	.	.	.	.	N	N	N	T	.	.	.	.	.	.	.	.	N
5775	3021317	C	T	INTERGENIC	NA	NA	NA	NA	NA	NA	NA	.	.	N	.	.	.	.	.	.	N	.	.	N	.	.	.	.	.	.	.	.	N	.	.	.	.	.	T	T	.	.	.	.	.	.	.	.	.
5779	3021999	G	T	INTERGENIC	NA	NA	NA	NA	NA	NA	NA	.	.	.	N	.	.	N	.	.	.	N	.	.	.	N	.	.	.	.	.	.	.	.	.	.	N	T	T	T	.	.	.	.	.	.	.	.	.
5869	3065031	G	T	INTERGENIC	NA	NA	NA	NA	NA	NA	NA	.	N	N	N	.	.	.	.	.	.	.	.	.	.	N	.	.	.	.	.	.	.	.	.	.	N	.	T	T	.	.	.	.	.	.	.	.	.
5872	3065376	C	G	INTERGENIC	NA	NA	NA	NA	NA	NA	NA	.	N	N	N	.	.	.	.	.	.	.	.	.	.	.	G	G	G	G	G	G	G	G	G	G	G	G	G	G	.	.	.	.	.	.	.	.	.
5919	3080703	G	A	INTERGENIC	NA	NA	NA	NA	NA	NA	NA	.	N	N	N	.	.	N	.	.	N	.	N	N	.	N	.	.	.	N	.	N	.	.	.	.	.	N	A	A	.	.	.	.	.	.	.	.	.
5956	3087473	C	T	INTERGENIC	NA	NA	NA	NA	NA	NA	NA	.	.	N	N	.	T	T	T	T	N	N	T	T	T	T	T	T	T	T	T	T	T	T	T	T	T	T	N	N	.	.	.	.	.	.	.	.	.
5964	3092409	A	C	INTERGENIC	NA	NA	NA	NA	NA	NA	NA	.	N	N	N	N	N	N	N	N	N	N	.	N	N	N	N	.	.	N	.	N	.	N	N	N	C	C	C	C	N	.	.	.	.	.	.	.	N
5965	3092413	G	T	INTERGENIC	NA	NA	NA	NA	NA	NA	NA	.	N	N	N	N	N	N	N	N	N	N	N	N	N	N	.	.	N	N	.	N	.	N	N	N	T	N	N	N	N	.	.	.	.	.	.	.	N
5978	3099081	C	T	INTERGENIC	NA	NA	NA	NA	NA	NA	NA	.	N	N	N	N	N	N	N	N	.	N	N	N	N	N	T	N	N	N	N	N	N	N	N	N	N	N	N	T	N	N	.	.	N	N	.	.	N
6054	3113556	C	A	INTERGENIC	NA	NA	NA	NA	NA	NA	NA	.	N	N	N	.	.	N	.	N	.	N	N	N	N	N	.	N	N	N	N	N	N	.	.	N	N	N	N	A	N	.	.	N	.	N	.	.	N
6202	3194209	C	T	INTERGENIC	NA	NA	NA	NA	NA	NA	NA	.	.	N	.	.	.	.	.	.	.	N	.	.	.	.	.	.	.	.	.	.	.	.	.	.	N	N	N	T	.	.	.	.	.	.	.	.	.
6211	3203413	G	A	INTERGENIC	NA	NA	NA	NA	NA	NA	NA	.	N	N	N	.	.	.	.	N	.	.	.	.	.	.	.	.	.	N	.	.	A	A	A	A	A	N	N	A	.	.	.	.	.	N	.	.	.
6256	3217935	T	C	INTERGENIC	NA	NA	NA	NA	NA	NA	NA	.	N	N	N	.	.	.	.	.	.	.	.	.	.	.	.	.	.	.	.	.	.	.	.	.	.	.	.	C	.	.	.	.	.	.	.	.	.
6269	3219322	G	A	INTERGENIC	NA	NA	NA	NA	NA	NA	NA	.	N	N	N	.	.	N	N	N	N	N	N	N	N	N	.	.	.	N	N	N	.	N	A	N	N	N	N	A	N	N	.	N	N	N	.	N	.
6359	3250819	A	T	INTERGENIC	NA	NA	NA	NA	NA	NA	NA	.	N	N	N	.	.	N	N	N	.	N	.	N	N	.	.	N	.	N	.	.	N	N	.	.	.	.	T	N	N	.	.	.	.	.	.	.	N
6369	3253529	C	T	INTERGENIC	NA	NA	NA	NA	NA	NA	NA	.	.	.	N	.	N	N	.	N	.	N	N	.	N	.	T	N	N	N	N	T	T	T	T	T	N	N	N	N	N	.	.	.	.	.	.	.	N
6398	3268994	G	A	INTERGENIC	NA	NA	NA	NA	NA	NA	NA	.	.	N	.	.	A	N	A	A	A	N	A	N	A	A	A	A	A	A	A	N	N	A	A	A	A	N	N	A	.	.	.	.	.	.	.	.	.
6439	3295520	C	T	INTERGENIC	NA	NA	NA	NA	NA	NA	NA	.	.	N	.	.	.	.	.	N	.	.	.	.	.	.	.	.	.	N	.	.	.	.	.	.	.	T	N	T	.	.	.	.	.	.	.	.	.
6489	3310375	G	A	INTERGENIC	NA	NA	NA	NA	NA	NA	NA	.	.	N	N	.	.	.	.	.	N	.	.	.	.	.	.	.	.	.	.	N	.	.	.	.	.	A	A	A	.	.	.	.	.	.	.	.	.
6545	3330846	A	G	INTERGENIC	NA	NA	NA	NA	NA	NA	NA	.	N	N	N	.	.	N	.	N	N	.	.	N	N	G	G	G	G	N	G	G	N	G	G	G	G	N	G	N	N	N	.	.	.	.	.	.	N
6656	3384202	T	C	INTERGENIC	NA	NA	NA	NA	NA	NA	NA	.	.	N	N	.	.	N	.	N	.	N	N	N	N	C	C	N	C	N	N	N	N	N	C	C	N	N	N	N	N	.	.	.	.	.	.	.	.
6657	3385064	A	C	INTERGENIC	NA	NA	NA	NA	NA	NA	NA	.	.	.	N	.	N	C	C	N	N	C	N	N	C	N	C	C	C	N	N	N	N	C	C	N	C	N	N	C	.	.	.	.	.	.	.	.	.
6701	3396156	G	A	INTERGENIC	NA	NA	NA	NA	NA	NA	NA	.	.	.	N	.	.	.	.	.	.	.	.	.	.	N	.	.	.	.	N	N	A	A	A	A	A	A	N	A	.	.	.	.	.	.	.	.	.
6715	3401590	C	A	INTERGENIC	NA	NA	NA	NA	NA	NA	NA	N	N	N	N	N	N	N	N	A	N	N	N	N	N	N	N	N	N	.	N	N	N	N	A	N	.	N	N	.	.	.	.	N	.	.	.	.	.
6733	3409431	C	T	INTERGENIC	NA	NA	NA	NA	NA	NA	NA	.	N	N	N	.	.	N	.	N	.	.	.	N	N	.	.	.	.	.	N	.	.	.	.	.	.	N	N	T	N	.	.	.	.	.	.	.	N
6827	3445707	A	T	INTERGENIC	NA	NA	NA	NA	NA	NA	NA	.	.	.	N	.	.	.	.	.	.	N	.	N	.	.	.	.	.	.	N	N	T	T	T	N	N	N	N	T	.	.	.	.	.	.	.	.	.
6832	3448817	C	T	INTERGENIC	NA	NA	NA	NA	NA	NA	NA	.	.	N	N	.	.	.	.	.	.	.	.	.	.	.	.	.	.	N	.	.	.	.	.	N	.	N	N	T	.	.	.	N	.	.	.	.	.
6869	3481156	G	A	INTERGENIC	NA	NA	NA	NA	NA	NA	NA	.	.	N	N	.	.	.	.	.	N	A	.	.	N	N	.	.	.	.	N	.	.	.	.	.	.	.	.	.	.	.	.	.	.	.	.	.	.
6872	3484783	G	T	INTERGENIC	NA	NA	NA	NA	NA	NA	NA	.	N	N	.	.	.	.	.	.	.	.	.	.	.	N	.	T	N	.	.	.	.	.	.	.	N	N	.	.	.	.	.	.	.	.	.	.	.
7019	3554940	G	A	INTERGENIC	NA	NA	NA	NA	NA	NA	NA	.	N	N	N	.	.	.	.	.	.	.	.	.	.	.	.	.	.	.	A	A	A	A	A	A	A	N	A	A	.	.	.	.	.	.	.	.	.
7077	3588859	A	T	INTERGENIC	NA	NA	NA	NA	NA	NA	NA	.	.	.	N	.	.	.	.	.	N	N	N	T	T	N	T	T	T	T	T	N	T	T	T	T	N	N	N	T	.	.	.	N	.	.	.	N	.
7153	3627941	C	T	INTERGENIC	NA	NA	NA	NA	NA	NA	NA	.	.	N	.	.	.	.	.	.	.	.	.	.	.	N	.	.	.	.	.	.	.	.	.	N	.	.	N	T	.	.	.	.	.	.	.	.	.
7244	3662486	A	T	INTERGENIC	NA	NA	NA	NA	NA	NA	NA	.	.	.	.	.	.	.	.	.	.	.	.	.	.	.	T	T	T	T	T	T	T	T	T	T	N	N	N	T	.	.	N	N	.	.	.	.	.
7270	3680985	G	A	INTERGENIC	NA	NA	NA	NA	NA	NA	NA	.	N	N	N	.	A	N	N	N	A	N	A	A	N	N	A	A	A	A	A	N	A	A	A	A	N	N	N	N	.	.	.	.	.	.	.	.	.
7377	3728885	A	G	INTERGENIC	NA	NA	NA	NA	NA	NA	NA	.	N	N	N	.	.	.	.	.	G	N	.	.	.	.	.	.	.	.	.	.	.	.	.	.	.	.	.	.	.	.	.	.	.	.	.	.	.
7445	3771254	G	A	INTERGENIC	NA	NA	NA	NA	NA	NA	NA	.	N	N	N	.	N	.	N	N	N	.	.	.	.	.	.	.	.	.	N	N	N	.	.	.	.	N	N	A	.	.	.	.	.	N	N	.	.
7572	3833000	G	T	INTERGENIC	NA	NA	NA	NA	NA	NA	NA	.	.	N	N	.	.	.	.	.	.	.	.	.	.	.	.	T	T	.	.	N	.	.	.	.	.	.	.	.	.	.	.	.	.	.	N	.	.
7603	3854845	C	A	INTERGENIC	NA	NA	NA	NA	NA	NA	NA	.	.	N	N	N	.	.	.	.	.	N	N	.	.	.	.	.	.	.	N	N	.	.	.	.	N	N	N	A	.	.	.	.	.	.	.	.	.
7619	3863991	C	T	INTERGENIC	NA	NA	NA	NA	NA	NA	NA	.	N	N	.	.	.	.	.	.	N	.	.	.	.	.	.	.	.	N	.	.	.	.	.	N	.	T	N	.	.	.	.	.	.	.	.	.	.
7670	3882876	C	A	INTERGENIC	NA	NA	NA	NA	NA	NA	NA	.	.	N	.	.	.	.	.	.	N	N	.	N	.	N	.	.	.	.	.	.	.	.	.	A	N	A	N	A	.	.	.	.	.	.	.	.	.
7893	3966484	G	A	INTERGENIC	NA	NA	NA	NA	NA	NA	NA	.	.	N	.	.	.	.	.	.	.	.	N	A	A	N	A	A	A	A	N	A	A	N	A	A	A	N	N	A	.	.	.	N	.	.	.	.	.
7894	3966535	T	C	INTERGENIC	NA	NA	NA	NA	NA	NA	NA	.	N	N	N	.	.	N	.	.	.	.	N	N	N	C	.	.	.	.	N	.	.	N	.	.	.	.	N	.	N	.	.	.	.	.	.	.	.
7958	3984385	A	G	INTERGENIC	NA	NA	NA	NA	NA	NA	NA	.	.	N	.	.	.	.	.	.	N	.	.	.	N	.	.	.	.	.	.	N	.	.	.	G	N	N	N	G	N	.	.	.	.	.	.	.	.
8043	4054352	T	A	INTERGENIC	NA	NA	NA	NA	NA	NA	NA	.	N	N	N	.	.	.	.	N	.	N	N	.	.	N	.	.	.	.	N	N	N	A	A	A	N	N	N	A	N	.	.	N	.	N	.	.	.
8102	4084900	G	A	INTERGENIC	NA	NA	NA	NA	NA	NA	NA	.	.	N	N	.	.	N	.	.	.	A	A	A	A	A	A	A	A	A	A	N	A	A	A	A	A	A	A	A	.	.	.	.	.	.	.	.	.
8295	4189665	G	T	INTERGENIC	NA	NA	NA	NA	NA	NA	NA	.	.	N	N	.	.	.	.	N	.	.	.	.	.	.	.	.	.	.	.	.	.	.	.	T	T	T	N	T	N	.	.	.	.	.	.	.	.
8386	4232319	C	T	INTERGENIC	NA	NA	NA	NA	NA	NA	NA	.	.	N	.	.	.	.	.	.	.	.	.	.	.	.	.	.	.	.	N	N	.	.	.	.	.	.	N	T	N	.	.	.	.	.	.	.	.
8549	4306455	G	A	INTERGENIC	NA	NA	NA	NA	NA	NA	NA	.	.	.	.	.	.	.	.	.	.	.	.	.	.	.	.	.	.	A	A	A	A	A	A	A	A	A	N	A	.	.	.	.	.	.	.	.	.
8629	4335024	C	T	INTERGENIC	NA	NA	NA	NA	NA	NA	NA	.	N	N	N	.	T	N	N	T	N	N	T	N	N	N	T	T	T	T	T	N	T	T	T	T	T	N	N	T	.	.	.	.	.	.	.	.	.
8658	4343088	A	C	INTERGENIC	NA	NA	NA	NA	NA	NA	NA	.	.	.	N	.	.	.	.	N	N	.	.	N	.	N	.	.	.	.	.	.	.	.	.	.	.	N	C	.	.	.	.	.	.	.	.	.	.
8681	4346836	C	T	INTERGENIC	NA	NA	NA	NA	NA	NA	NA	.	.	N	N	.	N	.	.	.	.	.	N	N	.	N	.	.	.	N	N	N	N	.	.	T	T	N	N	T	.	.	.	.	.	N	.	N	.
8973	4496384	C	T	INTERGENIC	NA	NA	NA	NA	NA	NA	NA	.	.	.	.	.	.	.	.	.	.	.	.	N	.	N	.	.	.	N	.	.	T	T	T	T	N	T	N	T	.	.	.	.	.	.	.	.	.
9036	4523448	G	A	INTERGENIC	NA	NA	NA	NA	NA	NA	NA	.	N	N	N	.	.	.	.	.	.	N	.	.	.	N	.	.	.	.	A	N	A	A	A	A	A	A	N	A	.	.	.	N	.	.	.	.	.
9054	4541846	G	A	INTERGENIC	NA	NA	NA	NA	NA	NA	NA	.	N	N	.	.	.	.	.	.	.	.	.	.	.	N	.	.	.	.	.	.	.	.	.	.	.	N	.	A	.	.	.	.	.	.	.	.	.
9096	4562523	A	T	INTERGENIC	NA	NA	NA	NA	NA	NA	NA	.	N	N	N	.	N	N	N	N	.	N	.	N	N	.	.	N	N	N	N	N	N	N	T	T	N	N	N	N	N	N	.	N	.	N	.	.	N
9128	4573027	G	A	INTERGENIC	NA	NA	NA	NA	NA	NA	NA	.	.	N	.	.	.	.	.	.	.	N	.	.	.	.	.	.	.	.	.	A	.	.	.	.	.	.	N	.	.	.	.	.	.	.	.	.	.
9276	4632953	G	A	INTERGENIC	NA	NA	NA	NA	NA	NA	NA	.	N	N	N	.	.	N	.	N	.	.	.	.	.	.	.	.	.	.	.	.	A	N	A	A	A	N	N	A	.	.	.	.	.	.	.	.	.
9299	4641101	C	T	INTERGENIC	NA	NA	NA	NA	NA	NA	NA	.	.	N	N	.	.	.	.	N	.	N	.	.	.	.	.	.	.	.	.	N	.	.	.	N	N	N	T	.	.	.	.	.	.	.	.	.	.
9328	4646112	A	G	INTERGENIC	NA	NA	NA	NA	NA	NA	NA	.	N	.	N	.	.	.	N	N	N	N	N	.	.	N	N	.	.	N	N	N	.	.	.	.	.	N	G	.	N	.	.	.	.	N	.	.	.
[truncated: 252 more columns]
