# Supplementary material for: Stone Age Yersinia pestis genomes shed light on the early evolution, diversity, and ecology of plague
Source: Proc Natl Acad Sci U S A. 2022 Apr 12;119(17):e2116722119. doi: 10.1073/pnas.2116722119 (PMC9169917; doi:10.1073/pnas.2116722119)
Supplement: Supplementary File [file pnas.2116722119.sd07.xlsx]

## Sheet: Table 1
SNP Effect analysis: SNP Table with Synonymous SNPs unique to LNBA- lineage
SNP number	Position on Reference chromosome CO92	Reference	SNP	SNP Effect	Gene ID	Gene name	Gene function	old Amino Acid / new Amino Acid	Old_codon / New_codon	Codon Number (CDS)	CDS_size	outgroup Y. pseudotuberculosis	RV2039	Gok2	RK1001	RISE509	VLI092	KNK001	GRS004	GEN72	Gyvakarai1	VEL003	I5884	GZL001	GZL002	KunilaII	1343UNTAL85	HOP001	HOP004	KLZ001	CHC004	6POST	KLE031	KLE048	MIB054	RISE505	OOH003	ARS007	GRH001	KZL002	I2470	RT5	Altenerding	EDI001	LAI009	London_EastSmithfield_8124_8291_11972	Barcelona	Bolgar	MAN008
31	8276	C	A	SYNONYMOUS_CODING	YPO0007	YPO0007	D-ribose pyranase	P/P	ccC/ccA	127	420	.	N	.	N	.	.	N	.	.	.	.	.	.	.	N	.	.	.	.	.	N	.	.	.	A	A	A	A	A	.	.	.	.	.	.	.	.	.
38	10322	G	A	SYNONYMOUS_CODING	YPO0009	YPO0009	membrane transport protein	I/I	atC/atT	205	1425	.	N	N	N	.	.	.	.	.	N	.	.	N	N	.	.	.	.	.	.	N	.	.	.	.	.	N	A	A	.	.	.	N	.	.	.	.	.
75	31342	G	A	SYNONYMOUS_CODING	YPO0022	glnG	nitrogen regulation protein NR%28I%29	R/R	cgC/cgT	160	1413	.	.	.	.	.	.	.	.	.	.	.	.	.	.	.	.	.	.	.	A	.	.	.	.	.	.	N	.	.	.	.	.	.	.	.	.	.	.
105	48560	G	A	SYNONYMOUS_CODING	YPO0036	recG	ATP-dependent DNA helicase RecG	G/G	ggC/ggT	349	2082	.	.	N	.	.	.	.	.	.	.	.	.	.	.	.	.	.	.	.	.	.	.	.	.	.	.	.	A	A	.	.	.	.	.	.	.	.	.
107	49490	G	A	SYNONYMOUS_CODING	YPO0036	recG	ATP-dependent DNA helicase RecG	H/H	caC/caT	39	2082	.	.	.	N	.	.	.	.	.	.	.	.	.	.	.	.	.	.	.	.	N	.	.	.	.	.	.	.	A	.	.	.	.	.	.	.	.	.
132	57623	C	T	SYNONYMOUS_CODING	YPO0044	rph	ribonuclease PH	T/T	acC/acT	35	717	.	N	N	.	.	.	.	T	T	.	N	.	.	.	.	.	.	.	.	.	.	.	.	.	.	N	N	.	.	.	.	.	N	.	.	.	.	.
136	60893	C	A	SYNONYMOUS_CODING	YPO0048	dfp	bifunctional phosphopantothenoylcysteine decarboxylase%2Fphosphopantothenate synthase	A/A	gcG/gcT	220	1215	.	.	N	.	.	.	.	.	.	.	.	.	.	.	.	.	.	.	.	.	.	.	.	.	A	A	A	N	A	.	.	.	.	.	.	.	.	.
169	68883	G	A	SYNONYMOUS_CODING	YPO0057	rfaF	ADP-heptose:LPS heptosyltransferase II	D/D	gaC/gaT	32	1065	.	N	N	N	.	.	.	.	N	N	.	.	.	.	.	.	.	.	.	.	N	.	.	.	.	.	N	A	.	.	.	.	.	.	.	.	.	.
170	69714	G	A	SYNONYMOUS_CODING	YPO0058	rfaD	ADP-L-glycero-D-manno-heptose-6-epimerase	G/G	ggC/ggT	76	933	.	.	.	.	.	A	A	A	A	N	N	A	A	A	N	A	A	A	N	A	A	A	A	A	A	A	N	N	A	.	.	.	.	.	.	.	.	.
173	72584	T	G	SYNONYMOUS_CODING	YPO0061	YPO0061	pseudo	R/R	Agg/Cgg	263	800	.	.	N	.	.	.	.	.	.	.	.	.	.	.	.	.	.	.	.	.	.	.	.	.	.	.	.	G	G	.	.	.	.	.	.	.	.	.
268	114669	C	T	SYNONYMOUS_CODING	YPO0106	hslV	ATP-dependent protease peptidase subunit	G/G	ggG/ggA	157	525	.	N	N	N	.	.	.	.	.	N	.	.	.	.	.	.	.	.	.	N	N	.	T	.	.	.	N	.	.	.	.	.	.	.	.	.	.	.
271	115404	G	T	SYNONYMOUS_CODING	YPO0107	ftsN	cell division protein FtsN	R/R	cgC/cgA	227	846	.	.	N	.	.	.	.	T	N	T	T	T	T	T	T	T	T	T	T	T	T	T	T	T	T	T	T	T	T	.	.	.	.	.	.	.	.	.
281	118674	G	A	SYNONYMOUS_CODING	YPO0110	priA	primosome assembly protein PriA	I/I	atC/atT	352	2199	.	.	N	N	.	.	.	.	.	N	N	.	.	.	.	.	.	.	.	N	N	.	.	.	.	.	.	N	A	.	.	.	N	.	.	.	.	.
283	120097	G	A	SYNONYMOUS_CODING	YPO0111	rpmE	50S ribosomal protein L31	P/P	ccG/ccA	42	216	.	N	N	.	.	.	.	.	.	.	.	.	.	.	N	.	.	.	N	.	N	A	A	A	A	A	N	N	A	.	.	.	.	.	.	N	.	.
356	150928	G	T	SYNONYMOUS_CODING	YPO0138	pckA	phosphoenolpyruvate carboxykinase	A/A	gcC/gcA	530	1620	.	.	N	.	.	.	.	.	N	.	N	N	N	N	.	.	.	.	N	N	N	N	.	.	.	N	N	N	T	.	.	.	.	.	.	.	.	.
416	176803	G	T	SYNONYMOUS_CODING	YPO0161	nirB	nitrite reductase	I/I	atC/atA	243	2547	.	.	N	N	.	.	T	T	T	T	N	T	T	T	T	T	T	T	T	T	T	T	T	T	T	T	N	N	T	.	.	.	.	.	.	.	.	.
471	199934	C	T	SYNONYMOUS_CODING	YPO0181	YPO0181	ABC transporter	A/A	gcC/gcT	140	603	.	.	.	.	.	.	.	.	.	.	N	.	.	.	.	.	.	.	.	.	.	.	.	.	N	.	.	N	T	.	.	.	.	.	.	.	.	.
534	217822	G	A	SYNONYMOUS_CODING	YPO0202	fusA	elongation factor G	Q/Q	caG/caA	514	2109	.	N	N	N	A	A	N	A	N	N	A	A	A	A	N	A	A	A	N	A	A	A	A	A	A	N	N	N	A	.	.	.	.	.	.	.	.	.
541	219178	C	T	SYNONYMOUS_CODING	YPO0203	tuf	elongation factor Tu	V/V	gtC/gtT	239	1185	.	.	.	.	.	.	.	.	.	.	.	.	.	.	.	.	.	.	.	.	.	.	.	.	.	.	T	N	T	.	.	.	.	.	.	.	.	.
546	221684	G	T	SYNONYMOUS_CODING	YPO0209	rpsJ	30S ribosomal protein S10	L/L	ctG/ctT	10	312	.	.	.	.	.	.	N	.	.	.	.	N	.	.	.	.	.	.	T	.	.	.	.	.	.	.	.	.	N	.	.	.	.	.	.	.	.	N
548	222517	G	A	SYNONYMOUS_CODING	YPO0210	rplC	50S ribosomal protein L3	Q/Q	caG/caA	173	630	.	N	N	.	.	.	.	.	N	.	.	.	.	.	N	.	.	.	.	.	.	.	.	.	.	.	.	A	.	.	.	.	.	.	.	N	.	.
571	227670	T	C	SYNONYMOUS_CODING	YPO0222	rplE	50S ribosomal protein L5	A/A	gcT/gcC	55	540	.	.	N	.	.	.	.	.	N	N	.	.	.	.	.	.	.	.	.	.	.	.	.	C	N	.	N	N	.	.	.	.	.	.	.	N	.	.
602	232070	T	C	SYNONYMOUS_CODING	YPO0229	secY	preprotein translocase subunit SecY	I/I	atT/atC	408	1332	.	N	N	N	.	N	.	.	N	N	.	N	N	.	N	.	.	.	.	.	N	.	.	.	N	.	N	C	.	.	.	.	.	.	.	.	.	.
608	232487	A	T	SYNONYMOUS_CODING	YPO0231	rpsM	30S ribosomal protein S13	I/I	atA/atT	4	357	.	.	N	N	.	.	T	.	.	N	.	.	.	.	N	N	.	.	T	N	N	.	.	.	N	.	.	.	N	.	.	.	.	.	.	.	.	.
613	233622	G	T	SYNONYMOUS_CODING	YPO0233	rpsD	30S ribosomal protein S4	V/V	gtG/gtT	118	621	.	.	N	.	.	.	.	.	N	.	.	.	.	.	.	.	.	.	.	.	.	.	.	.	.	N	N	T	.	.	.	.	.	.	.	N	.	.
621	235043	C	A	SYNONYMOUS_CODING	YPO0235	rplQ	50S ribosomal protein L17	I/I	atC/atA	33	390	.	.	.	.	.	.	.	.	N	.	N	.	.	.	.	.	.	.	.	.	N	.	.	.	.	.	.	A	.	.	.	.	.	.	.	.	.	.
677	267235	C	T	SYNONYMOUS_CODING	YPO0266	YPO0266	secretion system apparatus protein SsaV	R/R	cgC/cgT	596	2049	.	.	.	.	.	.	.	.	.	.	N	.	.	.	N	N	.	.	.	.	N	T	T	T	T	T	N	T	T	.	.	.	.	.	.	.	.	.
746	293055	C	T	SYNONYMOUS_CODING	YPO0291	YPO0291	hypothetical protein	L/L	ttG/ttA	35	813	.	.	N	N	.	.	.	.	.	.	N	.	.	.	N	.	.	.	N	N	N	.	.	.	.	N	N	N	T	.	.	.	.	.	.	.	.	.
764	302196	G	A	SYNONYMOUS_CODING	YPO0301	YPO0301	hypothetical protein	V/V	gtG/gtA	137	639	.	.	N	.	.	.	.	.	.	.	N	.	.	.	N	.	.	.	.	.	.	.	.	.	.	.	N	A	A	.	.	.	.	.	.	.	.	.
768	308609	C	T	SYNONYMOUS_CODING	YPO0306	YPO0306	hypothetical protein	V/V	gtC/gtT	455	1401	.	.	N	N	.	.	.	.	.	.	.	.	.	.	.	T	.	.	.	.	.	.	.	.	.	N	.	N	.	.	.	.	.	.	.	.	.	.
787	314989	T	A	SYNONYMOUS_CODING	YPO0309	YPO0309	hypothetical protein	A/A	gcA/gcT	261	3717	.	.	N	N	N	.	A	A	N	A	A	A	A	A	A	A	A	A	A	A	A	A	A	A	A	A	A	N	A	.	.	.	.	.	.	.	.	.
861	338240	G	A	SYNONYMOUS_CODING	YPO0329	rhaA	L-rhamnose isomerase	S/S	agC/agT	310	1257	.	.	.	.	.	.	.	.	.	.	A	.	.	.	.	.	.	.	.	.	.	.	.	.	.	.	.	.	.	.	.	.	.	.	.	.	.	.
916	360802	T	C	SYNONYMOUS_CODING	YPO0349	fxsA	FxsA protein	N/N	aaT/aaC	131	579	.	.	N	.	.	N	N	N	N	N	N	N	N	N	N	N	N	N	.	N	N	N	N	N	N	N	N	C	N	.	.	.	.	.	.	.	.	.
917	360895	C	T	SYNONYMOUS_CODING	YPO0349	fxsA	FxsA protein	D/D	gaC/gaT	162	579	.	.	N	.	.	.	.	.	.	.	N	.	T	T	T	T	T	T	T	T	T	T	T	T	T	T	T	T	T	.	.	.	.	.	.	.	.	.
921	362473	G	C	SYNONYMOUS_CODING	YPO0351	groEL	molecular chaperone GroEL	A/A	gcG/gcC	297	1647	.	N	N	N	.	.	.	.	.	.	N	.	.	.	N	.	.	.	.	.	N	.	.	.	.	.	N	C	.	.	.	.	.	.	.	.	.	.
956	381168	G	A	SYNONYMOUS_CODING	YPO0368	YPO0368	hypothetical protein	L/L	ctG/ctA	38	1515	.	.	N	.	.	.	.	.	.	N	.	.	.	.	.	.	.	.	A	A	A	A	A	A	A	A	N	A	A	.	.	.	.	.	.	.	.	.
971	385088	T	C	SYNONYMOUS_CODING	YPO0371	mutL	DNA mismatch repair protein	S/S	agT/agC	34	1908	.	N	N	.	.	.	.	.	.	N	.	.	.	.	N	.	.	.	.	.	.	.	.	.	.	.	.	N	C	.	.	.	.	.	.	.	.	.
1000	397689	C	T	SYNONYMOUS_CODING	YPO0381	YPO0381	23S rRNA %28guanosine-2%27-O-%29-methyltransferase	G/G	ggC/ggT	30	741	.	.	.	.	.	.	.	.	.	.	.	.	.	.	.	.	.	.	.	.	.	.	.	.	.	.	T	N	T	.	.	.	.	.	.	.	.	.
1027	416246	G	A	SYNONYMOUS_CODING	YPO0399	YPO0399	hypothetical protein	L/L	Ctg/Ttg	286	1197	.	.	N	N	N	.	.	N	.	N	N	.	N	.	N	.	.	.	N	.	N	N	.	.	.	N	.	N	A	.	.	.	.	.	.	.	.	.
1028	416586	G	A	SYNONYMOUS_CODING	YPO0399	YPO0399	hypothetical protein	T/T	acC/acT	172	1197	.	N	.	N	.	.	.	.	.	.	A	A	A	A	A	A	A	A	A	N	A	A	A	A	N	A	N	A	A	.	.	.	.	.	.	.	.	.
1050	425329	C	T	SYNONYMOUS_CODING	YPO0407	YPO0407	autoinducer-2 %28AI-2%29 modifying protein LsrG	E/E	gaG/gaA	44	291	.	.	.	N	.	.	.	.	.	.	.	.	.	.	.	.	.	.	N	T	T	T	T	T	T	T	T	N	T	.	.	.	.	.	.	.	.	.
1105	452206	C	T	SYNONYMOUS_CODING	YPO0431	osmY	hypothetical protein	S/S	agC/agT	142	615	.	.	N	N	.	.	N	.	.	.	.	.	.	.	N	.	.	.	.	.	.	.	.	T	.	.	N	N	.	N	.	.	.	.	.	.	.	.
1107	453735	G	A	SYNONYMOUS_CODING	YPO0433	YPO0433	hypothetical protein	G/G	ggG/ggA	313	1272	.	N	N	N	.	.	.	.	.	N	.	.	.	.	N	A	A	A	A	A	A	A	A	A	A	A	A	A	A	.	.	.	.	.	.	.	.	.
1134	469606	G	T	SYNONYMOUS_CODING	YPO0446	yjjK	pseudo	G/G	ggC/ggA	42	1664	.	.	N	N	.	.	.	.	N	N	N	N	.	.	.	T	T	T	T	N	T	T	T	T	T	T	N	N	T	.	.	.	.	.	.	.	.	.
1182	487785	C	T	SYNONYMOUS_CODING	YPO0461	thrC	threonine synthase	S/S	agC/agT	332	1290	.	N	N	.	.	.	.	.	.	N	N	.	N	.	.	.	.	.	T	T	T	T	T	T	N	T	T	N	T	.	.	.	.	.	.	.	.	.
1198	502542	G	A	SYNONYMOUS_CODING	YPO0471	nhaR	transcriptional activator NhaR	L/L	ttG/ttA	162	900	.	N	N	N	.	.	.	.	.	.	.	.	.	.	.	.	.	.	.	.	.	.	.	.	.	.	N	A	A	.	.	.	.	.	.	.	.	.
1203	503821	G	A	SYNONYMOUS_CODING	YPO0474	ribF	bifunctional riboflavin kinase%2FFMN adenylyltransferase	L/L	ctG/ctA	19	939	.	.	N	N	.	.	.	.	N	.	N	N	.	.	N	.	.	.	.	N	.	.	.	.	.	.	.	A	.	.	.	.	N	.	.	N	.	.
1207	508406	C	T	SYNONYMOUS_CODING	YPO0476a	fkpB	FKBP-type peptidylprolyl isomerase	T/T	acC/acT	93	459	.	N	.	N	.	.	.	.	.	N	.	.	.	.	.	.	.	.	.	T	N	T	T	T	T	N	N	N	T	.	.	.	.	.	.	.	.	.
1268	537863	C	T	SYNONYMOUS_CODING	YPO0504	YPO0504	hypothetical protein	G/G	ggC/ggT	279	1845	.	.	.	.	.	.	.	.	.	.	.	.	.	.	.	.	.	.	.	.	.	.	.	.	.	.	T	T	T	.	.	.	.	.	.	.	.	.
1322	558524	C	T	SYNONYMOUS_CODING	YPO0517	hepA	ATP-dependent helicase HepA	Q/Q	caG/caA	443	2907	.	N	.	N	.	.	.	.	.	.	.	.	.	.	.	.	.	.	.	.	.	.	.	.	.	N	.	T	T	.	.	.	.	.	.	.	.	.
1340	566711	C	T	SYNONYMOUS_CODING	YPO0522	tbpA	thiamine transporter substrate binding subunit	A/A	gcG/gcA	92	993	.	.	N	.	.	.	.	.	.	.	.	.	.	.	.	.	.	.	.	.	N	T	T	T	T	T	T	N	T	.	.	.	.	.	.	.	.	.
1422	601339	G	T	SYNONYMOUS_CODING	YPO0556	murC	UDP-N-acetylmuramate--L-alanine ligase	V/V	gtG/gtT	13	1476	.	.	N	N	.	.	.	.	.	N	.	.	.	.	.	.	.	.	.	.	.	.	.	.	T	T	T	N	T	.	.	.	.	.	.	.	.	.
1446	610311	C	T	SYNONYMOUS_CODING	YPO0564	secA	preprotein translocase subunit SecA	A/A	gcC/gcT	312	2715	.	.	N	.	.	.	.	.	.	N	.	.	.	.	N	.	.	.	.	.	N	.	.	.	.	.	.	N	T	.	.	.	.	.	.	.	.	.
1455	649681	C	A	SYNONYMOUS_CODING	YPO0599	YPO0599	adhesin	L/L	ctC/ctA	121	9888	.	.	N	.	.	.	.	A	.	.	.	.	.	.	.	.	.	.	.	.	N	.	.	.	.	N	.	N	N	.	.	.	.	.	.	.	.	.
1456	653236	C	T	SYNONYMOUS_CODING	YPO0599	YPO0599	adhesin	G/G	ggC/ggT	1306	9888	.	.	.	.	.	.	.	.	.	N	.	N	T	T	N	N	T	T	T	T	T	T	T	T	T	N	T	N	N	.	.	.	.	.	.	.	.	.
1502	714761	G	A	SYNONYMOUS_CODING	YPO0654	rfaE	bifunctional heptose 7-phosphate kinase%2Fheptose 1-phosphate adenyltransferase	E/E	gaG/gaA	184	1431	.	.	N	N	.	.	.	.	.	.	.	.	.	.	.	.	.	.	.	.	.	.	.	.	.	.	.	A	A	.	.	.	.	.	.	.	.	.
1605	744104	C	T	SYNONYMOUS_CODING	YPO0681	metC	cystathionine beta-lyase	L/L	ctG/ctA	39	1212	.	.	N	.	.	.	.	.	.	.	N	.	.	.	.	.	.	.	.	.	.	.	.	.	.	.	.	N	T	.	.	.	.	.	.	.	.	.
1612	747648	G	A	SYNONYMOUS_CODING	YPO0684	YPO0684	hypothetical protein	A/A	gcC/gcT	59	1557	.	.	N	N	.	.	.	.	.	.	N	N	.	.	N	.	.	.	.	.	.	.	.	.	A	N	N	.	.	.	.	.	.	.	.	.	.	.
1616	751763	C	T	SYNONYMOUS_CODING	YPO0690	YPO0690	type II secretion protein	E/E	gaG/gaA	285	1287	.	.	N	N	.	.	.	.	.	N	N	.	.	.	.	.	.	.	.	T	T	T	T	T	T	T	T	N	T	.	.	.	.	.	.	.	.	.
1684	786259	C	T	SYNONYMOUS_CODING	YPO0727	flgF	pseudo	G/G	ggC/ggT	360	1440	.	.	N	N	.	.	.	.	N	.	N	N	.	.	.	.	.	.	.	T	N	T	T	T	N	T	N	N	N	.	.	.	.	.	.	.	.	.
1702	861065	G	A	SYNONYMOUS_CODING	YPO0784	lgt	prolipoprotein diacylglyceryl transferase	V/V	gtC/gtT	42	873	.	.	N	N	.	.	.	.	.	.	.	.	.	.	.	.	.	.	A	A	A	A	A	A	A	A	A	A	A	.	.	.	.	.	.	.	.	.
1721	867698	G	A	SYNONYMOUS_CODING	YPO0790a	YPO0790a	hypothetical protein	K/K	aaG/aaA	2	234	.	N	N	N	.	.	.	.	.	N	.	.	N	.	.	.	.	.	.	.	.	N	.	.	.	.	N	N	A	.	.	.	.	.	.	.	.	.
1938	971873	A	G	SYNONYMOUS_CODING	YPO0888	lysS	lysyl-tRNA synthetase	T/T	acT/acC	463	1518	.	N	N	N	.	.	.	.	.	.	.	.	.	.	N	.	.	.	G	N	G	G	G	G	G	G	N	G	G	.	.	.	.	.	.	.	.	.
1984	993244	G	A	SYNONYMOUS_CODING	YPO0905	gcvP	glycine dehydrogenase	A/A	gcC/gcT	308	2880	.	N	N	.	.	.	.	.	.	N	N	N	.	.	.	.	.	.	.	.	.	.	.	.	N	A	A	N	A	.	.	.	.	.	.	.	.	.
1986	994550	C	A	SYNONYMOUS_CODING	YPO0906	gcsH	glycine cleavage system protein H	A/A	gcG/gcT	72	387	.	.	N	.	.	.	.	.	N	N	N	.	.	.	.	.	.	.	.	A	N	.	.	.	.	N	.	.	.	.	.	.	.	.	.	.	.	.
1997	998738	G	A	SYNONYMOUS_CODING	YPO0909	ubiH	2-octaprenyl-6-methoxyphenyl hydroxylase	D/D	gaC/gaT	162	1179	.	.	N	.	.	.	N	.	.	.	.	.	.	.	N	.	.	.	.	.	.	.	.	A	.	.	.	.	.	.	.	.	.	.	.	.	.	.
2013	1000456	C	T	SYNONYMOUS_CODING	YPO0910	pepP	proline aminopeptidase P II	L/L	ctG/ctA	50	1314	.	.	N	.	.	.	N	.	.	.	.	.	.	.	.	.	.	.	.	.	.	.	.	.	.	.	N	T	T	.	.	.	.	.	.	.	.	.
2085	1031262	C	T	SYNONYMOUS_CODING	YPO0939	YPO0939	agmatine deiminase	F/F	ttC/ttT	313	1116	.	.	.	N	.	.	.	.	.	N	N	.	T	T	.	.	.	.	.	.	.	.	.	.	.	.	.	.	.	.	.	.	.	.	.	.	.	.
2088	1033855	G	A	SYNONYMOUS_CODING	YPO0942	proC	pyrroline-5-carboxylate reductase	G/G	ggG/ggA	111	822	.	.	N	.	.	.	.	.	.	.	.	.	.	.	.	.	.	.	A	A	A	A	A	A	A	A	A	A	A	.	.	.	.	.	.	.	.	.
2097	1043224	G	A	SYNONYMOUS_CODING	YPO0947	YPO0947	virulence determinant	D/D	gaC/gaT	1196	9333	.	.	N	N	.	.	.	.	.	.	.	.	.	.	.	.	.	.	.	.	.	.	.	.	.	.	.	N	A	.	.	.	.	.	.	.	.	.
2108	1053024	G	A	SYNONYMOUS_CODING	YPO0954	mltC	murein transglycosylase C	Q/Q	caG/caA	234	1077	.	N	.	.	.	.	.	.	.	.	.	.	.	.	N	.	.	.	.	.	N	.	.	.	.	N	N	N	A	.	.	.	.	.	.	.	.	.
2127	1058400	G	A	SYNONYMOUS_CODING	YPO0958	mglA	sugar transport ATP-binding protein	L/L	Cta/Tta	379	1500	.	.	.	.	.	.	N	.	.	.	.	.	.	.	N	.	.	.	.	.	.	.	.	.	.	.	.	.	A	.	.	.	.	.	.	.	.	.
2162	1153924	C	A	SYNONYMOUS_CODING	YPO1019	ptr	protease III	V/V	gtC/gtA	271	2889	.	.	.	N	.	.	.	.	.	.	N	A	A	A	N	A	A	A	A	A	N	A	A	A	A	N	N	N	A	.	.	.	N	.	.	.	.	.
2201	1171170	G	A	SYNONYMOUS_CODING	YPO1030	YPO1030	hypothetical protein	L/L	ctG/ctA	55	396	.	N	N	.	.	.	.	A	.	.	N	.	N	.	.	.	.	.	N	.	N	.	.	.	.	.	N	.	.	.	.	.	.	.	.	.	.	.
2208	1172799	C	T	SYNONYMOUS_CODING	YPO1032	xni	exonuclease IX	T/T	acG/acA	236	756	.	.	N	N	.	.	.	.	.	.	.	.	.	.	.	.	.	.	.	.	.	.	.	.	.	.	T	N	T	.	.	.	.	.	.	.	.	.
2229	1183464	C	T	SYNONYMOUS_CODING	YPO1042	glnD	PII uridylyl-transferase	E/E	gaG/gaA	224	2739	.	N	.	.	.	.	.	.	.	.	.	.	.	.	.	.	.	.	.	.	.	.	.	.	.	.	T	T	T	.	.	.	N	.	.	.	.	.
2247	1190454	C	T	SYNONYMOUS_CODING	YPO1049	rth	undecaprenyl pyrophosphate synthase	G/G	ggC/ggT	40	759	.	.	N	.	.	.	.	.	N	N	.	.	.	.	N	.	.	.	.	.	.	.	.	.	.	.	.	.	T	.	.	.	.	.	.	.	.	.
2299	1209148	C	T	SYNONYMOUS_CODING	YPO1065	YPO1065	hypothetical protein	V/V	gtC/gtT	114	549	.	N	.	.	.	.	.	.	.	N	.	.	.	.	.	.	.	.	.	.	.	.	.	.	N	.	T	T	T	.	.	.	.	.	.	.	.	.
2316	1212836	G	A	SYNONYMOUS_CODING	YPO1069	YPO1069	hypothetical protein	L/L	Ctg/Ttg	124	708	.	N	.	.	.	.	.	A	A	A	A	A	A	A	N	N	A	A	A	A	A	A	A	A	A	N	N	A	A	.	.	.	.	.	.	.	.	.
2318	1215227	T	G	SYNONYMOUS_CODING	YPO1072	YPO1072	DL-methionine transporter permease	R/R	cgA/cgC	11	654	.	.	.	.	.	.	.	.	.	N	.	.	.	.	.	.	G	G	.	.	.	.	.	.	.	.	.	.	.	.	.	.	.	.	.	N	.	.
2334	1227292	C	T	SYNONYMOUS_CODING	YPO1079	gloB	hydroxyacylglutathione hydrolase	R/R	cgG/cgA	196	756	.	.	N	N	.	.	N	.	.	N	.	.	.	.	.	.	.	.	.	.	.	.	.	.	.	.	N	N	T	.	.	.	.	.	.	.	.	.
2365	1249630	C	T	SYNONYMOUS_CODING	YPO1105	YPO1105	recombination and repair protein	R/R	agG/agA	3	1680	.	N	N	N	.	.	.	.	N	N	.	N	.	.	N	.	.	.	.	N	N	N	T	T	N	N	N	N	T	.	.	.	.	.	.	.	.	.
2366	1250535	C	A	SYNONYMOUS_CODING	YPO1106	ppnK	inorganic polyphosphate%2FATP-NAD kinase	P/P	ccG/ccT	18	882	.	N	N	.	.	.	.	.	.	N	N	N	N	.	.	.	.	.	.	N	N	.	.	.	.	.	N	.	A	.	.	.	N	.	.	.	.	.
2411	1271205	G	T	SYNONYMOUS_CODING	YPO1124	tolB	translocation protein TolB	V/V	gtG/gtT	339	1293	.	N	.	.	.	.	T	T	N	T	N	T	N	T	T	T	T	T	T	T	N	T	T	T	T	N	T	N	T	.	.	.	.	.	.	.	.	.
2431	1282139	C	T	SYNONYMOUS_CODING	YPO1135	galM	pseudo	V/V	gtG/gtA	318	1070	.	.	.	.	.	.	.	.	.	.	N	.	.	.	.	.	.	.	.	.	.	.	.	.	.	N	N	N	T	.	.	.	.	.	.	.	.	.
2489	1305219	C	G	SYNONYMOUS_CODING	YPO1157	YPO1157	hypothetical protein	L/L	ctC/ctG	66	246	.	.	N	N	.	.	.	.	.	.	.	.	N	.	.	.	.	.	.	.	.	.	.	.	.	N	.	G	G	.	.	.	.	.	.	.	.	.
2526	1333307	T	C	SYNONYMOUS_CODING	YPO1184	YPO1184	ABC transport membrane permease	D/D	gaT/gaC	166	801	.	.	.	.	.	.	.	.	.	.	.	.	.	.	.	.	.	.	.	.	.	.	.	.	.	.	.	.	C	.	.	.	.	.	.	.	.	.
2669	1386984	G	A	SYNONYMOUS_CODING	YPO1226	YPO1226	transport protein	F/F	ttC/ttT	227	1497	.	.	.	.	.	.	.	.	.	.	.	.	.	.	.	.	.	.	.	.	.	.	.	.	.	.	A	A	A	.	.	.	.	.	.	.	.	.
2700	1397139	C	A	SYNONYMOUS_CODING	YPO1237	YPO1237	transcriptional regulator	L/L	ctC/ctA	175	816	.	N	N	N	.	.	.	.	.	.	.	.	.	.	N	.	.	.	.	.	N	.	.	.	.	.	.	A	A	.	.	.	.	.	.	.	.	.
2734	1428641	C	T	SYNONYMOUS_CODING	YPO1271	YPO1271	ABC transporter integral membrane protein	L/L	ctG/ctA	294	1029	.	N	.	.	.	.	.	.	.	N	.	.	.	.	N	.	.	.	.	.	N	.	.	.	.	.	.	.	T	.	.	.	N	.	.	.	.	.
2742	1433708	G	T	SYNONYMOUS_CODING	YPO1274	YPO1274	pseudo	I/I	atC/atA	132	1582	.	N	N	.	.	.	T	T	T	T	T	T	N	T	N	T	T	T	T	T	T	T	T	T	T	N	N	T	T	.	.	.	.	.	.	.	.	.
2774	1445855	G	A	SYNONYMOUS_CODING	YPO1287	YPO1287	short chain oxidoreductase	I/I	atC/atT	41	816	.	.	N	N	.	.	.	.	.	.	N	.	.	.	N	.	.	.	.	.	N	.	.	.	A	A	N	N	A	.	.	.	.	.	.	.	N	.
2775	1446021	C	T	SYNONYMOUS_CODING	YPO1288	YPO1288	D-isomer specific 2-hydroxyacid dehydrogenase family protein	L/L	ctG/ctA	311	966	.	.	.	N	.	.	.	N	N	.	N	.	N	.	N	.	.	.	N	N	N	.	.	.	T	N	N	N	T	.	.	.	N	.	.	.	.	.
2817	1458946	C	T	SYNONYMOUS_CODING	YPO1299	fruK	1-phosphofructokinase	L/L	Ctg/Ttg	275	939	.	.	N	.	.	.	.	.	.	.	N	.	.	.	.	N	.	.	.	.	.	.	.	.	.	.	N	N	T	.	.	.	.	.	.	.	.	.
2901	1489920	C	T	SYNONYMOUS_CODING	YPO1323	deoC	deoxyribose-phosphate aldolase	L/L	ctG/ctA	26	672	.	.	N	.	.	.	.	.	.	.	.	.	.	.	.	.	.	.	.	.	.	.	.	.	.	.	T	.	.	.	.	.	.	.	.	.	.	.
2973	1519915	C	T	SYNONYMOUS_CODING	YPO1356	YPO1356	hypothetical protein	E/E	gaG/gaA	226	1491	.	.	.	.	.	.	.	.	.	.	N	.	.	.	N	.	.	.	.	.	N	.	.	.	T	N	T	N	T	.	.	.	.	.	.	.	.	.
2992	1528255	G	A	SYNONYMOUS_CODING	YPO1362	YPO1362	hypothetical protein	G/G	ggG/ggA	65	1668	.	N	.	N	.	.	.	.	.	.	.	N	.	.	.	.	A	A	N	.	N	.	.	.	N	.	N	N	N	.	.	.	.	.	.	.	.	.
3020	1541312	C	T	SYNONYMOUS_CODING	YPO1372	cydC	cysteine%2Fglutathione ABC transporter membrane protein%2FATP-binding protein	L/L	ctG/ctA	162	1725	.	N	N	.	.	.	T	T	T	T	T	T	T	T	N	T	T	T	T	T	N	T	T	T	T	T	N	T	T	.	.	.	.	.	.	.	.	.
3044	1548530	C	T	SYNONYMOUS_CODING	YPO1376	ftsK	cell division protein	S/S	agC/agT	720	3918	.	N	N	.	.	.	.	.	.	.	.	.	.	.	.	.	.	.	.	.	N	.	.	.	.	.	.	.	T	.	.	.	.	.	.	.	.	.
3050	1551220	C	T	SYNONYMOUS_CODING	YPO1378	YPO1378	recombination factor protein RarA	L/L	Cta/Tta	41	1344	.	.	.	N	.	.	N	N	.	.	N	N	N	.	N	.	.	.	.	.	N	.	.	.	.	.	.	N	T	.	.	.	.	.	.	.	.	.
3076	1564059	C	T	SYNONYMOUS_CODING	YPO1386	ansB	L-asparaginase II	D/D	gaC/gaT	66	1038	.	.	.	.	T	.	.	.	.	.	N	.	N	.	.	.	.	.	.	.	.	.	.	.	.	N	.	.	.	.	.	.	.	.	.	.	.	.
3088	1567161	C	T	SYNONYMOUS_CODING	YPO1388	YPO1388	hypothetical protein	G/G	ggC/ggT	300	1869	.	.	N	N	.	.	.	.	.	.	N	.	.	.	N	.	.	.	.	.	N	.	T	T	N	T	N	N	T	.	.	.	.	.	.	.	.	.
3094	1568712	C	T	SYNONYMOUS_CODING	YPO1389	serC	phosphoserine aminotransferase	C/C	tgC/tgT	72	1086	.	N	N	N	.	.	.	.	.	.	.	.	.	.	N	N	.	.	N	.	N	.	.	.	.	.	.	T	T	.	.	.	.	.	.	.	.	.
3110	1576046	C	T	SYNONYMOUS_CODING	YPO1394	YPO1394	hypothetical protein	L/L	ctC/ctT	424	2292	.	N	N	N	.	.	.	.	.	.	.	.	N	.	.	.	.	.	.	.	N	.	.	.	N	.	.	N	T	.	.	.	N	.	.	.	.	.
3136	1590634	G	A	SYNONYMOUS_CODING	YPO1405	mukB	cell division protein MukB	L/L	ttG/ttA	704	4458	.	.	N	N	.	.	.	.	.	N	N	.	.	.	N	N	A	A	A	A	A	A	A	A	A	A	A	N	A	.	.	.	.	.	.	.	.	.
3187	1612332	C	T	SYNONYMOUS_CODING	YPO1418	rlmL	23S rRNA m%282%29G2445 methyltransferase	H/H	caC/caT	591	2121	.	.	.	N	.	.	N	.	.	.	N	.	.	.	.	.	.	.	.	.	N	T	T	T	T	N	T	T	T	.	.	.	N	.	.	.	.	.
3190	1614347	C	T	SYNONYMOUS_CODING	YPO1419	uup	ABC transporter ATPase	S/S	agC/agT	554	1914	.	.	N	N	.	.	.	.	N	.	.	.	.	.	.	.	.	.	.	.	.	T	T	T	N	T	N	T	T	.	.	.	.	.	.	.	.	.
3211	1639282	C	G	SYNONYMOUS_CODING	YPO1447	YPO1447	sulfite reductase subunit protein	V/V	gtG/gtC	46	327	.	.	N	N	.	.	.	.	.	.	N	.	.	.	N	.	.	.	.	.	.	G	G	G	G	G	G	N	G	.	.	.	.	.	.	.	.	.
3218	1643809	C	T	SYNONYMOUS_CODING	YPO1451	YPO1451	oxidoreductase	R/R	cgG/cgA	559	2418	.	.	N	N	.	T	T	T	T	T	N	N	T	T	N	T	T	T	T	T	N	N	T	T	T	T	N	N	T	.	.	.	N	.	.	.	.	.
3233	1675377	C	T	SYNONYMOUS_CODING	YPO1477a	YPO1477a	hypothetical protein	T/T	acG/acA	55	321	N	.	N	.	.	.	.	.	.	.	N	.	.	.	.	.	.	.	N	T	T	T	T	T	T	T	N	N	T	.	.	N	N	.	.	N	N	.
3260	1681575	G	A	SYNONYMOUS_CODING	YPO1483	YPO1483	hypothetical protein	K/K	aaG/aaA	76	1602	.	.	.	.	.	.	.	.	.	.	.	.	N	.	.	.	.	.	.	.	.	.	.	.	A	A	N	N	A	.	.	.	.	.	.	.	.	.
3262	1682538	C	T	SYNONYMOUS_CODING	YPO1483	YPO1483	hypothetical protein	A/A	gcC/gcT	397	1602	.	.	.	.	.	.	.	.	.	.	N	.	.	.	.	.	.	.	.	.	N	N	.	.	.	.	N	.	T	N	.	.	.	.	.	N	.	.
3325	1707656	C	A	SYNONYMOUS_CODING	YPO1504	YPO1504	hypothetical protein	G/G	ggC/ggA	106	1152	.	.	N	.	.	.	.	.	.	N	.	.	.	.	N	A	A	A	A	A	A	A	A	A	A	A	N	N	A	.	.	.	.	.	.	.	.	.
3329	1708238	G	A	SYNONYMOUS_CODING	YPO1504	YPO1504	hypothetical protein	G/G	ggG/ggA	300	1152	.	.	N	.	.	.	.	.	.	.	.	.	.	.	.	.	.	.	.	.	N	.	.	.	.	.	.	N	A	.	.	.	.	.	.	.	.	.
3352	1729576	G	A	SYNONYMOUS_CODING	YPO1522	metG	methionyl-tRNA synthetase	A/A	gcC/gcT	544	2028	.	.	.	N	.	.	.	.	.	.	N	.	.	.	.	.	.	.	.	.	.	.	.	.	A	A	A	N	A	.	.	.	.	.	.	.	.	.
3400	1757478	C	T	SYNONYMOUS_CODING	YPO1541	gnd	6-phosphogluconate dehydrogenase	Y/Y	taC/taT	401	1410	.	.	.	N	.	.	.	.	.	.	N	.	.	.	N	.	.	.	.	.	N	.	.	.	.	.	N	N	T	.	.	.	.	.	.	.	.	.
3404	1759222	C	T	SYNONYMOUS_CODING	YPO1543	hisF	imidazole glycerol phosphate synthase subunit HisF	Q/Q	caG/caA	16	777	.	.	.	.	.	.	.	.	.	.	.	.	.	.	.	.	.	.	.	.	.	.	.	.	.	N	.	T	T	.	.	.	.	.	.	.	.	.
3467	1780105	C	T	SYNONYMOUS_CODING	YPO1562	YPO1562	hypothetical protein	E/E	gaG/gaA	690	3153	.	N	N	N	.	.	.	.	.	N	N	.	.	.	N	.	.	.	.	.	N	T	T	T	T	N	N	N	T	.	.	.	.	.	.	.	.	N
3480	1783219	T	C	SYNONYMOUS_CODING	YPO1563	YPO1563	transmembrane transporter	Y/Y	taT/taC	39	1401	.	N	N	N	.	.	.	.	.	.	N	N	C	C	N	C	C	C	C	C	N	C	C	C	C	C	N	C	C	.	.	.	.	.	.	.	.	.
3536	1793991	G	C	SYNONYMOUS_CODING	YPO1572	YPO1572	sugar transporter	T/T	acC/acG	139	1341	.	.	N	.	.	.	.	.	.	.	.	.	C	C	.	.	.	.	.	.	.	.	.	.	.	.	.	.	.	.	.	.	.	.	.	.	.	.
3712	1872942	G	A	SYNONYMOUS_CODING	YPO1646	YPO1646	hypothetical protein	G/G	ggG/ggA	35	384	.	N	N	N	.	.	N	.	.	N	.	N	.	.	N	.	.	.	.	.	N	A	A	A	A	N	N	N	A	N	.	.	N	.	.	.	.	.
3762	1887550	C	A	SYNONYMOUS_CODING	YPO1660	mgtC	Mg%282%2B%29 transport ATPase protein C	V/V	gtC/gtA	43	711	.	.	N	.	.	.	.	.	.	.	.	.	N	.	.	.	.	.	.	.	.	.	.	.	.	N	.	N	A	.	.	.	.	.	.	.	.	.
3803	1942640	C	T	SYNONYMOUS_CODING	YPO1702	yebS	hypothetical protein	L/L	ttG/ttA	62	1353	.	.	N	.	.	.	.	.	.	N	.	N	.	.	N	.	.	.	T	T	N	T	T	T	N	T	N	N	T	.	.	.	.	.	.	.	.	.
3810	1943736	C	T	SYNONYMOUS_CODING	YPO1704	proQ	solute%2FDNA competence effector	Y/Y	taC/taT	64	714	.	.	.	N	.	.	.	.	N	.	N	.	N	.	.	.	.	.	.	.	.	.	.	.	.	.	.	T	.	.	.	.	.	.	.	.	.	.
3848	1953927	A	G	SYNONYMOUS_CODING	YPO1711	YPO1711	chaperone protein	E/E	gaA/gaG	80	804	.	.	N	.	.	.	.	.	.	.	.	.	.	.	N	.	.	.	.	N	.	.	.	.	.	.	.	G	G	.	.	.	.	.	.	.	.	.
3895	1978632	C	T	SYNONYMOUS_CODING	YPO1733	YPO1733	hypothetical protein	A/A	gcG/gcA	31	285	.	.	N	N	.	.	.	.	N	N	.	.	.	.	.	.	.	.	.	.	.	.	T	T	T	N	N	N	T	N	.	.	.	.	.	.	.	.
3897	1979744	C	T	SYNONYMOUS_CODING	YPO1734	YPO1734	hypothetical protein	L/L	ttG/ttA	23	852	.	.	N	.	.	.	.	.	.	.	N	.	.	.	.	.	.	.	.	.	.	.	.	.	.	.	.	N	T	.	.	.	.	.	.	.	.	.
3926	1986743	C	T	SYNONYMOUS_CODING	YPO1743	aroP	aromatic amino acid transport protein	N/N	aaC/aaT	231	1374	.	.	N	N	.	.	.	.	.	.	.	.	N	.	.	.	.	.	.	.	.	.	.	.	.	.	.	N	T	.	.	.	.	.	.	.	.	.
3992	2015408	T	G	SYNONYMOUS_CODING	YPO1769	hpaB	4-hydroxyphenylacetate 3-monooxygenase	G/G	ggT/ggG	426	1563	.	.	.	N	.	.	.	.	.	N	.	.	.	.	N	.	.	.	.	.	N	.	.	.	G	G	N	N	G	.	.	.	.	.	.	.	.	.
4040	2032000	C	T	SYNONYMOUS_CODING	YPO1785	YPO1785	copper resistance protein D	N/N	aaC/aaT	248	885	.	N	N	.	.	.	.	.	.	.	.	.	T	T	T	T	T	T	N	T	T	T	T	T	T	T	T	T	T	.	.	.	.	.	.	.	.	.
4051	2045880	G	C	SYNONYMOUS_CODING	YPO1801	flgD	flagellar basal body rod modification protein	L/L	ctG/ctC	218	678	.	.	.	N	.	.	.	.	.	.	.	.	N	.	.	.	.	.	N	.	.	.	.	.	C	C	C	N	C	.	.	.	.	.	.	.	.	.
4063	2048922	C	T	SYNONYMOUS_CODING	YPO1805	flgH	flagellar basal body L-ring protein	C/C	tgC/tgT	19	690	.	.	N	.	.	.	.	.	.	.	.	.	.	.	.	.	.	.	.	.	.	T	T	T	T	T	N	N	T	.	.	.	.	.	.	.	.	.
4080	2075393	C	T	SYNONYMOUS_CODING	YPO1830	fliF	flagellar MS-ring protein	Q/Q	caG/caA	543	1713	.	.	N	.	.	.	N	T	N	.	N	.	.	.	N	.	.	.	.	.	N	.	.	.	.	.	.	.	.	.	.	.	.	.	.	.	.	.
4132	2092281	G	A	SYNONYMOUS_CODING	YPO1847	yecS	amino-acid ABC transporter permease	P/P	ccG/ccA	169	663	.	.	N	.	.	.	.	.	.	N	.	.	.	.	.	.	.	.	.	.	.	.	.	.	.	N	A	N	A	.	.	.	.	.	.	.	.	.
4148	2096080	C	T	SYNONYMOUS_CODING	YPO1851	putA	trifunctional transcriptional regulator%2Fproline dehydrogenase%2Fpyrroline-5-carboxylate dehydrogenase	V/V	gtG/gtA	852	3972	.	.	N	N	.	.	.	.	.	N	.	.	.	.	N	.	.	.	.	.	.	.	.	.	.	N	N	N	T	.	.	.	.	.	.	.	.	.
4177	2106064	G	T	SYNONYMOUS_CODING	YPO1858	YPO1858	N-acetylneuraminic acid mutarotase	P/P	ccG/ccT	213	1179	.	.	.	.	.	.	.	.	.	.	.	.	.	.	.	.	.	.	.	.	.	.	.	.	.	.	N	T	T	.	.	.	.	.	.	.	.	.
4245	2242674	C	T	SYNONYMOUS_CODING	YPO1974	YPO1974	N-formimino-L-glutamate deiminase	V/V	gtC/gtT	269	1371	.	.	.	.	.	.	.	.	.	.	.	.	.	.	T	.	.	.	.	.	.	.	.	.	.	.	N	.	.	.	.	.	N	.	.	.	.	.
4280	2262029	G	A	SYNONYMOUS_CODING	YPO1990	YPO1990	hypothetical protein	L/L	ctG/ctA	218	2112	.	.	N	.	.	.	N	.	.	.	.	.	.	.	.	.	.	.	.	.	.	.	.	.	.	.	N	.	A	.	.	.	.	.	.	.	.	.
4351	2292271	G	A	SYNONYMOUS_CODING	YPO2020	YPO2020	transcriptional regulator	R/R	cgG/cgA	221	810	.	.	N	N	.	.	.	.	.	.	.	.	.	.	.	.	.	.	.	.	A	A	A	A	A	A	A	N	A	.	.	.	.	.	.	.	.	.
4388	2302431	G	A	SYNONYMOUS_CODING	YPO2031	YPO2031	binding-protein-dependent transporter membrane protein	N/N	aaC/aaT	234	867	.	.	.	.	.	.	.	.	.	.	N	.	.	.	.	.	.	.	.	.	.	.	.	.	.	.	.	N	A	.	.	.	.	.	.	.	.	.
4498	2357950	G	A	SYNONYMOUS_CODING	YPO2076	minE	cell division topological specificity factor MinE	F/F	ttC/ttT	6	270	.	.	N	.	.	.	.	.	N	.	N	.	.	.	.	.	.	.	.	.	.	.	.	.	.	.	.	A	.	.	.	.	.	.	.	.	.	.
4548	2422116	C	A	SYNONYMOUS_CODING	YPO2152	YPO2152	hypothetical protein	V/V	gtG/gtT	165	1275	.	.	.	N	.	.	.	.	.	.	N	.	.	.	N	.	.	.	N	A	.	.	.	.	.	N	N	N	.	.	.	.	.	.	.	.	.	.
4624	2449604	C	A	SYNONYMOUS_CODING	YPO2176	tdk	thymidine kinase	L/L	ctC/ctA	100	591	.	.	N	N	.	.	.	.	.	.	.	.	.	.	.	.	.	.	.	.	.	.	.	.	.	N	.	N	A	.	.	.	.	.	.	.	.	.
4632	2458312	G	A	SYNONYMOUS_CODING	YPO2182	oppA	periplasmic oligopeptide-binding protein	Q/Q	caG/caA	248	1638	.	N	N	N	.	.	.	.	.	.	N	.	N	.	.	.	.	.	.	.	.	.	.	.	.	.	N	A	A	.	.	.	.	.	.	.	.	.
4639	2461445	C	T	SYNONYMOUS_CODING	YPO2185	oppD	oligopeptide transporter ATP-binding component	A/A	gcC/gcT	99	1002	.	.	.	.	.	.	.	.	.	.	.	.	.	.	.	.	.	.	N	.	.	.	.	.	T	T	T	T	T	.	.	.	N	.	.	.	.	.
4661	2477729	T	C	SYNONYMOUS_CODING	YPO2203	trpA	tryptophan synthase subunit alpha	E/E	gaA/gaG	165	807	.	.	.	.	.	.	.	.	.	.	.	.	.	.	.	.	.	.	.	.	.	.	C	C	C	C	N	N	C	.	.	.	.	.	.	.	.	.
4667	2478754	G	A	SYNONYMOUS_CODING	YPO2204	trpB	tryptophan synthase subunit beta	G/G	ggC/ggT	220	1191	.	.	.	.	.	.	N	.	.	.	.	.	.	.	.	.	.	.	.	.	N	.	.	.	.	N	.	N	A	.	.	.	.	.	.	N	.	.
4706	2490778	G	A	SYNONYMOUS_CODING	YPO2217a	YPO2217a	hypothetical protein	G/G	ggG/ggA	52	375	.	.	N	N	.	A	A	A	A	A	N	A	N	A	A	A	A	A	N	N	N	A	A	A	N	A	N	N	A	N	.	.	.	.	.	.	.	.
4722	2496818	C	A	SYNONYMOUS_CODING	YPO2221	acnA	aconitate hydratase	A/A	gcC/gcA	84	2673	.	.	N	N	.	A	A	A	A	A	N	A	A	A	A	A	A	A	A	A	N	A	A	A	A	A	N	N	A	.	.	.	.	.	.	.	.	.
4831	2527612	C	T	SYNONYMOUS_CODING	YPO2250	YPO2250	pseudo	N/N	aaC/aaT	384	1370	.	.	N	N	.	.	.	.	.	.	.	.	.	.	N	.	.	.	.	.	.	.	.	T	.	.	.	.	.	.	.	.	.	.	.	.	.	.
4835	2528578	C	T	SYNONYMOUS_CODING	YPO2252	YPO2252	toxin transport protein	T/T	acC/acT	249	2139	.	N	N	N	.	.	N	.	.	.	.	N	.	.	.	.	.	.	.	.	N	.	.	.	.	.	N	N	T	.	.	.	.	.	.	.	.	.
4877	2570832	C	A	SYNONYMOUS_CODING	YPO2289	YPO2289	virulence factor	P/P	ccC/ccA	334	1404	.	N	.	.	.	.	.	A	A	.	.	.	.	.	N	.	.	.	.	.	N	.	.	.	.	.	.	N	.	.	.	.	.	.	.	.	.	.
4891	2575533	G	A	SYNONYMOUS_CODING	YPO2291	YPO2291	virulence factor	L/L	ctG/ctA	409	2541	.	N	N	N	.	.	.	.	.	.	.	N	.	.	N	.	.	.	A	A	N	A	A	A	N	A	N	A	A	.	.	.	N	.	.	.	.	.
4946	2650714	C	T	SYNONYMOUS_CODING	YPO2357	sapC	peptide transport system permease	V/V	gtC/gtT	215	891	.	.	N	.	.	.	.	.	.	.	.	.	.	.	N	.	.	.	.	.	.	.	.	.	.	.	N	T	T	.	.	.	N	.	.	.	.	.
4969	2664980	G	A	SYNONYMOUS_CODING	YPO2372	anmK	anhydro-N-acetylmuramic acid kinase	V/V	gtC/gtT	176	1113	.	N	N	N	.	A	A	A	A	A	A	A	A	A	A	A	A	A	A	N	A	A	A	A	A	A	A	N	A	.	.	.	.	.	.	.	.	.
4989	2680451	T	C	SYNONYMOUS_CODING	YPO2386	sodB	superoxide dismutase	Y/Y	taT/taC	174	579	.	.	N	.	.	.	.	.	.	.	.	.	.	.	.	.	.	.	.	.	.	.	.	.	.	.	N	C	C	.	.	.	.	.	.	.	.	.
5083	2723712	A	C	SYNONYMOUS_CODING	YPO2422	pmrF	UDP-4-amino-4-deoxy-L-arabinose--oxoglutarate aminotransferase	G/G	ggT/ggG	94	1155	.	.	N	N	.	.	.	.	.	.	.	.	.	.	N	.	.	.	.	.	.	.	.	.	.	.	.	.	C	.	.	.	.	.	.	.	.	.
5112	2732672	C	G	SYNONYMOUS_CODING	YPO2432	infC	translation initiation factor IF-3	V/V	gtG/gtC	176	552	.	N	N	N	.	.	.	.	.	N	N	.	.	.	N	.	G	G	N	.	N	.	.	.	.	N	.	N	.	.	.	.	.	.	N	.	.	.
5128	2738891	C	A	SYNONYMOUS_CODING	YPO2439	yfeA	substrate-binding protein	A/A	gcC/gcA	51	972	.	.	N	.	.	A	A	A	A	A	N	A	N	A	A	A	A	A	A	A	A	A	A	A	A	A	A	A	A	.	.	.	.	.	.	.	.	.
5131	2740794	C	A	SYNONYMOUS_CODING	YPO2441	yfeC	chelated iron transport system membrane protein	A/A	gcC/gcA	66	885	.	.	.	.	.	.	N	.	.	.	N	.	.	.	.	A	A	A	N	A	A	A	A	A	A	A	N	N	A	N	.	.	N	.	.	.	.	.
5145	2750118	C	A	SYNONYMOUS_CODING	YPO2450	tqsA	transport protein	L/L	ctG/ctT	213	1059	.	N	N	.	.	.	N	.	.	.	.	.	.	.	.	.	.	.	.	.	.	.	.	.	.	N	.	A	A	.	.	.	.	.	.	.	.	.
5187	2771003	C	T	SYNONYMOUS_CODING	YPO2470	YPO2470	hypothetical protein	N/N	aaC/aaT	289	1248	.	.	N	.	.	.	.	.	.	.	.	.	.	.	T	.	.	.	.	.	N	.	.	.	.	N	.	.	.	.	.	.	.	.	.	.	.	.
5213	2781396	G	A	SYNONYMOUS_CODING	YPO2479	manB	phosphomannomutase	T/T	acG/acA	96	1389	.	N	N	N	A	.	.	.	.	N	.	.	.	.	.	.	.	.	N	.	.	.	.	.	.	.	N	N	.	N	.	.	.	.	.	.	.	.
5248	2803257	A	G	SYNONYMOUS_CODING	YPO2494	YPO2494	transporter	P/P	ccT/ccC	247	1482	.	N	N	.	.	.	.	.	.	.	.	N	.	.	N	.	.	.	.	N	N	.	.	.	N	G	N	N	G	.	.	.	.	.	.	.	.	.
5392	2859505	A	G	SYNONYMOUS_CODING	YPO2545	nuoL	NADH dehydrogenase subunit L	S/S	agT/agC	153	1845	.	.	N	G	N	.	G	.	.	N	.	.	.	.	.	N	.	.	N	N	.	.	.	.	.	N	.	N	N	N	.	.	.	.	.	.	.	.
5442	2884069	A	G	SYNONYMOUS_CODING	YPO2568	YPO2568	LacI family transcriptional regulator	A/A	gcT/gcC	163	1035	.	N	N	N	.	.	.	.	.	.	.	.	.	.	.	.	.	.	N	.	N	N	.	.	.	.	.	G	G	N	.	.	.	.	.	.	.	.
5453	2897262	A	G	SYNONYMOUS_CODING	YPO2577	YPO2577	aldehyde dehydrogenase	V/V	gtA/gtG	162	1527	.	N	N	.	.	.	N	N	.	N	N	N	N	.	N	N	N	N	N	G	N	N	N	N	N	.	N	G	N	.	.	.	.	.	.	.	.	.
5473	2905397	G	T	SYNONYMOUS_CODING	YPO2584	YPO2584	hypothetical protein	L/L	ctG/ctT	47	1134	.	.	N	.	.	.	.	.	N	.	N	.	N	.	.	.	.	.	.	.	.	N	.	.	.	.	T	N	.	N	.	.	.	.	N	N	.	.
5501	2911612	C	T	SYNONYMOUS_CODING	YPO2588	YPO2588	ABC transport protein	T/T	acC/acT	286	1896	.	.	N	.	.	.	.	.	.	.	.	.	.	.	.	.	.	.	.	.	T	.	.	.	.	.	.	N	.	.	.	.	.	.	.	.	.	.
5505	2912065	C	T	SYNONYMOUS_CODING	YPO2588	YPO2588	ABC transport protein	A/A	gcC/gcT	437	1896	.	.	N	.	.	.	.	.	.	.	.	N	.	.	.	.	.	.	.	N	.	.	.	.	.	.	.	T	T	.	.	.	.	.	.	.	.	.
5554	2938478	G	A	SYNONYMOUS_CODING	YPO2616	lnt	apolipoprotein N-acyltransferase	T/T	acC/acT	479	1548	.	.	N	N	.	.	.	.	.	.	N	.	.	.	.	N	.	.	.	.	.	.	.	.	.	.	N	N	A	.	.	.	.	.	.	.	.	.
5564	2942486	C	T	SYNONYMOUS_CODING	YPO2619	YPO2619	hypothetical protein	R/R	cgG/cgA	5	1113	.	N	N	N	.	.	.	.	.	.	.	.	.	.	.	.	.	.	.	.	.	.	.	.	.	N	.	T	T	N	.	.	.	.	.	.	.	.
5651	2973474	G	A	SYNONYMOUS_CODING	YPO2646	proW	glycine betaine transporter membrane protein	A/A	gcC/gcT	177	1167	.	.	N	N	.	.	N	.	.	N	N	.	N	.	.	N	.	.	.	A	N	.	.	.	.	N	.	N	.	.	.	.	.	.	.	.	.	.
5771	3019580	C	T	SYNONYMOUS_CODING	YPO2692	kdpA	potassium-transporting ATPase subunit A	A/A	gcG/gcA	463	1689	.	.	N	.	.	.	.	.	.	N	N	.	.	.	.	.	.	.	.	.	.	.	.	.	.	.	.	N	T	.	.	.	.	.	.	.	.	.
5794	3022706	G	T	SYNONYMOUS_CODING	YPO2695	phrB	deoxyribodipyrimidine photolyase	A/A	gcG/gcT	29	1464	.	N	.	.	.	.	.	.	.	.	.	.	.	.	.	.	.	.	.	.	.	.	.	.	.	.	.	N	T	.	.	.	.	.	.	.	.	.
5855	3041564	G	A	SYNONYMOUS_CODING	YPO2713	rseB	periplasmic negative regulator of sigmaE	V/V	gtG/gtA	312	957	.	.	N	.	.	.	.	.	.	.	.	.	.	.	.	.	.	.	.	.	.	.	.	.	.	.	.	A	A	.	.	.	.	.	.	.	.	.
5857	3041951	C	T	SYNONYMOUS_CODING	YPO2714	rseC	SoxR reducing system protein RseC	L/L	Ctg/Ttg	124	456	.	.	N	N	.	.	.	.	.	.	.	.	.	.	.	.	.	.	.	.	.	.	.	.	.	.	N	T	T	.	.	.	.	.	.	.	.	.
5874	3065834	C	T	SYNONYMOUS_CODING	YPO2733	YPO2733	hypothetical protein	I/I	atC/atT	103	468	.	N	N	.	.	.	.	.	.	.	.	.	.	.	.	.	.	.	T	T	T	T	T	T	T	T	T	T	T	.	.	.	.	.	.	.	.	.
5880	3070014	G	C	SYNONYMOUS_CODING	YPO2739	ccmF	cytochrome c-type biogenesis protein	G/G	ggG/ggC	235	1971	.	N	N	C	N	.	N	N	N	N	N	N	N	N	.	N	.	.	N	C	N	N	N	N	N	N	N	N	N	N	.	.	.	N	N	N	N	.
5929	3084620	C	T	SYNONYMOUS_CODING	YPO2751	aroC	chorismate synthase	T/T	acC/acT	295	1086	.	.	N	.	.	T	T	T	T	N	T	T	T	T	T	T	T	T	T	T	T	T	T	T	T	T	T	T	T	.	.	.	.	.	.	.	.	.
5962	3090715	A	G	SYNONYMOUS_CODING	YPO2757	fabB	3-oxoacyl-ACP synthase	A/A	gcA/gcG	285	1224	.	.	N	.	.	.	.	.	.	.	.	.	.	.	.	.	.	.	.	.	.	.	.	.	.	.	.	G	G	.	.	.	.	.	.	.	.	.
5990	3100965	G	T	SYNONYMOUS_CODING	YPO2766	truA	tRNA pseudouridine synthase A	V/V	gtG/gtT	239	795	.	.	N	.	.	.	.	.	.	.	.	.	.	.	T	.	.	.	.	.	.	.	.	.	.	.	.	.	.	.	.	.	.	.	.	.	.	.
6103	3146673	G	A	SYNONYMOUS_CODING	YPO2815	YPO2815	acyltransferase	I/I	atC/atT	167	633	.	.	.	.	.	.	.	.	.	.	.	.	.	.	N	A	A	A	A	A	A	A	A	A	A	A	A	N	A	.	.	.	.	.	.	.	.	.
6104	3147531	C	A	SYNONYMOUS_CODING	YPO2816	ynbB	phosphatidate cytidylyltransferase	S/S	tcG/tcT	194	930	.	.	N	.	.	.	.	.	.	.	.	.	.	.	.	.	.	.	.	.	.	.	.	.	.	.	.	.	A	.	.	.	.	.	.	.	.	.
6107	3148384	C	T	SYNONYMOUS_CODING	YPO2817	ynbB	CDP-alcohol phosphatidyltransferase	L/L	ttG/ttA	108	603	.	.	.	.	.	.	.	.	.	.	.	.	.	.	.	.	.	.	.	.	.	.	.	.	.	.	.	N	T	.	.	.	.	.	.	.	.	.
6108	3148627	G	A	SYNONYMOUS_CODING	YPO2817	ynbB	CDP-alcohol phosphatidyltransferase	T/T	acC/acT	27	603	.	.	N	.	.	.	.	.	.	.	.	.	.	.	.	.	.	.	.	.	.	.	.	.	.	.	A	A	A	.	.	.	.	.	.	.	.	.
6134	3160820	G	A	SYNONYMOUS_CODING	YPO2834	pstA	phosphate transporter permease	S/S	agC/agT	226	1713	.	N	.	.	.	.	.	.	.	.	.	.	.	.	.	.	.	.	A	A	A	A	A	A	A	A	A	N	A	.	.	.	.	.	.	.	.	.
6158	3180173	G	T	SYNONYMOUS_CODING	YPO2847	yegM	multidrug efflux system subunit MdtA	T/T	acG/acT	272	1335	.	.	.	N	.	.	.	.	.	.	.	.	.	.	.	.	.	.	.	.	.	T	.	.	.	.	.	N	.	.	.	.	.	.	.	.	.	.
6184	3188796	C	T	SYNONYMOUS_CODING	YPO2851	baeS	pseudo	G/G	ggC/ggT	138	1382	.	.	N	N	.	.	N	.	.	.	N	.	.	.	.	.	.	.	T	T	N	T	T	T	T	T	N	N	T	.	.	.	.	.	.	.	.	.
6207	3196315	C	T	SYNONYMOUS_CODING	YPO2859	thiD	phosphomethylpyrimidine kinase	V/V	gtG/gtA	203	801	.	.	.	N	.	.	.	.	.	T	.	.	.	.	.	.	.	.	.	.	N	.	.	.	.	.	.	N	.	.	.	.	.	.	.	.	.	.
6346	3244374	G	A	SYNONYMOUS_CODING	YPO2901	YPO2901	hypothetical protein	P/P	ccC/ccT	11	1023	.	.	.	.	.	.	.	.	.	.	.	.	.	.	.	.	.	.	N	A	A	A	A	A	A	A	N	N	A	.	.	.	.	.	.	.	.	.
6349	3245638	A	G	SYNONYMOUS_CODING	YPO2903	YPO2903	stationary phase inducible protein CsiE	R/R	cgA/cgG	142	1362	.	.	N	.	.	.	.	.	.	.	.	N	N	N	N	N	N	N	N	N	N	N	N	N	G	G	G	G	G	.	.	.	.	.	.	.	.	.
6460	3305058	C	T	SYNONYMOUS_CODING	YPO2957	mltB	murein hydrolase B	P/P	ccG/ccA	105	1113	.	.	N	.	.	.	.	.	.	N	N	.	.	.	.	.	.	.	.	.	.	T	.	.	.	.	.	.	.	.	.	.	N	.	.	.	.	.
6597	3354391	G	T	SYNONYMOUS_CODING	YPO3002	YPO3002	permease	G/G	ggC/ggA	452	1461	.	N	N	N	.	.	.	.	.	.	N	.	.	.	N	.	.	.	N	N	N	.	.	.	N	.	.	N	T	.	.	.	.	.	.	.	.	.
6678	3391625	C	T	SYNONYMOUS_CODING	YPO3038	napA	nitrate reductase catalytic subunit	G/G	ggG/ggA	639	2493	.	.	N	N	.	.	N	.	.	N	N	.	N	.	N	.	.	.	.	.	.	.	.	.	.	.	N	N	T	.	.	.	.	.	.	.	.	.
6679	3391814	G	A	SYNONYMOUS_CODING	YPO3038	napA	nitrate reductase catalytic subunit	P/P	ccC/ccT	576	2493	.	.	.	.	.	.	.	.	.	.	N	.	.	.	.	.	.	.	.	.	.	.	.	.	A	A	A	A	A	.	.	.	.	.	.	.	.	.
6719	3405491	G	A	SYNONYMOUS_CODING	YPO3048	YPO3048	ABC transporter ATP-binding protein	V/V	gtC/gtT	322	1071	.	.	.	.	.	.	.	.	.	.	.	.	.	.	.	.	.	.	N	N	N	A	A	A	N	A	N	N	A	.	.	.	N	.	.	.	.	.
6723	3407067	G	T	SYNONYMOUS_CODING	YPO3049	YPO3049	binding protein-dependent transporter inner membrane protein	I/I	atC/atA	384	1770	.	.	N	.	.	.	.	.	.	.	.	.	.	.	.	.	.	.	T	T	N	T	T	T	T	N	N	N	T	.	.	.	.	.	.	.	.	.
6798	3430499	C	A	SYNONYMOUS_CODING	YPO3074	ppiB	peptidyl-prolyl cis-trans isomerase B	T/T	acC/acA	95	495	.	.	N	N	.	.	N	.	.	.	.	.	.	.	.	.	.	.	.	.	.	.	.	.	.	.	.	N	A	.	.	.	.	.	.	.	.	.
6865	3480512	G	A	SYNONYMOUS_CODING	YPO3122	dnaX	DNA polymerase III subunits gamma and tau	L/L	Ctg/Ttg	140	1977	.	.	N	N	.	.	.	.	.	.	N	.	N	.	.	A	A	A	N	A	A	A	A	A	A	N	N	N	A	.	.	.	.	.	.	.	.	.
6885	3492804	G	A	SYNONYMOUS_CODING	YPO3133	acrB	multidrug efflux protein	A/A	gcG/gcA	216	3153	.	.	N	N	.	A	N	A	A	A	N	N	A	A	A	A	A	A	N	A	N	N	A	A	A	A	N	N	A	.	.	.	.	.	.	.	.	.
6931	3520568	G	T	SYNONYMOUS_CODING	YPO3157	clpP	ATP-dependent Clp protease proteolytic subunit	R/R	cgC/cgA	205	624	.	.	N	.	.	.	.	.	.	.	.	.	.	.	.	.	.	.	.	.	.	.	.	.	T	T	N	N	T	.	.	.	.	.	.	.	.	.
6935	3522880	G	A	SYNONYMOUS_CODING	YPO3158	tig	trigger factor	S/S	agC/agT	23	1305	.	N	N	N	.	.	.	.	.	.	N	.	.	N	.	.	.	.	.	.	.	.	.	.	.	N	.	.	A	N	.	.	N	.	.	.	.	.
6957	3530037	C	T	SYNONYMOUS_CODING	YPO3165	cyoB	cytochrome O ubiquinol oxidase subunit I	T/T	acC/acT	480	1992	.	N	.	.	.	.	T	T	T	N	N	T	T	T	T	T	T	T	T	T	T	T	T	T	T	T	N	N	T	.	.	.	.	.	.	.	.	.
6961	3530827	C	T	SYNONYMOUS_CODING	YPO3166	cyoC	cytochrome o ubiquinol oxidase subunit III	Y/Y	taC/taT	83	615	.	.	N	N	.	T	T	T	T	N	T	T	T	T	T	T	T	T	T	T	N	T	T	T	T	T	N	N	T	.	.	.	.	.	.	.	.	.
7015	3552068	C	T	SYNONYMOUS_CODING	YPO3189	secD	preprotein translocase subunit SecD	A/A	gcG/gcA	24	1848	.	N	.	N	.	.	.	.	N	N	.	.	.	.	.	.	.	.	.	.	.	.	.	.	.	.	.	T	.	.	.	.	.	.	.	.	.	.
7043	3566601	T	C	SYNONYMOUS_CODING	YPO3203	pstS	phosphate binding protein	A/A	gcA/gcG	203	1065	.	.	N	.	.	.	.	.	.	.	N	.	.	.	.	.	.	.	.	.	N	.	.	.	.	.	N	C	C	.	.	.	.	.	.	.	.	.
7064	3578662	T	C	SYNONYMOUS_CODING	YPO3212	rdgC	recombination associated protein	T/T	acT/acC	132	912	.	.	N	N	.	.	.	.	.	.	.	.	.	.	N	.	.	.	C	C	C	C	C	C	C	C	N	C	C	.	.	.	.	.	.	.	.	.
7093	3596032	G	A	SYNONYMOUS_CODING	YPO3230	pepD	aminoacyl-histidine dipeptidase	T/T	acG/acA	286	1461	.	.	.	.	.	A	A	A	A	A	A	A	N	A	A	A	A	A	A	A	A	A	A	A	A	A	A	A	A	.	.	.	.	.	.	.	.	.
7095	3596404	G	A	SYNONYMOUS_CODING	YPO3230	pepD	aminoacyl-histidine dipeptidase	L/L	ctG/ctA	410	1461	.	.	N	N	.	.	.	.	.	.	.	.	N	.	N	.	.	.	.	.	.	.	.	A	.	N	.	N	.	.	.	.	.	.	.	.	.	.
7098	3600017	G	A	SYNONYMOUS_CODING	YPO3234	apbE	thiamine biosynthesis lipoprotein	I/I	atC/atT	200	1023	.	N	N	N	.	.	N	N	N	N	N	N	N	N	.	N	N	.	N	N	N	N	N	A	N	N	N	N	A	N	.	.	.	.	.	.	.	N
7109	3604115	G	A	SYNONYMOUS_CODING	YPO3239	nqrB	Na%28%2B%29-translocating NADH-quinone reductase subunit B	D/D	gaC/gaT	346	1242	.	N	N	.	.	.	.	.	.	.	.	.	.	.	.	.	.	.	.	.	N	.	.	.	N	.	N	.	A	.	.	.	N	.	.	.	.	.
7155	3629307	C	A	SYNONYMOUS_CODING	YPO3255	YPO3255	amino acid ABC transporter permease	L/L	ctG/ctT	75	654	.	.	N	.	.	.	.	.	.	.	.	.	.	.	.	.	.	.	.	.	.	.	.	.	.	.	.	A	A	.	.	.	.	.	.	.	.	.
7156	3629349	T	C	SYNONYMOUS_CODING	YPO3255	YPO3255	amino acid ABC transporter permease	G/G	ggA/ggG	61	654	.	N	.	N	.	.	.	.	.	N	.	.	.	.	.	.	.	.	.	.	.	.	C	.	.	.	.	.	.	.	.	.	.	.	.	.	.	.
7167	3633129	G	A	SYNONYMOUS_CODING	YPO3261	YPO3261	amidase	G/G	ggG/ggA	154	1398	.	.	N	N	.	.	.	.	.	N	.	.	N	.	N	.	.	.	.	A	A	A	A	A	A	N	A	N	A	.	.	.	.	.	.	.	.	.
7264	3677069	G	T	SYNONYMOUS_CODING	YPO3298	yfjD	hypothetical protein	G/G	ggG/ggT	122	1191	.	N	N	N	.	.	.	.	.	.	N	.	.	.	.	.	.	.	.	T	T	T	T	T	T	T	T	T	T	.	.	.	.	.	.	.	.	.
7316	3697253	T	G	SYNONYMOUS_CODING	YPO3315	rbsC	sugar ABC transporter permease	I/I	atA/atC	259	1146	.	.	.	.	.	.	G	G	G	G	N	G	N	G	G	G	G	G	G	G	G	G	G	G	G	G	G	N	G	.	.	.	.	.	.	.	.	.
7350	3708930	G	A	SYNONYMOUS_CODING	YPO3325	dmsA	anaerobic dimethyl sulfoxide reductase subunit A	A/A	gcC/gcT	404	2451	.	.	N	.	.	.	N	.	.	.	.	.	.	.	N	.	.	.	.	.	.	.	.	.	A	N	A	N	A	.	.	.	.	.	.	.	.	.
7381	3747015	G	A	SYNONYMOUS_CODING	YPO3358	surE	stationary phase survival protein SurE	D/D	gaC/gaT	251	765	.	N	N	.	.	.	.	.	.	N	.	.	.	.	.	.	.	.	A	A	A	A	A	A	N	A	A	A	A	.	.	.	.	.	.	.	.	.
7410	3760766	G	A	SYNONYMOUS_CODING	YPO3372	cysJ	sulfite reductase subunit alpha	D/D	gaC/gaT	312	1821	.	.	N	N	.	.	.	.	.	.	N	.	.	.	.	.	.	.	.	.	N	.	.	.	.	.	.	N	A	.	.	.	.	.	.	.	.	.
7449	3780558	C	T	SYNONYMOUS_CODING	YPO3387	YPO3387	iron-sulfur cluster insertion protein ErpA	E/E	gaG/gaA	13	345	.	.	N	.	.	.	.	.	.	.	N	T	T	T	T	T	T	T	T	T	N	T	T	T	T	T	T	T	T	.	.	.	.	.	.	.	.	.
7476	3789547	G	T	SYNONYMOUS_CODING	YPO3393	mrcB	penicillin-binding protein 1b	T/T	acC/acA	443	2475	.	.	N	.	.	.	.	T	T	N	T	T	T	T	T	T	T	T	T	T	T	T	T	T	T	T	N	N	T	.	.	.	.	.	.	.	.	.
7484	3793201	G	A	SYNONYMOUS_CODING	YPO3394	hrpB	ATP-dependent RNA helicase HrpB	P/P	ccC/ccT	114	2559	.	.	.	.	.	.	.	.	.	.	.	.	.	.	.	N	.	.	N	.	.	.	A	A	A	A	A	A	A	.	.	.	N	.	.	.	.	.
7496	3796144	T	C	SYNONYMOUS_CODING	YPO3398	yadB	glutamyl-Q tRNA%28Asp%29 synthetase	L/L	Tta/Cta	77	966	.	.	N	.	.	.	.	.	.	.	.	.	.	.	.	C	C	C	C	C	C	C	C	C	C	C	N	C	C	.	.	.	.	.	.	.	.	.
7507	3800205	G	T	SYNONYMOUS_CODING	YPO3402	panC	pantoate--beta-alanine ligase	L/L	ctG/ctT	40	855	.	.	.	.	.	.	.	.	.	.	.	.	.	.	.	.	.	.	.	.	N	.	.	.	T	.	.	.	.	.	.	.	.	.	.	.	.	.
7565	3828700	G	T	SYNONYMOUS_CODING	YPO3424	nadC	quinolinate phosphoribosyltransferase	L/L	ctG/ctT	97	909	.	.	.	N	.	.	N	.	.	.	.	.	.	.	.	.	.	.	.	.	.	.	.	.	.	N	.	T	T	.	.	.	N	.	.	.	.	.
7576	3841464	G	A	SYNONYMOUS_CODING	YPO3437	YPO3437	hypothetical protein	D/D	gaC/gaT	133	1911	N	.	N	.	.	.	.	.	.	.	.	A	A	A	N	A	A	A	A	A	A	A	A	A	A	A	N	N	A	.	.	N	.	.	.	N	N	.
7579	3842913	T	C	SYNONYMOUS_CODING	YPO3438	intB	integrase	V/V	gtA/gtG	121	1260	.	.	N	N	.	.	.	.	N	N	.	.	.	.	.	.	.	.	.	.	N	.	.	.	.	.	.	C	.	.	.	.	.	.	.	.	.	.
7597	3851762	G	A	SYNONYMOUS_CODING	YPO3444	YPO3444	acetyltransferase	T/T	acG/acA	162	504	.	.	N	.	.	.	.	.	.	.	.	.	.	.	.	.	A	A	.	.	.	.	.	.	.	.	.	N	.	.	.	.	.	.	.	.	.	.
7631	3867415	C	T	SYNONYMOUS_CODING	YPO3460	phnJ	PhnJ protein	L/L	Ctg/Ttg	132	882	.	.	N	.	.	.	.	.	.	N	.	.	.	.	.	.	T	T	.	.	.	.	.	.	.	.	.	.	.	.	.	.	.	.	.	.	.	.
7677	3883491	G	A	SYNONYMOUS_CODING	YPO3476	YPO3476	acetyltransferase	A/A	gcC/gcT	163	507	.	N	N	.	.	.	.	.	.	.	.	.	.	.	.	.	.	.	.	.	.	.	.	.	.	.	A	A	A	.	.	.	.	.	.	.	.	.
7681	3884018	C	T	SYNONYMOUS_CODING	YPO3477	YPO3477	lipid carrier protein	Q/Q	caG/caA	159	522	.	.	N	.	.	.	N	.	.	.	N	.	.	.	.	.	.	.	.	.	.	T	.	.	.	.	N	N	.	.	.	.	.	.	.	.	.	.
7706	3893379	C	A	SYNONYMOUS_CODING	YPO3484	YPO3484	hypothetical protein	L/L	ctC/ctA	113	1056	.	.	.	N	.	.	.	.	.	N	N	.	.	.	N	.	.	.	.	N	N	.	.	.	A	A	N	N	A	.	.	.	.	.	.	.	.	.
7770	3916274	C	T	SYNONYMOUS_CODING	YPO3506	dacB	D-alanyl-D-alanine carboxypeptidase%2Fendopeptidase	H/H	caC/caT	58	1449	.	.	.	N	.	.	.	.	.	.	.	.	.	.	N	.	T	T	T	T	T	T	T	T	T	T	T	N	T	.	.	.	.	.	.	.	.	.
7777	3919682	G	A	SYNONYMOUS_CODING	YPO3509	obgE	GTPase ObgE	D/D	gaC/gaT	289	1173	.	.	N	.	.	.	.	.	.	.	.	.	.	.	.	.	.	.	.	.	.	.	A	.	.	.	.	.	.	.	.	.	.	.	.	.	.	.
7832	3945399	C	T	SYNONYMOUS_CODING	YPO3532	fklB	peptidyl-prolyl cis-trans isomerase	G/G	ggG/ggA	16	621	.	.	.	.	.	.	.	.	N	.	.	.	.	.	.	.	.	.	.	.	.	.	.	.	.	.	.	T	.	.	.	.	.	.	.	.	.	.
7912	3973528	C	T	SYNONYMOUS_CODING	YPO3559	YPO3559	hypothetical protein	F/F	ttC/ttT	20	486	.	.	N	.	.	.	.	.	.	.	.	.	N	.	.	.	.	.	.	.	.	T	T	T	N	N	N	T	T	.	.	.	.	.	.	.	.	.
7959	3985481	G	A	SYNONYMOUS_CODING	YPO3573	yrbD	hypothetical protein	Y/Y	taC/taT	43	558	.	N	.	.	.	.	.	.	.	.	.	.	.	.	.	.	.	.	.	.	.	A	A	A	A	A	A	N	A	.	.	.	.	.	.	.	.	.
7980	3989417	G	A	SYNONYMOUS_CODING	YPO3577	YPO3577	D-arabinose 5-phosphate isomerase	T/T	acG/acA	212	987	.	N	N	N	.	.	.	.	.	N	.	.	N	.	.	.	.	.	.	N	N	N	A	A	N	N	N	N	A	.	.	.	.	.	.	.	.	.
7989	3993110	G	T	SYNONYMOUS_CODING	YPO3582	rpoN	RNA polymerase factor sigma-54	A/A	gcG/gcT	216	1434	.	N	N	.	.	.	T	T	T	N	N	T	T	T	N	N	T	T	T	T	T	T	T	T	T	T	T	T	T	.	.	.	.	.	.	.	.	.
8080	4072035	A	G	SYNONYMOUS_CODING	YPO3652	YPO3652	hypothetical protein	T/T	acA/acG	39	477	.	N	N	N	.	.	.	.	.	N	G	G	G	G	N	G	G	G	G	G	G	G	G	G	G	G	G	G	G	.	.	.	.	.	.	.	.	.
8083	4073395	G	A	SYNONYMOUS_CODING	YPO3654	fis	Fis family transcriptional regulator	N/N	aaC/aaT	17	297	.	.	N	.	.	.	.	.	N	.	.	.	.	.	.	.	.	.	N	.	.	.	.	.	.	N	.	A	.	.	.	.	N	.	.	.	.	.
8086	4074382	C	A	SYNONYMOUS_CODING	YPO3655	YPO3655	tRNA-dihydrouridine synthase B	A/A	gcG/gcT	18	966	.	.	.	.	.	.	.	.	N	N	.	.	.	.	.	.	.	.	.	.	.	.	.	.	.	.	N	A	.	.	.	.	.	.	.	.	.	.
8107	4086939	C	A	SYNONYMOUS_CODING	YPO3664	yhdA	regulatory protein CsrD	S/S	tcC/tcA	632	1917	.	.	N	N	.	.	.	.	.	.	.	.	.	.	N	A	A	A	A	N	N	A	A	A	A	N	A	N	A	.	.	.	N	.	.	.	.	.
8110	4087368	A	T	SYNONYMOUS_CODING	YPO3665	envB	rod shape-determining protein MreB	I/I	atA/atT	24	1044	.	N	N	N	N	.	.	.	T	N	N	N	.	.	N	.	.	.	.	N	N	.	.	.	N	.	N	T	.	.	.	.	.	.	.	.	.	.
8137	4110121	G	A	SYNONYMOUS_CODING	YPO3678	tcaC	insecticidal toxin complex	L/L	Ctg/Ttg	42	4491	.	.	N	N	.	N	N	.	N	.	N	N	.	.	N	N	.	.	N	.	N	N	N	A	A	N	N	N	A	N	N	.	N	.	.	.	.	.
8174	4132073	C	T	SYNONYMOUS_CODING	YPO3697	treB	PTS system trehalose%28maltose%29-specific transporter subunits IIBC	L/L	ttG/ttA	188	1416	.	.	N	N	.	.	N	.	.	.	.	.	.	.	N	.	.	.	.	.	N	.	.	.	.	.	.	N	T	.	.	.	.	.	.	.	.	.
8357	4210692	G	T	SYNONYMOUS_CODING	YPO3754	tuf	elongation factor Tu	T/T	acC/acA	94	1185	.	.	N	N	.	.	.	.	.	.	T	.	.	.	.	N	.	.	.	.	N	N	.	.	.	N	.	T	.	.	.	N	N	.	.	.	.	.
8374	4229485	C	T	SYNONYMOUS_CODING	YPO3766	fadB	multifunctional fatty acid oxidation complex subunit alpha	P/P	ccC/ccT	221	2190	.	.	.	.	.	.	.	.	.	.	.	.	.	.	.	.	.	.	.	.	N	.	.	.	.	.	T	N	T	.	.	.	N	.	.	.	.	.
8403	4241983	G	T	SYNONYMOUS_CODING	YPO3779	ubiB	ubiquinone biosynthesis protein UbiB	V/V	gtC/gtA	273	1632	.	.	N	N	.	.	.	.	.	.	N	.	.	.	.	.	.	.	.	.	.	.	T	.	.	.	.	.	.	.	.	.	.	.	.	.	.	.
8423	4250607	T	C	SYNONYMOUS_CODING	YPO3786	udp	uridine phosphorylase	K/K	aaA/aaG	36	762	.	.	N	N	.	.	.	.	.	N	.	.	.	.	.	.	C	C	.	.	.	.	.	.	.	.	.	.	.	.	.	.	.	.	.	.	.	.
8452	4261858	G	A	SYNONYMOUS_CODING	YPO3796	ugpB	glycerol-3-phosphate transporter substrate-binding protein	A/A	gcC/gcT	305	1320	.	.	N	.	.	.	.	.	.	.	N	A	A	A	A	A	A	A	A	A	A	A	A	A	A	N	A	N	A	.	.	.	.	.	.	.	.	.
8492	4281619	G	A	SYNONYMOUS_CODING	YPO3815	YPO3815	hypothetical protein	T/T	acG/acA	30	144	.	.	.	.	.	.	.	.	.	.	.	.	.	.	.	.	.	.	.	.	.	.	.	.	A	A	A	A	A	.	.	.	.	.	.	.	.	.
8516	4290835	G	T	SYNONYMOUS_CODING	YPO3824	glpC	sn-glycerol-3-phosphate dehydrogenase subunit C	V/V	gtC/gtA	37	1296	.	.	.	N	.	.	.	.	.	N	.	.	.	.	N	T	T	T	N	T	T	T	T	T	T	T	N	N	T	.	.	.	.	.	.	.	.	.
8517	4290937	C	A	SYNONYMOUS_CODING	YPO3824	glpC	sn-glycerol-3-phosphate dehydrogenase subunit C	G/G	ggG/ggT	3	1296	.	N	N	N	.	.	.	.	.	.	N	.	.	.	N	N	.	.	N	.	N	.	.	.	A	A	A	N	A	.	.	.	N	.	.	.	.	.
8527	4292190	G	A	SYNONYMOUS_CODING	YPO3825	glpB	anaerobic glycerol-3-phosphate dehydrogenase subunit B	G/G	ggC/ggT	9	1275	.	.	N	.	.	.	.	.	.	N	.	.	.	.	.	.	.	.	.	.	.	.	.	.	.	N	A	.	.	.	.	.	.	.	.	.	.	.
8544	4299744	A	G	SYNONYMOUS_CODING	YPO3831	rhtB	homoserine%2Fhomoserine lactone efflux protein	K/K	aaA/aaG	183	621	.	.	N	.	.	.	.	.	.	.	.	.	.	.	.	.	G	G	.	.	.	.	.	.	.	.	.	.	.	.	.	.	.	.	.	.	.	.
8585	4323231	G	A	SYNONYMOUS_CODING	YPO3852	hemY	protoheme IX biogenesis protein	A/A	gcG/gcA	241	1221	.	.	.	.	.	.	.	.	.	N	.	.	.	.	.	.	.	.	.	.	.	.	.	.	.	.	N	A	A	.	.	.	.	.	.	.	.	.
8591	4326795	C	T	SYNONYMOUS_CODING	YPO3854	YPO3854	transport protein YifK	T/T	acG/acA	161	1392	.	N	N	.	.	.	T	.	.	.	N	.	.	.	N	.	.	.	.	.	.	.	.	.	.	.	.	.	.	.	.	.	.	.	.	.	.	.
8657	4342750	G	A	SYNONYMOUS_CODING	YPO3867	rho	transcription termination factor Rho	L/L	ctC/ctT	91	1260	.	.	N	N	.	.	.	.	N	N	.	.	.	.	.	.	.	.	.	.	.	.	.	.	.	.	N	A	.	.	.	.	.	.	.	.	.	.
8693	4347883	G	A	SYNONYMOUS_CODING	YPO3872	rep	ATP-dependent DNA helicase Rep	A/A	gcC/gcT	346	2022	.	.	N	.	.	.	N	.	.	.	.	.	.	.	A	.	.	.	.	.	.	.	.	.	.	.	.	.	.	.	.	.	.	.	.	.	.	.
8716	4356329	C	T	SYNONYMOUS_CODING	YPO3879	YPO3879	outer membrane usher protein	A/A	gcC/gcT	809	2628	.	N	N	N	.	.	.	N	.	N	N	T	T	T	N	T	T	T	N	T	N	N	T	T	T	T	N	N	T	.	.	.	.	.	.	.	.	.
8731	4368881	A	G	SYNONYMOUS_CODING	YPO3896	ilvA	threonine dehydratase	V/V	gtT/gtC	393	1545	.	N	N	.	.	.	.	.	.	.	.	.	.	.	.	.	G	G	.	.	.	.	.	.	.	.	.	.	.	.	.	.	.	.	.	.	.	.
8739	4373217	A	G	SYNONYMOUS_CODING	YPO3900	ilvM	acetolactate synthase 2 regulatory subunit	C/C	tgT/tgC	72	258	.	.	N	N	.	.	N	.	N	.	N	.	.	.	N	.	.	.	.	.	.	.	.	.	.	.	.	G	.	.	.	.	.	.	.	.	.	.
8761	4391408	T	A	SYNONYMOUS_CODING	YPO3910	btuB	vitamin B12%2Fcobalamin outer membrane transporter	T/T	acA/acT	504	1896	.	N	.	N	.	.	.	.	.	.	.	.	.	.	.	.	.	.	.	.	N	.	.	.	.	.	N	N	A	.	.	.	.	.	.	.	.	.
8771	4397838	G	T	SYNONYMOUS_CODING	YPO3915	oxyR	DNA-binding transcriptional regulator OxyR	P/P	ccC/ccA	118	918	.	N	.	N	N	.	.	.	.	N	.	.	.	.	N	.	.	.	.	T	T	T	T	T	T	T	T	T	T	.	.	.	.	.	.	.	.	.
8786	4404671	C	A	SYNONYMOUS_CODING	YPO3920	YPO3920	ABC transporter protein	V/V	gtG/gtT	51	1809	.	.	.	.	.	.	.	.	.	N	.	.	.	.	.	.	.	.	.	A	.	.	.	.	.	N	.	.	.	.	.	.	.	.	.	.	.	.
8812	4416070	C	A	SYNONYMOUS_CODING	YPO3929	ppc	phosphoenolpyruvate carboxylase	T/T	acC/acA	626	2637	.	.	N	.	.	.	.	.	.	.	N	.	.	.	.	.	.	.	.	.	N	.	.	.	.	.	.	A	A	.	.	.	.	.	.	.	.	.
8861	4452886	G	A	SYNONYMOUS_CODING	YPO3955	gntR	gluconate utilization system Gnt-I transcriptional repressor	G/G	ggC/ggT	280	996	.	.	.	.	.	.	.	N	.	N	N	.	.	.	N	.	.	.	.	.	N	.	.	.	.	N	A	N	.	.	.	.	N	.	.	.	.	.
8948	4481970	G	T	SYNONYMOUS_CODING	YPO3979	YPO3979	GntP family permease	T/T	acG/acT	368	1269	.	.	N	N	.	N	N	N	N	.	N	N	N	N	N	.	T	T	N	N	N	N	N	N	.	N	.	N	N	N	.	.	.	.	.	.	.	.
8964	4491548	G	A	SYNONYMOUS_CODING	YPO3987	cdh	hypothetical protein	T/T	acC/acT	661	2223	.	.	N	N	.	.	.	.	N	.	N	.	.	.	.	.	.	.	N	.	N	.	.	.	.	.	.	N	A	.	.	.	.	.	.	.	.	.
9021	4518706	G	A	SYNONYMOUS_CODING	YPO4007	uhpC	regulatory protein UhpC	L/L	Ctg/Ttg	169	1332	.	.	N	N	.	.	.	.	.	.	N	.	.	.	.	.	.	.	.	.	N	.	.	.	.	.	.	A	A	.	.	.	.	.	.	.	.	.
9041	4526649	G	C	SYNONYMOUS_CODING	YPO4014	YPO4014	hypothetical protein	T/T	acC/acG	177	1464	.	.	N	.	.	.	.	C	C	N	.	.	.	.	.	.	.	.	.	.	.	.	.	.	.	N	.	.	.	.	.	.	.	.	.	.	.	.
9046	4529018	G	A	SYNONYMOUS_CODING	YPO4015	YPO4015	amino acid permease	G/G	ggC/ggT	11	1404	.	.	.	N	.	.	.	.	.	.	.	.	.	.	N	.	.	.	.	.	.	.	.	.	.	.	N	N	A	.	.	.	.	.	.	.	.	.
9150	4575345	A	G	SYNONYMOUS_CODING	YPO4057	fdoH	formate dehydrogenase-O iron-sulfur subunit	C/C	tgT/tgC	102	972	.	.	N	N	.	.	N	.	.	.	G	N	N	.	.	.	.	.	.	.	N	N	.	.	.	N	N	N	.	N	.	.	.	.	.	.	.	.
9186	4597041	C	G	SYNONYMOUS_CODING	YPO4077	YPO4077	hypothetical protein	L/L	ctG/ctC	106	645	.	.	N	.	.	.	.	.	.	.	.	.	.	.	N	.	.	.	.	.	.	.	.	.	.	.	G	.	.	.	.	.	N	.	.	.	.	.
9215	4614057	C	T	SYNONYMOUS_CODING	YPO4094	gyrB	DNA gyrase subunit B	V/V	gtG/gtA	634	2415	.	.	.	.	.	.	.	.	.	.	.	.	.	.	.	.	.	.	.	.	.	.	.	.	.	.	.	T	T	.	.	.	.	.	.	.	.	.
9232	4618298	T	C	SYNONYMOUS_CODING	YPO4096	dnaN	DNA polymerase III subunit beta	P/P	ccA/ccG	13	1101	.	N	N	.	.	.	.	.	N	.	.	.	.	.	.	.	.	.	.	.	N	.	.	.	.	.	N	C	.	.	.	.	.	.	.	.	.	.
9242	4622236	C	T	SYNONYMOUS_CODING	YPO4102	yidC	inner membrane protein translocase component YidC	N/N	aaC/aaT	352	1641	.	.	N	.	.	.	N	.	.	.	.	.	.	.	.	.	.	.	.	.	.	.	.	.	.	.	.	N	T	.	.	.	.	.	.	.	.	.
9250	4624034	G	A	SYNONYMOUS_CODING	YPO4103	trmE	tRNA modification GTPase TrmE	L/L	ctG/ctA	357	1365	.	.	N	N	.	.	.	.	.	.	N	.	.	.	N	.	.	.	N	.	.	.	.	A	.	.	.	N	.	.	.	.	N	.	.	.	.	.
9340	4648954	C	T	SYNONYMOUS_CODING	YPO4126	atpE	ATP synthase F0F1 subunit C	V/V	gtG/gtA	15	240	.	.	.	N	.	.	.	.	N	.	.	.	.	.	.	.	.	.	.	.	N	.	.	.	.	N	.	T	N	.	.	.	.	.	.	.	.	N
9351	4651561	G	A	SYNONYMOUS_CODING	YPO4129	gidB	16S rRNA methyltransferase GidB	L/L	Ctg/Ttg	8	621	.	N	N	N	.	.	.	.	N	A	N	.	N	.	.	.	.	.	.	.	.	.	.	.	.	.	N	.	.	.	.	.	.	.	.	.	.	.
9354	4653582	G	A	SYNONYMOUS_CODING	YPO4130	gidA	tRNA uridine 5-carboxymethylaminomethyl modification enzyme GidA	I/I	atC/atT	12	1890	.	N	N	.	.	.	N	.	N	.	.	.	.	.	N	.	.	.	.	.	N	.	.	.	.	.	.	A	.	.	.	.	.	.	.	.	.	.
[truncated: 252 more columns]
