# Supplementary material for: Stone Age Yersinia pestis genomes shed light on the early evolution, diversity, and ecology of plague
Source: Proc Natl Acad Sci U S A. 2022 Apr 12;119(17):e2116722119. doi: 10.1073/pnas.2116722119 (PMC9169917; doi:10.1073/pnas.2116722119)
Supplement: Supplementary File [file pnas.2116722119.sd08.xlsx]

## Sheet: Table 1
SNP Effect analysis: SNP Table with Non-synonymous SNPs unique to LNBA- lineage
SNP number	Position on Reference chromosome CO92	Reference	SNP	SNP Effect	Gene ID	Gene name	Gene function	old Amino Acid / new Amino Acid	Old_codon / New_codon	Codon Number (CDS)	CDS_size	outgroup Y. pseudotuberculosis	RV2039	Gok2	RK1001	RISE509	VLI092	KNK001	GRS004	GEN72	Gyvakarai1	VEL003	I5884	GZL001	GZL002	KunilaII	1343UNTAL85	HOP001	HOP004	KLZ001	CHC004	6POST	KLE031	KLE048	MIB054	RISE505	OOH003	ARS007	GRH001	KZL002	I2470	RT5	Altenerding	EDI001	LAI009	London_EastSmithfield_8124_8291_11972	Barcelona	Bolgar	MAN008
27	7050	C	T	NON_SYNONYMOUS_CODING	YPO0006	trkD	potassium transport protein Kup	P/S	Ccg/Tcg	410	1869	.	N	N	.	.	.	.	.	.	N	.	.	.	.	.	.	.	.	.	.	.	.	T	.	.	.	.	.	.	.	.	.	.	.	.	.	.	.
28	7510	A	T	NON_SYNONYMOUS_CODING	YPO0006	trkD	potassium transport protein Kup	Q/L	cAg/cTg	563	1869	.	.	.	.	.	.	.	.	.	.	.	.	.	.	.	.	.	.	.	.	.	.	.	T	.	.	.	.	.	.	.	.	.	.	.	.	.	.
37	9684	C	T	NON_SYNONYMOUS_CODING	YPO0009	YPO0009	membrane transport protein	G/E	gGg/gAg	418	1425	.	N	N	.	.	.	.	.	.	.	.	.	.	.	.	.	T	T	.	.	.	.	.	.	N	.	.	N	.	.	.	.	.	.	.	.	.	.
69	23952	T	G	NON_SYNONYMOUS_CODING	YPO0017	polA	DNA polymerase I	D/E	gaT/gaG	344	2799	.	.	.	N	.	.	.	.	.	.	.	.	.	.	.	.	.	.	.	.	.	.	.	.	.	.	.	G	G	.	.	.	.	.	.	.	.	.
118	51951	G	T	NON_SYNONYMOUS_CODING	YPO0038	spoT	bifunctional %28p%29ppGpp synthetase II%2F guanosine-3%27%2C5%27-bis pyrophosphate 3%27-pyrophosphohydrolase	R/S	Cgt/Agt	155	2109	.	.	N	.	.	.	N	.	.	.	N	.	.	.	.	.	.	.	N	.	.	.	.	.	T	N	T	N	T	.	.	.	.	.	.	.	.	.
146	62827	C	T	NON_SYNONYMOUS_CODING	YPO0050	rpmB	50S ribosomal protein L28	R/C	Cgt/Tgt	50	237	.	N	N	.	.	.	T	T	N	T	T	T	N	T	T	N	T	T	T	T	T	T	T	T	T	T	N	.	T	.	.	.	.	.	.	.	.	.
189	79094	G	T	NON_SYNONYMOUS_CODING	YPO0068	gpsA	NAD%28P%29H-dependent glycerol-3-phosphate dehydrogenase	V/F	Gtt/Ttt	293	1020	.	.	N	N	.	.	.	.	.	.	.	.	.	.	N	.	.	.	.	.	N	.	.	.	.	.	.	.	T	.	.	.	.	.	.	.	.	.
194	79765	T	C	NON_SYNONYMOUS_CODING	YPO0070	cysE	serine acetyltransferase	V/A	gTc/gCc	88	822	.	.	.	.	.	.	.	.	.	.	.	.	.	.	.	.	.	.	.	.	.	.	.	.	C	C	C	C	C	.	.	.	.	.	.	.	.	.
204	85751	C	T	NON_SYNONYMOUS_CODING	YPO0076	YPO0076	hypothetical protein	A/V	gCg/gTg	35	960	.	.	N	.	.	.	.	.	.	N	N	.	.	.	.	.	.	.	.	.	N	T	T	T	T	T	N	N	T	.	.	.	.	.	.	.	.	.
263	111898	A	T	NON_SYNONYMOUS_CODING	YPO0103	menG	ribonuclease activity regulator protein RraA	D/E	gaT/gaA	7	486	.	N	N	N	.	.	.	.	N	.	.	.	N	N	N	.	.	.	.	.	N	.	.	.	.	.	.	T	.	.	.	.	.	.	.	.	.	.
280	117994	G	A	NON_SYNONYMOUS_CODING	YPO0110	priA	primosome assembly protein PriA	T/M	aCg/aTg	579	2199	.	.	N	.	.	.	.	.	.	N	N	.	.	.	.	.	.	.	A	A	A	A	A	A	N	A	A	N	A	.	.	.	.	.	.	.	.	.
307	132136	C	T	NON_SYNONYMOUS_CODING	YPO0123	malT	transcriptional regulator MalT	S/N	aGt/aAt	538	2712	.	.	N	N	.	.	.	.	.	.	N	.	.	.	.	.	.	.	.	.	.	.	.	T	.	.	.	.	.	.	.	.	.	.	.	.	.	.
310	137648	C	T	NON_SYNONYMOUS_CODING	YPO0126	malQ	4-alpha-glucanotransferase	A/V	gCt/gTt	389	2097	.	.	N	N	.	.	.	.	.	N	.	.	.	.	.	.	.	.	T	T	T	T	T	T	T	T	T	T	T	.	.	.	.	.	.	.	.	.
380	160450	G	A	NON_SYNONYMOUS_CODING	YPO0145	mrcA	peptidoglycan synthetase	A/V	gCc/gTc	180	2556	.	.	N	.	.	.	.	.	.	N	.	.	.	.	.	.	.	.	.	.	.	.	.	.	.	.	.	A	A	.	.	.	.	.	.	.	.	.
408	172418	T	A	NON_SYNONYMOUS_CODING	YPO0158	cysG	siroheme synthase	Q/L	cAg/cTg	383	1413	.	N	.	N	.	.	.	.	.	.	A	A	N	N	A	A	A	A	N	A	N	A	A	A	A	N	N	A	A	.	.	.	.	.	.	.	.	.
418	177258	T	A	NON_SYNONYMOUS_CODING	YPO0161	nirB	nitrite reductase	I/F	Att/Ttt	92	2547	.	.	.	.	.	.	.	.	.	.	.	.	.	.	.	.	.	.	.	.	.	.	.	A	.	.	.	.	.	.	.	.	.	.	.	.	.	.
422	178723	C	T	NON_SYNONYMOUS_CODING	YPO0162	codA	cytosine deaminase	R/C	Cgt/Tgt	295	1311	.	.	N	.	.	.	.	.	.	.	.	.	.	.	.	T	T	T	T	N	T	T	T	T	T	T	N	T	T	.	.	.	.	.	.	.	.	.
446	187483	G	A	NON_SYNONYMOUS_CODING	YPO0168	YPO0168	hypothetical protein	G/D	gGc/gAc	153	1542	.	.	.	.	.	.	.	.	.	.	.	.	.	.	.	.	.	.	.	.	N	.	.	.	A	A	A	N	A	.	.	.	.	.	.	.	.	.
447	188064	C	A	NON_SYNONYMOUS_CODING	YPO0168	YPO0168	hypothetical protein	Q/K	Cag/Aag	347	1542	.	.	N	.	.	.	.	.	.	.	.	.	.	.	.	.	.	.	.	.	.	.	.	.	.	N	.	N	A	.	.	.	N	.	.	.	.	.
626	236972	C	T	NON_SYNONYMOUS_CODING	YPO0238	mscL	large-conductance mechanosensitive channel	V/M	Gtg/Atg	16	414	.	.	N	.	.	.	.	.	.	N	.	.	.	.	.	N	.	.	N	T	T	T	T	T	T	T	T	N	T	.	.	.	.	.	.	.	.	.
630	241836	C	T	NON_SYNONYMOUS_CODING	YPO0243	YPO0243	DNA protecting protein DprA	P/S	Cca/Tca	83	1122	.	.	.	N	.	.	.	.	.	.	.	.	.	.	.	.	.	.	.	.	N	.	.	.	T	.	N	.	.	.	.	.	.	.	.	.	.	.
638	250304	C	T	NON_SYNONYMOUS_CODING	YPO0251	actP	acetate permease	A/T	Gca/Aca	22	1656	.	.	N	.	.	.	N	.	.	.	.	N	.	.	.	.	.	.	.	.	N	.	.	.	T	T	N	N	N	.	.	.	.	.	.	N	.	.
644	254130	A	C	NON_SYNONYMOUS_CODING	YPO0254	gltP	glutamate%2Faspartate:proton symporter	M/L	Atg/Ctg	196	1317	.	N	N	N	.	.	.	C	C	C	C	C	C	N	N	C	C	C	C	C	C	C	C	C	C	C	C	N	C	.	.	.	.	.	.	.	.	.
650	257563	G	A	NON_SYNONYMOUS_CODING	YPO0256	YPO0256	two-component sensor%2Fregulator	S/L	tCa/tTa	314	2820	.	N	.	N	.	.	.	.	.	N	N	.	.	.	N	.	.	.	.	N	N	.	.	.	.	.	N	N	A	.	.	.	.	.	.	.	.	.
654	258217	T	C	NON_SYNONYMOUS_CODING	YPO0256	YPO0256	two-component sensor%2Fregulator	Y/C	tAt/tGt	96	2820	.	N	N	N	.	.	N	N	N	N	N	N	N	N	N	.	N	N	N	.	N	N	.	.	.	.	N	N	C	N	.	.	.	.	.	N	N	.
670	265010	T	G	NON_SYNONYMOUS_CODING	YPO0265	YPO0265	type III secretion system apparatus protein	L/R	cTg/cGg	68	648	.	.	.	N	.	.	.	.	.	.	.	.	.	.	N	.	.	.	.	.	G	G	G	G	G	G	G	N	G	.	.	.	.	.	.	.	.	.
671	265484	A	C	NON_SYNONYMOUS_CODING	YPO0266	YPO0266	secretion system apparatus protein SsaV	I/L	Atc/Ctc	13	2049	.	.	.	.	.	.	.	.	.	.	N	.	.	.	.	.	.	.	.	.	.	.	N	.	.	.	.	N	C	.	.	.	.	.	.	.	.	.
673	265583	G	A	NON_SYNONYMOUS_CODING	YPO0266	YPO0266	secretion system apparatus protein SsaV	A/T	Gcc/Acc	46	2049	.	N	.	.	.	A	A	A	A	A	A	A	A	A	N	A	A	A	A	A	A	A	A	A	A	A	N	N	A	.	.	N	.	.	.	.	.	.
675	266237	C	T	NON_SYNONYMOUS_CODING	YPO0266	YPO0266	secretion system apparatus protein SsaV	P/S	Cct/Tct	264	2049	.	.	N	.	.	.	.	.	.	.	.	.	.	.	.	.	T	T	.	.	.	.	.	.	.	.	.	N	.	.	.	.	.	.	.	.	.	.
685	268588	G	T	NON_SYNONYMOUS_CODING	YPO0267	YPO0267	type III secretion system ATPase	G/V	gGg/gTg	369	1338	.	.	.	N	.	.	N	.	.	N	N	.	.	.	N	T	T	T	T	N	T	N	T	T	T	N	T	N	T	.	.	.	.	.	.	.	.	.
701	270703	C	T	NON_SYNONYMOUS_CODING	YPO0270	YPO0270	type III secretion system protein	L/F	Ctt/Ttt	14	651	.	N	N	.	.	.	.	.	.	.	.	.	.	.	N	.	.	.	.	.	.	.	.	.	T	T	T	T	T	.	.	.	.	.	.	.	.	.
766	307588	G	A	NON_SYNONYMOUS_CODING	YPO0306	YPO0306	hypothetical protein	R/Q	cGg/cAg	115	1401	.	.	N	N	.	.	.	.	.	N	.	.	.	.	N	N	.	.	.	.	N	.	.	.	.	.	.	N	A	.	.	.	.	.	.	.	.	.
782	311206	C	T	NON_SYNONYMOUS_CODING	YPO0308	YPO0308	oxidoreductase	A/V	gCg/gTg	518	2058	.	.	.	.	.	.	.	.	.	.	.	.	.	.	.	.	.	.	.	T	.	.	.	.	.	N	.	.	.	.	.	.	.	.	.	.	.	.
791	320253	A	C	NON_SYNONYMOUS_CODING	YPO0312	plsB	glycerol-3-phosphate acyltransferase	L/V	Ttg/Gtg	220	2478	.	.	N	N	.	.	N	.	.	.	N	.	.	.	N	.	.	.	.	.	.	.	.	.	.	C	.	N	.	.	.	.	.	.	.	.	.	.
827	334069	G	A	NON_SYNONYMOUS_CODING	YPO0324	uvrA	excinuclease ABC subunit A	P/L	cCg/cTg	71	2844	.	.	.	N	.	.	A	A	A	A	A	A	A	A	A	A	A	A	A	A	A	A	A	A	A	A	A	N	A	.	.	.	.	.	.	.	.	.
863	339360	C	T	NON_SYNONYMOUS_CODING	YPO0330	rhaB	rhamnulokinase	E/K	Gag/Aag	422	1458	.	.	N	.	.	.	N	.	.	.	.	N	.	.	.	.	.	.	.	.	.	.	.	.	T	N	N	N	N	.	.	.	.	.	.	.	.	.
873	342643	C	A	NON_SYNONYMOUS_CODING	YPO0333	rhaR	transcriptional activator RhaR	R/S	Cgc/Agc	214	873	.	.	.	.	.	.	.	.	.	.	.	.	.	.	.	.	.	.	.	.	.	.	.	.	.	.	.	.	A	.	.	.	.	.	.	.	.	.
920	362472	C	G	NON_SYNONYMOUS_CODING	YPO0351	groEL	molecular chaperone GroEL	A/G	gCg/gGg	297	1647	.	N	N	N	.	.	.	.	.	.	N	.	.	.	N	.	.	.	.	.	N	.	.	.	.	.	N	G	.	.	.	.	.	.	.	.	.	.
930	365429	C	T	NON_SYNONYMOUS_CODING	YPO0353	YPO0353	hypothetical protein	G/S	Ggt/Agt	46	1029	.	N	.	N	.	.	.	.	.	.	N	.	.	.	.	.	.	.	T	T	N	T	T	T	T	N	T	N	T	.	.	.	.	.	.	.	.	.
962	381968	T	G	NON_SYNONYMOUS_CODING	YPO0368	YPO0368	hypothetical protein	M/R	aTg/aGg	305	1515	.	.	N	.	.	.	.	.	N	.	N	.	.	.	.	.	.	.	G	G	G	G	G	G	G	N	G	N	G	.	.	.	.	.	.	.	.	.
974	385840	C	T	NON_SYNONYMOUS_CODING	YPO0371	mutL	DNA mismatch repair protein	P/L	cCc/cTc	285	1908	.	.	N	.	.	.	.	T	T	.	.	.	.	.	.	.	.	.	.	.	N	.	.	.	.	.	.	.	.	.	.	.	.	.	.	.	.	.
976	386869	C	T	NON_SYNONYMOUS_CODING	YPO0371	mutL	DNA mismatch repair protein	A/V	gCa/gTa	628	1908	.	.	N	N	.	.	.	.	.	.	N	.	N	.	.	T	T	T	N	N	N	T	T	T	T	T	T	N	T	N	.	.	.	.	.	.	.	.
1010	405269	T	C	NON_SYNONYMOUS_CODING	YPO0388	YPO0388	hypothetical protein	L/P	cTc/cCc	54	1317	N	.	N	.	.	.	.	.	.	.	N	.	.	.	N	.	.	.	.	N	.	.	.	.	.	.	N	N	C	N	.	N	.	.	.	N	N	.
1042	422329	A	G	NON_SYNONYMOUS_CODING	YPO0405	YPO0405	phosphoenolpyruvate-protein phosphotransferase	N/S	aAc/aGc	191	2559	.	.	N	N	.	.	.	.	.	.	.	.	.	.	.	.	.	.	.	G	N	N	G	N	N	N	N	N	N	.	.	.	.	.	.	.	.	.
1044	423589	C	T	NON_SYNONYMOUS_CODING	YPO0405	YPO0405	phosphoenolpyruvate-protein phosphotransferase	A/V	gCa/gTa	611	2559	.	.	N	.	.	.	.	.	.	.	N	N	.	.	.	.	.	.	.	N	.	.	.	.	N	N	N	N	T	.	.	.	.	.	.	.	.	.
1046	424391	A	G	NON_SYNONYMOUS_CODING	YPO0406	YPO0406	hypothetical protein	F/S	tTc/tCc	160	492	.	N	N	N	.	.	.	.	N	N	.	.	N	.	.	.	.	.	.	.	.	.	.	.	G	G	N	N	G	.	.	.	.	.	.	.	.	.
1053	426174	C	T	NON_SYNONYMOUS_CODING	YPO0408	YPO0408	aldolase	A/T	Gcc/Acc	76	876	.	.	.	.	.	.	N	T	T	T	N	T	N	T	N	T	T	T	T	T	N	T	T	T	T	N	N	N	T	.	.	.	.	.	.	.	.	.
1114	459396	A	G	NON_SYNONYMOUS_CODING	YPO0437	deoA	pseudo	M/V	Atg/Gtg	402	1319	.	.	.	.	.	.	.	.	.	N	.	.	.	.	.	.	.	.	.	.	.	N	.	.	.	.	N	G	G	.	.	.	.	.	.	.	.	.
1152	473704	G	C	NON_SYNONYMOUS_CODING	YPO0451	YPO0451	cation-transporting P-type ATPase	A/G	gCc/gGc	582	2727	.	.	N	.	.	.	N	.	.	.	N	.	.	.	.	.	.	.	.	.	N	.	.	.	.	N	.	N	C	.	.	.	.	.	.	.	.	.
1157	479675	A	T	NON_SYNONYMOUS_CODING	YPO0455	gpmB	phosphoglycerate mutase	T/S	Aca/Tca	160	648	.	.	N	.	.	.	.	.	.	N	.	.	.	.	N	.	.	.	.	N	N	T	T	T	T	T	N	T	T	.	.	.	.	.	.	.	.	.
1179	485510	C	T	NON_SYNONYMOUS_CODING	YPO0459	thrA	bifunctional aspartokinase I%2Fhomoserine dehydrogenase I	P/S	Cca/Tca	706	2460	.	N	N	.	.	.	.	T	T	.	N	.	.	.	N	.	.	.	.	.	.	.	.	.	.	.	.	N	.	.	.	.	.	.	.	.	.	.
1187	493424	C	A	NON_SYNONYMOUS_CODING	YPO0465	YPO0465	transport protein	A/D	gCt/gAt	422	1389	.	.	N	N	.	.	.	.	.	.	N	N	.	.	N	.	.	.	N	N	N	N	A	A	A	N	N	N	A	.	.	.	.	.	.	.	.	.
1236	519383	G	A	NON_SYNONYMOUS_CODING	YPO0486	folA	dihydrofolate reductase	M/I	atG/atA	95	483	.	.	.	.	.	.	.	.	.	.	N	.	.	.	N	.	.	.	.	.	.	.	.	.	N	.	N	N	A	.	.	.	.	.	.	.	.	.
1258	534372	C	T	NON_SYNONYMOUS_CODING	YPO0501	YPO0501	hypothetical protein	R/C	Cgt/Tgt	30	1512	.	.	.	N	.	.	.	.	.	.	.	.	.	.	.	.	.	.	.	.	.	.	.	.	T	T	T	T	T	.	.	.	.	.	.	.	.	.
1260	534684	C	T	NON_SYNONYMOUS_CODING	YPO0501	YPO0501	hypothetical protein	R/C	Cgt/Tgt	134	1512	.	.	N	.	.	.	.	.	.	.	.	.	.	.	.	.	.	.	.	.	.	.	.	.	.	N	.	.	T	.	.	.	.	.	.	.	.	.
1262	535710	C	T	NON_SYNONYMOUS_CODING	YPO0501	YPO0501	hypothetical protein	R/C	Cgc/Tgc	476	1512	.	N	.	N	T	T	T	T	T	N	N	T	T	T	N	T	T	T	T	T	N	T	T	T	N	T	N	N	T	.	.	.	.	.	.	.	.	.
1264	537147	G	T	NON_SYNONYMOUS_CODING	YPO0504	YPO0504	hypothetical protein	G/C	Ggt/Tgt	41	1845	.	.	.	N	.	.	.	.	.	.	.	.	.	.	N	.	.	.	.	.	N	.	.	.	.	.	.	N	T	.	.	.	.	.	.	.	.	.
1267	537588	G	A	NON_SYNONYMOUS_CODING	YPO0504	YPO0504	hypothetical protein	D/N	Gat/Aat	188	1845	.	.	.	.	.	.	.	.	.	.	.	.	.	.	.	.	.	.	.	.	.	.	.	.	A	A	A	N	A	.	.	.	.	.	.	.	.	.
1270	538054	C	T	NON_SYNONYMOUS_CODING	YPO0504	YPO0504	hypothetical protein	P/L	cCc/cTc	343	1845	.	N	N	N	.	.	.	.	.	.	.	N	.	.	N	.	.	.	.	.	N	.	.	.	.	.	N	N	T	.	.	.	.	.	.	.	.	.
1280	541581	C	T	NON_SYNONYMOUS_CODING	YPO0506	clpB	Clp ATPase	R/C	Cgc/Tgc	578	2604	.	N	.	N	.	.	.	.	.	N	N	.	.	.	.	T	T	T	T	T	T	T	T	T	N	T	T	N	T	.	.	.	N	.	.	.	.	.
1284	543433	G	C	NON_SYNONYMOUS_CODING	YPO0507	YPO0507	hypothetical protein	A/P	Gcc/Ccc	293	2349	.	N	N	N	.	.	N	.	.	N	.	.	.	.	.	.	.	.	N	.	.	.	.	.	.	.	.	C	C	.	.	.	.	.	.	.	.	.
1313	551648	T	C	NON_SYNONYMOUS_CODING	YPO0514	YPO0514	hypothetical protein	M/T	aTg/aCg	149	1611	.	.	N	.	.	.	.	.	.	N	C	.	.	.	.	.	.	.	.	.	.	.	.	.	.	.	.	.	.	.	.	.	.	.	.	.	.	.
1316	555321	C	A	NON_SYNONYMOUS_CODING	YPO0515	YPO0515	hypothetical protein	S/Y	tCt/tAt	820	3453	.	.	N	.	.	.	.	.	A	.	N	.	.	.	.	.	.	.	.	.	.	.	.	.	N	.	.	.	.	.	.	.	.	.	.	.	.	.
1330	562627	G	A	NON_SYNONYMOUS_CODING	YPO0518	dinA	DNA polymerase II	A/V	gCa/gTa	19	2370	.	.	N	N	.	.	.	.	.	.	.	.	N	.	.	.	.	.	.	A	A	A	A	A	A	A	N	N	A	.	.	.	.	.	.	.	.	.
1341	566875	C	T	NON_SYNONYMOUS_CODING	YPO0522	tbpA	thiamine transporter substrate binding subunit	G/S	Ggc/Agc	38	993	.	.	.	.	N	.	.	.	.	.	.	N	.	.	N	.	.	.	.	T	N	.	.	.	.	N	N	N	.	.	.	.	.	.	.	.	.	.
1362	576594	G	T	NON_SYNONYMOUS_CODING	YPO0532	leuB	3-isopropylmalate dehydrogenase	A/E	gCa/gAa	60	1092	.	N	N	.	.	.	.	.	.	N	.	N	.	.	.	.	.	.	.	.	N	.	.	.	.	.	.	N	T	.	.	.	.	.	.	.	.	.
1366	576977	T	G	NON_SYNONYMOUS_CODING	YPO0533	leuA	2-isopropylmalate synthase	K/T	aAa/aCa	454	1563	.	N	N	N	.	.	.	.	.	.	.	.	.	.	.	.	.	.	.	.	N	.	.	.	G	G	N	N	G	.	.	.	.	.	.	.	.	.
1377	584341	G	T	NON_SYNONYMOUS_CODING	YPO0539	ilvI	acetolactate synthase 3 catalytic subunit	G/C	Ggt/Tgt	109	1728	.	.	.	.	.	.	.	.	.	.	.	.	.	.	.	.	.	.	.	.	.	.	.	.	.	.	.	.	T	.	.	.	.	.	.	.	.	.
1382	585623	C	T	NON_SYNONYMOUS_CODING	YPO0539	ilvI	acetolactate synthase 3 catalytic subunit	S/F	tCc/tTc	536	1728	.	.	N	.	.	.	N	.	.	.	.	.	.	.	.	.	.	.	.	.	.	.	.	.	.	.	.	.	T	.	.	.	.	.	.	.	.	.
1423	601781	A	G	NON_SYNONYMOUS_CODING	YPO0556	murC	UDP-N-acetylmuramate--L-alanine ligase	T/A	Aca/Gca	161	1476	.	.	.	.	.	.	.	.	.	.	.	.	.	.	N	.	.	.	.	.	N	.	G	.	.	.	N	.	.	.	.	.	.	.	.	.	.	.
1426	603776	T	G	NON_SYNONYMOUS_CODING	YPO0558	ftsQ	cell division protein FtsQ	V/G	gTg/gGg	29	828	.	.	.	N	.	.	.	.	.	N	.	.	.	.	N	G	G	G	G	G	N	G	G	G	G	G	N	G	G	.	.	.	.	.	.	.	.	.
1432	604640	G	A	NON_SYNONYMOUS_CODING	YPO0559	ftsA	cell division protein FtsA	M/I	atG/atA	32	1257	.	N	N	N	.	.	.	.	.	.	.	.	.	.	N	.	.	.	N	N	N	.	.	.	N	N	N	N	A	.	.	.	N	.	.	.	.	.
1458	653607	T	G	NON_SYNONYMOUS_CODING	YPO0599	YPO0599	adhesin	L/R	cTg/cGg	1430	9888	.	.	N	.	.	.	.	.	.	.	.	.	.	.	.	.	.	.	.	.	.	.	.	.	G	.	.	N	N	.	.	.	.	.	.	.	.	.
1489	709221	C	T	NON_SYNONYMOUS_CODING	YPO0651	YPO0651	signal transduction protein	S/N	aGt/aAt	73	624	.	N	.	N	.	.	.	.	.	.	.	.	.	.	.	.	.	.	.	.	.	.	.	.	.	.	.	T	T	.	.	.	N	.	.	.	.	.
1507	715742	G	T	NON_SYNONYMOUS_CODING	YPO0655	asoB	hypothetical protein	L/F	ttG/ttT	22	1251	.	N	.	N	T	T	T	T	T	N	N	T	T	T	T	T	T	T	T	T	T	T	T	T	T	T	T	N	T	.	.	.	.	.	.	.	.	.
1526	719398	C	T	NON_SYNONYMOUS_CODING	YPO0659	YPO0659	hypothetical protein	P/L	cCc/cTc	62	783	.	.	N	.	.	.	.	.	.	.	.	.	N	.	.	.	.	.	.	.	.	.	.	.	.	N	.	N	T	.	.	.	.	.	.	.	.	.
1530	720689	T	C	NON_SYNONYMOUS_CODING	YPO0660	YPO0660	hypothetical protein	D/G	gAc/gGc	292	1161	.	.	.	N	.	.	.	.	.	.	.	C	.	.	.	.	.	.	.	.	.	.	.	.	.	.	.	.	.	.	.	.	.	.	.	.	.	.
1557	734301	G	T	NON_SYNONYMOUS_CODING	YPO0673	sufI	repressor protein for FtsI	G/V	gGc/gTc	13	1425	.	.	N	.	.	.	.	.	.	.	T	.	.	.	.	.	.	.	.	.	.	.	.	.	.	.	.	.	.	.	.	.	.	.	.	.	.	.
1596	740276	C	A	NON_SYNONYMOUS_CODING	YPO0678	YPO0678	iron-containing alcohol dehydrogenase	V/F	Gtc/Ttc	166	1158	.	N	N	.	.	.	.	.	.	N	.	.	.	.	.	.	.	.	.	.	N	.	.	.	.	.	N	.	A	.	.	.	N	.	.	.	.	.
1604	743998	C	T	NON_SYNONYMOUS_CODING	YPO0681	metC	cystathionine beta-lyase	A/T	Gca/Aca	75	1212	.	.	N	N	.	.	.	.	.	.	.	.	.	.	N	.	.	.	.	.	.	.	.	.	.	.	.	N	T	.	.	.	.	.	.	.	.	.
1620	759574	T	G	NON_SYNONYMOUS_CODING	YPO0698	YPO0698	outer membrane usher protein	V/G	gTc/gGc	382	2481	.	.	N	N	.	.	.	.	.	N	.	.	.	.	.	.	.	.	G	G	N	G	G	G	N	G	N	N	N	.	.	.	.	.	.	.	.	.
1636	765283	G	T	NON_SYNONYMOUS_CODING	YPO0702	YPO0702	hypothetical protein	G/V	gGt/gTt	120	996	.	N	N	N	.	.	.	.	.	.	.	.	.	.	.	.	.	.	.	N	N	.	.	.	N	T	N	N	N	.	.	.	.	.	.	.	.	.
1705	862334	C	T	NON_SYNONYMOUS_CODING	YPO0785	ptsP	fused phosphoenolpyruvate-protein phosphotransferase PtsP%2FGAF domain-containing protein	G/R	Ggg/Agg	452	2247	.	.	N	N	.	.	.	T	T	.	.	N	.	.	N	N	.	.	.	.	N	.	.	.	.	.	N	N	.	.	.	.	.	.	.	N	N	.
1743	871898	G	T	NON_SYNONYMOUS_CODING	YPO0794	bisC	biotin sulfoxide reductas2	T/K	aCg/aAg	714	2262	.	.	N	.	.	.	.	.	N	.	.	.	.	.	.	.	T	T	T	T	T	T	T	T	T	T	N	N	T	.	.	.	.	.	.	.	.	.
1745	872238	C	T	NON_SYNONYMOUS_CODING	YPO0794	bisC	biotin sulfoxide reductas2	D/N	Gat/Aat	601	2262	.	N	N	N	.	.	.	.	.	.	.	.	.	.	.	.	.	.	.	.	.	.	.	.	.	N	.	T	T	.	.	.	.	.	.	.	.	.
1783	900387	T	C	NON_SYNONYMOUS_CODING	YPO0822	YPO0822	hypothetical protein	V/A	gTa/gCa	310	951	.	N	N	N	.	.	.	.	.	.	N	N	N	.	N	N	N	.	.	.	N	.	.	C	N	.	N	N	.	.	.	.	.	.	.	.	.	.
1785	902406	C	T	NON_SYNONYMOUS_CODING	YPO0823	YPO0823	hypothetical protein	T/I	aCc/aTc	628	2187	.	N	N	N	.	.	.	.	N	.	.	.	.	.	.	.	.	.	.	.	N	.	.	.	N	T	N	T	T	N	.	.	N	.	.	.	.	N
1824	918811	T	C	NON_SYNONYMOUS_CODING	YPO0839	kduD2	2-deoxy-D-gluconate 3-dehydrogenase	V/A	gTa/gCa	10	756	.	N	N	N	.	.	.	.	.	N	.	.	.	.	.	.	.	.	.	.	.	C	C	C	N	C	C	C	C	.	.	.	.	.	.	.	.	.
1832	922118	G	A	NON_SYNONYMOUS_CODING	YPO0842	YPO0842	sulfatase	G/R	Gga/Aga	6	1608	.	.	N	N	.	.	.	N	N	.	.	.	.	.	.	.	.	.	N	N	.	.	.	.	.	N	.	N	A	N	.	.	.	.	.	.	.	.
1835	922760	C	A	NON_SYNONYMOUS_CODING	YPO0842	YPO0842	sulfatase	Q/K	Caa/Aaa	220	1608	.	.	.	.	.	.	A	A	A	A	N	A	A	A	A	A	A	A	A	A	A	A	A	A	A	A	A	N	A	.	.	.	.	.	.	.	.	.
1841	925844	G	A	NON_SYNONYMOUS_CODING	YPO0844	gatY	tagatose-bisphosphate aldolase	G/D	gGc/gAc	139	855	.	N	N	N	.	.	.	.	.	.	.	.	.	.	N	.	.	.	A	A	N	A	A	A	A	A	N	N	A	.	.	.	.	.	.	.	.	.
1867	937578	T	A	NON_SYNONYMOUS_CODING	YPO0852	bgaB	beta-galactosidase	H/L	cAt/cTt	216	2061	.	.	N	.	.	.	.	.	.	.	N	.	.	N	.	.	.	.	.	.	.	.	.	.	.	.	.	N	A	.	.	.	.	.	.	.	.	.
1925	966600	T	C	NON_SYNONYMOUS_CODING	YPO0880	YPO0880	primase	Y/H	Tat/Cat	535	2292	.	N	N	.	.	.	.	.	.	.	N	.	.	.	.	.	C	C	.	.	N	.	.	.	.	.	N	N	.	.	.	.	.	.	.	.	.	.
1952	981127	C	A	NON_SYNONYMOUS_CODING	YPO0895	creC	sensory histidine kinase CreC	M/I	atG/atT	173	1419	.	.	.	N	A	A	A	A	A	A	A	A	A	A	A	A	A	A	A	A	A	A	A	A	A	A	A	A	A	.	.	.	.	.	.	.	.	.
1965	985691	G	A	NON_SYNONYMOUS_CODING	YPO0900	YPO0900	hemolysin III	A/V	gCc/gTc	63	702	.	.	N	.	.	.	.	.	.	N	.	.	.	.	.	.	.	.	.	.	N	.	.	.	A	A	N	N	A	.	.	.	.	.	.	.	.	.
1988	994965	A	G	NON_SYNONYMOUS_CODING	YPO0907	gcvT	glycine cleavage system aminomethyltransferase T	F/L	Ttc/Ctc	323	1098	.	.	.	N	.	G	G	G	G	G	G	G	G	G	G	G	G	G	G	G	N	G	G	G	G	G	G	G	G	.	.	.	.	.	.	.	.	.
1996	998733	G	A	NON_SYNONYMOUS_CODING	YPO0909	ubiH	2-octaprenyl-6-methoxyphenyl hydroxylase	S/F	tCt/tTt	164	1179	.	.	N	.	.	.	.	.	.	.	.	.	.	.	.	.	.	.	.	.	.	.	.	.	.	.	.	N	A	.	.	.	.	.	.	.	.	.
2077	1028600	T	G	NON_SYNONYMOUS_CODING	YPO0936	YPO0936	hypothetical protein	D/E	gaT/gaG	110	564	.	N	N	N	.	.	.	.	.	.	G	G	G	G	G	G	G	G	G	G	N	G	G	G	G	G	N	N	G	.	.	.	.	.	.	.	.	.
2091	1035270	C	T	NON_SYNONYMOUS_CODING	YPO0944	yggT	hypothetical protein	H/Y	Cat/Tat	30	291	.	.	N	N	.	.	.	.	.	N	.	.	.	.	.	N	.	.	.	N	.	.	.	.	T	T	T	T	T	.	.	.	.	.	.	.	.	.
2096	1041531	C	A	NON_SYNONYMOUS_CODING	YPO0947	YPO0947	virulence determinant	G/C	Ggt/Tgt	1761	9333	.	.	.	N	.	.	.	.	.	.	N	.	.	.	.	.	.	.	N	.	.	.	.	.	.	.	.	.	A	.	.	.	.	.	.	N	.	.
2099	1047440	C	T	NON_SYNONYMOUS_CODING	YPO0948	YPO0948	pseudo	G/S	Ggt/Agt	210	755	.	.	.	.	.	.	.	.	.	.	N	.	.	.	.	.	.	.	.	.	N	.	.	.	.	.	.	T	T	.	.	.	.	.	.	.	.	.
2148	1103098	T	G	NON_SYNONYMOUS_CODING	YPO0993	iucD	siderophore biosynthesis protein IucD	C/G	Tgc/Ggc	372	1329	.	.	.	.	.	G	N	G	G	G	G	G	G	G	G	G	G	G	G	G	G	G	G	G	G	G	G	G	G	.	.	.	.	.	.	.	.	.
2173	1162813	C	A	NON_SYNONYMOUS_CODING	YPO1022	argA	N-acetylglutamate synthase	E/D	gaG/gaT	94	1326	.	.	.	.	.	.	.	A	A	A	A	A	A	A	A	A	A	A	A	A	A	A	A	A	A	N	A	N	A	N	.	.	.	.	.	.	.	.
2185	1166427	C	T	NON_SYNONYMOUS_CODING	YPO1025	mltA	murein transglycosylase A	P/S	Cct/Tct	376	1173	.	.	N	N	.	N	N	N	N	.	N	N	N	N	N	.	.	N	N	.	N	N	N	.	T	N	N	N	T	N	.	N	.	N	N	N	N	.
2187	1167079	G	T	NON_SYNONYMOUS_CODING	YPO1026	YPO1026	hypothetical protein	A/S	Gcg/Tcg	155	828	.	.	N	N	.	.	.	.	.	.	N	N	T	T	T	T	T	T	T	T	N	N	T	T	N	T	N	N	T	.	.	.	.	.	.	.	.	.
2233	1184875	G	A	NON_SYNONYMOUS_CODING	YPO1043	ampM	methionine aminopeptidase	R/C	Cgc/Tgc	19	792	.	.	.	.	.	.	.	.	.	.	.	.	.	.	.	.	.	.	.	.	.	.	.	.	.	.	.	.	A	.	.	.	.	.	.	.	.	.
2265	1196931	A	T	NON_SYNONYMOUS_CODING	YPO1054	lpxD	UDP-3-O-%5B3-hydroxymyristoyl%5D glucosamine N-acyltransferase	I/F	Atc/Ttc	172	1023	.	N	N	N	.	.	.	.	.	.	.	.	.	.	N	.	.	.	T	T	T	T	T	T	T	T	N	N	T	.	.	.	.	.	.	.	.	.
2272	1200417	C	T	NON_SYNONYMOUS_CODING	YPO1058	rnhB	ribonuclease HII	H/Y	Cat/Tat	100	597	.	N	N	N	.	.	.	.	.	N	.	N	.	.	N	T	T	T	N	N	N	T	T	T	N	T	N	T	T	.	.	.	.	.	.	.	.	.
2281	1205713	C	A	NON_SYNONYMOUS_CODING	YPO1061	YPO1061	hypothetical protein	P/Q	cCg/cAg	66	399	.	.	.	.	.	.	N	.	.	N	.	.	.	.	.	.	.	.	.	.	.	.	.	.	.	.	.	N	A	.	.	.	.	.	.	.	.	.
2300	1209469	C	T	NON_SYNONYMOUS_CODING	YPO1066	YPO1066	peptidyl-tRNA hydrolase domain-containing protein	H/Y	Cat/Tat	38	417	.	.	N	.	.	.	.	.	.	.	.	.	.	.	.	.	.	.	.	.	.	.	.	.	.	.	.	T	T	.	.	.	.	.	.	.	.	.
2301	1209475	C	T	NON_SYNONYMOUS_CODING	YPO1066	YPO1066	peptidyl-tRNA hydrolase domain-containing protein	R/C	Cgc/Tgc	40	417	.	.	N	.	.	.	.	.	.	.	.	.	T	T	.	.	.	.	.	.	.	.	.	.	.	.	.	.	.	.	.	.	.	.	.	.	.	.
2320	1215778	C	T	NON_SYNONYMOUS_CODING	YPO1073	metN	DL-methionine transporter ATP-binding protein	S/N	aGc/aAc	169	1032	.	.	N	N	.	.	.	.	.	N	N	.	.	.	.	.	.	.	.	.	N	.	.	.	.	.	N	.	T	.	.	.	.	.	.	.	.	.
2330	1226015	G	T	NON_SYNONYMOUS_CODING	YPO1078	mltD	membrane-bound lytic murein transglycosylase D	N/K	aaC/aaA	359	1428	.	N	N	N	.	.	.	.	.	N	.	.	.	.	N	.	.	.	.	.	N	.	.	.	.	.	T	.	.	.	.	.	.	.	.	.	.	.
2341	1229937	G	A	NON_SYNONYMOUS_CODING	YPO1082	dnaQ	DNA polymerase III subunit epsilon	G/S	Ggc/Agc	236	765	.	.	.	N	.	.	.	.	.	.	.	.	.	.	.	A	A	A	A	A	A	A	A	A	A	A	A	N	A	.	.	.	.	.	.	.	.	.
2370	1253737	C	T	NON_SYNONYMOUS_CODING	YPO1109	sdhC	succinate dehydrogenase cytochrome b556 large membrane subunit	T/I	aCc/aTc	117	390	.	.	N	N	.	.	N	.	.	.	.	.	.	.	N	.	.	.	.	.	.	.	.	.	.	N	T	T	T	.	.	.	N	.	.	.	.	.
2385	1257739	A	G	NON_SYNONYMOUS_CODING	YPO1113	sucA	2-oxoglutarate dehydrogenase E1	I/V	Atc/Gtc	245	2808	.	N	.	.	.	.	.	.	.	N	.	.	.	.	.	N	.	.	.	.	.	.	.	.	.	.	.	.	G	.	.	.	.	.	.	.	.	.
2400	1266393	C	T	NON_SYNONYMOUS_CODING	YPO1118	cydB	cytochrome D ubiquinol oxidase subunit II	P/S	Cca/Tca	276	1140	.	.	N	.	.	.	.	.	.	.	.	.	.	.	.	.	.	.	.	.	.	.	.	.	.	.	.	T	T	.	.	.	.	.	.	.	.	.
2423	1276039	C	T	NON_SYNONYMOUS_CODING	YPO1129	YPO1129	zinc transporter ZitB	E/K	Gaa/Aaa	206	939	.	.	.	.	.	.	.	.	.	.	.	T	T	T	T	T	T	T	T	T	T	T	T	T	T	T	T	T	T	.	.	.	N	.	.	.	.	.
2511	1326073	G	A	NON_SYNONYMOUS_CODING	YPO1177	dld	D-lactate dehydrogenase	L/F	Ctc/Ttc	535	1716	.	.	.	N	.	.	.	.	.	N	N	N	.	.	.	.	.	.	.	.	.	A	.	.	.	.	.	N	.	.	.	.	.	.	.	.	.	.
2516	1328080	C	T	NON_SYNONYMOUS_CODING	YPO1178	cyaB	adenylate cyclase	P/S	Cca/Tca	67	540	.	N	N	N	.	.	.	.	.	N	.	.	N	.	N	.	.	.	.	.	.	.	.	.	.	N	N	T	T	.	.	.	.	.	.	.	.	.
2533	1336585	C	T	NON_SYNONYMOUS_CODING	YPO1187	YPO1187	substrate-binding periplasmic transport protein	A/V	gCc/gTc	313	1269	.	.	N	N	.	.	.	.	.	.	N	T	T	T	T	T	T	T	T	T	N	T	T	T	T	T	T	T	T	.	.	.	.	.	.	.	.	.
2542	1340345	C	T	NON_SYNONYMOUS_CODING	YPO1190	YPO1190	ABC transporter ATP-binding protein	T/I	aCt/aTt	211	837	.	.	N	.	.	.	N	.	N	.	N	.	N	.	N	.	.	.	N	.	.	.	.	.	.	N	N	T	T	N	.	.	.	.	.	.	.	.
2558	1348342	T	G	NON_SYNONYMOUS_CODING	YPO1198	YPO1198	ABC transporter ATP-binding protein	D/E	gaT/gaG	167	939	.	.	N	.	.	.	.	.	.	.	N	G	N	G	G	G	G	G	G	G	N	G	G	G	G	G	G	G	G	.	.	.	.	.	.	.	.	.
2573	1352630	G	A	NON_SYNONYMOUS_CODING	YPO1201	YPO1201	amino acid decarboxylase	G/D	gGt/gAt	379	2307	.	.	.	N	.	.	.	.	.	.	N	.	.	.	.	.	.	.	A	A	A	A	A	A	A	A	A	A	A	.	.	.	.	.	.	.	.	.
2583	1354677	C	T	NON_SYNONYMOUS_CODING	YPO1203	YPO1203	hypothetical protein	G/E	gGg/gAg	154	891	.	N	N	N	.	.	N	.	.	.	N	N	.	.	.	T	T	T	T	T	N	T	T	T	N	N	N	N	T	.	.	.	.	.	.	.	.	.
2668	1386266	C	T	NON_SYNONYMOUS_CODING	YPO1226	YPO1226	transport protein	E/K	Gaa/Aaa	467	1497	.	.	.	.	.	.	.	.	.	.	.	.	.	.	N	.	.	.	.	.	.	.	.	.	.	.	T	.	.	.	.	.	N	.	.	.	.	.
2696	1395847	C	A	NON_SYNONYMOUS_CODING	YPO1235	YPO1235	hypothetical protein	R/S	Cgt/Agt	412	1314	.	.	N	N	.	.	N	.	.	N	.	.	.	.	N	.	.	.	A	N	N	A	A	A	N	A	N	N	A	.	.	.	.	.	.	.	.	.
2723	1418352	G	A	NON_SYNONYMOUS_CODING	YPO1260	YPO1260	hypothetical protein	A/V	gCc/gTc	67	1797	.	.	N	N	.	.	.	.	.	N	.	A	A	A	A	A	A	A	A	A	A	A	A	A	A	A	A	A	A	.	.	.	.	.	.	.	N	.
2727	1424146	C	T	NON_SYNONYMOUS_CODING	YPO1266	rsuA	16S rRNA pseudouridylate synthase A	A/V	gCc/gTc	215	708	.	.	N	N	.	T	T	T	T	N	N	T	T	T	N	T	T	T	T	T	N	T	T	T	T	T	N	N	T	.	.	.	.	.	.	.	.	.
2728	1424527	C	T	NON_SYNONYMOUS_CODING	YPO1267	bcr	bicyclomycin%2Fmultidrug efflux system	P/S	Cca/Tca	67	1200	.	.	N	.	.	.	.	N	N	N	N	.	.	.	N	.	.	.	N	.	.	N	.	.	.	.	N	N	T	N	.	.	.	.	.	.	.	.
2738	1431778	C	T	NON_SYNONYMOUS_CODING	YPO1273	YPO1273	substrate-binding transport protein	M/I	atG/atA	221	1809	.	.	N	.	.	.	.	.	.	N	.	.	.	.	.	.	.	.	.	.	.	.	.	.	N	N	.	.	T	.	.	.	.	.	.	.	.	.
2740	1432873	C	T	NON_SYNONYMOUS_CODING	YPO1274	YPO1274	pseudo	A/T	Gct/Act	411	1582	.	.	.	.	.	.	.	.	.	.	.	.	.	.	.	.	.	.	.	.	.	.	.	.	.	N	.	T	T	.	.	.	.	.	.	.	.	.
2744	1435259	G	A	NON_SYNONYMOUS_CODING	YPO1275	spr	outer membrane lipoprotein	P/S	Cct/Tct	6	585	.	.	.	N	.	.	.	.	.	.	A	A	A	A	A	A	A	A	A	A	A	A	A	A	A	A	N	N	A	.	.	.	.	.	.	N	.	.
2758	1441862	G	T	NON_SYNONYMOUS_CODING	YPO1283	uxuA	mannonate dehydratase	A/S	Gct/Tct	218	1194	.	.	.	.	.	.	.	.	.	N	.	.	.	.	.	.	.	.	.	.	.	.	.	.	.	.	.	T	T	.	.	.	.	.	.	.	.	.
2793	1449534	C	T	NON_SYNONYMOUS_CODING	YPO1290	YPO1290	aldehyde dehydrogenase	A/V	gCg/gTg	364	1497	.	.	.	N	.	N	N	.	.	N	N	N	.	.	.	T	T	T	N	N	N	N	T	T	T	N	N	N	T	N	.	.	N	.	.	.	N	.
2804	1452945	C	T	NON_SYNONYMOUS_CODING	YPO1293	YPO1293	periplasmic carbohydrate-binding transport protein	T/I	aCc/aTc	196	1089	.	.	N	.	.	.	T	T	T	N	N	T	T	T	N	T	T	T	T	T	N	T	T	T	T	T	T	N	T	.	.	.	.	.	.	.	.	.
2808	1455700	T	G	NON_SYNONYMOUS_CODING	YPO1295	YPO1295	ABC transporter integral membrane protein	W/G	Tgg/Ggg	179	999	.	.	N	N	.	.	.	.	N	N	.	N	.	.	N	N	G	G	.	N	N	.	.	.	.	.	N	N	.	.	.	.	.	.	.	.	.	.
2809	1455880	G	A	NON_SYNONYMOUS_CODING	YPO1295	YPO1295	ABC transporter integral membrane protein	A/T	Gca/Aca	239	999	.	.	N	.	.	.	.	.	.	.	.	.	.	.	.	.	.	.	.	A	.	.	.	.	.	.	.	N	.	.	.	.	N	.	.	.	.	.
2843	1474048	T	C	NON_SYNONYMOUS_CODING	YPO1311	YPO1311	FecCD family membrane transport protein	L/S	tTg/tCg	58	1083	.	.	.	N	C	C	C	C	C	C	C	C	C	C	C	C	C	C	C	C	C	C	C	C	C	N	C	N	C	.	.	.	.	.	.	.	.	.
2858	1479468	A	G	NON_SYNONYMOUS_CODING	YPO1315	YPO1315	hydrolase	V/A	gTt/gCt	76	651	.	.	.	.	.	.	.	.	.	.	.	.	.	.	.	G	G	G	G	G	G	G	G	G	G	G	G	G	G	.	.	.	.	.	.	.	.	.
2870	1482837	G	A	NON_SYNONYMOUS_CODING	YPO1318	YPO1318	ABC transporter ATP-binding protein	A/T	Gct/Act	181	987	.	.	N	.	.	.	.	.	.	.	.	.	.	.	N	.	.	.	.	.	.	.	.	.	.	.	N	N	A	.	.	.	N	.	.	.	.	.
2885	1487009	C	T	NON_SYNONYMOUS_CODING	YPO1321	dcrA	serine transporter	R/Q	cGa/cAa	75	1302	.	.	N	.	.	.	.	.	.	.	.	.	.	.	.	.	.	.	.	.	.	T	.	.	.	.	.	.	.	.	.	.	N	.	.	.	.	.
2940	1510413	C	T	NON_SYNONYMOUS_CODING	YPO1346	YPO1346	hypothetical protein	H/Y	Cac/Tac	59	789	.	.	.	.	.	.	.	.	.	.	N	.	.	.	.	.	.	.	.	T	T	T	T	T	T	T	N	N	T	.	.	.	.	.	.	.	.	.
2977	1523531	C	T	NON_SYNONYMOUS_CODING	YPO1358	poxB	pyruvate dehydrogenase	E/K	Gaa/Aaa	50	1722	.	.	N	.	.	.	.	.	.	.	N	T	.	.	.	.	.	.	.	.	N	.	.	.	.	N	.	.	.	.	.	.	.	.	.	.	.	.
2988	1527266	C	A	NON_SYNONYMOUS_CODING	YPO1361	YPO1361	hypothetical protein	G/V	gGa/gTa	148	897	.	.	N	N	.	.	.	.	.	.	.	.	.	.	.	.	.	.	.	.	N	.	.	.	A	A	N	N	A	.	.	.	.	.	.	.	.	.
3061	1559392	C	T	NON_SYNONYMOUS_CODING	YPO1383	pfl	formate acetyltransferase 1	V/I	Gtt/Att	316	2283	.	N	N	N	.	.	.	.	.	.	N	.	.	.	.	.	.	.	.	.	.	.	.	.	T	N	N	N	N	.	.	.	.	.	.	.	.	.
3077	1564424	C	T	NON_SYNONYMOUS_CODING	YPO1386	ansB	L-asparaginase II	T/I	aCa/aTa	188	1038	.	N	.	N	.	.	.	.	.	.	.	.	N	.	N	.	.	.	N	.	.	.	.	.	T	T	N	N	T	.	.	.	.	.	.	.	.	.
3141	1595406	C	A	NON_SYNONYMOUS_CODING	YPO1407	YPO1407	hypothetical protein	P/Q	cCa/cAa	490	1857	.	.	.	.	.	.	.	A	A	N	N	A	A	A	A	A	A	A	A	A	N	A	A	A	A	A	N	N	A	.	.	.	N	.	.	.	.	.
3156	1601478	G	A	NON_SYNONYMOUS_CODING	YPO1412	asnC	asparaginyl-tRNA synthetase	R/C	Cgc/Tgc	150	1401	.	.	.	.	.	.	.	.	.	.	.	.	.	.	.	.	.	.	.	.	.	.	.	.	.	.	.	.	A	.	.	.	.	.	.	.	.	.
3162	1603190	A	G	NON_SYNONYMOUS_CODING	YPO1413	pncB	nicotinate phosphoribosyltransferase	V/A	gTt/gCt	147	1206	.	.	.	.	.	G	G	G	G	G	G	G	G	G	G	G	G	G	G	G	G	G	G	G	G	G	G	G	G	.	.	.	.	.	.	.	.	.
3175	1606856	G	A	NON_SYNONYMOUS_CODING	YPO1414	pepN	aminopeptidase	A/T	Gca/Aca	838	2616	.	.	.	N	.	.	.	.	.	N	.	N	.	.	N	.	.	.	.	N	.	.	A	.	.	.	N	N	.	.	.	.	.	.	.	.	.	.
3186	1610931	G	A	NON_SYNONYMOUS_CODING	YPO1418	rlmL	23S rRNA m%282%29G2445 methyltransferase	M/I	atG/atA	124	2121	.	.	.	.	.	.	.	.	.	.	.	.	.	.	N	A	A	A	A	A	A	A	A	A	A	A	A	A	A	.	.	.	.	.	.	.	.	.
3197	1622386	G	T	NON_SYNONYMOUS_CODING	YPO1427b	YPO1427b	hypothetical protein	Q/K	Cag/Aag	108	411	.	.	N	.	.	.	.	.	.	.	N	N	N	.	.	.	.	.	N	.	N	.	.	.	T	T	T	N	T	.	.	.	.	.	.	.	.	.
3221	1644502	T	G	NON_SYNONYMOUS_CODING	YPO1451	YPO1451	oxidoreductase	K/N	aaA/aaC	328	2418	.	N	N	N	.	.	.	.	.	.	.	.	.	.	.	.	.	.	N	G	N	G	G	G	G	G	N	N	G	.	.	.	.	.	.	.	.	.
3258	1681451	C	T	NON_SYNONYMOUS_CODING	YPO1483	YPO1483	hypothetical protein	P/L	cCg/cTg	35	1602	.	.	.	N	.	T	T	T	T	N	N	T	T	T	N	T	T	T	T	T	N	T	T	T	T	T	N	N	T	.	.	.	.	.	.	.	.	.
3259	1681512	G	A	NON_SYNONYMOUS_CODING	YPO1483	YPO1483	hypothetical protein	M/I	atG/atA	55	1602	.	.	.	N	.	.	.	.	.	N	.	.	.	.	.	.	.	.	N	.	N	.	.	.	.	.	N	N	A	.	.	.	.	.	.	.	.	.
3282	1686435	C	T	NON_SYNONYMOUS_CODING	YPO1485	YPO1485	hypothetical protein	R/C	Cgt/Tgt	574	1764	.	N	N	N	.	.	.	T	T	N	.	.	.	.	.	.	.	.	.	.	.	.	.	.	.	.	.	N	.	.	.	.	.	.	.	.	.	.
3299	1696062	C	A	NON_SYNONYMOUS_CODING	YPO1494	moeB	molybdopterin biosynthesis protein MoeB	D/Y	Gat/Tat	6	768	.	.	N	N	.	A	N	A	A	A	N	A	A	A	A	A	A	A	A	A	A	A	A	A	A	A	A	N	A	.	.	.	.	.	.	.	.	.
3337	1715564	C	T	NON_SYNONYMOUS_CODING	YPO1510	sanA	hypothetical protein	A/T	Gca/Aca	238	738	.	.	.	.	.	.	.	.	.	.	.	.	.	.	.	.	.	.	T	T	T	T	T	T	T	T	T	T	T	.	.	.	N	.	.	.	.	.
3343	1721525	T	C	NON_SYNONYMOUS_CODING	YPO1515	YPO1515	multidrug resistance protein	M/V	Atg/Gtg	273	1182	.	N	N	.	.	.	N	.	N	.	N	.	N	.	.	.	.	.	.	.	.	.	.	.	.	.	C	.	N	.	.	.	.	.	.	.	.	.
3344	1722096	G	T	NON_SYNONYMOUS_CODING	YPO1515	YPO1515	multidrug resistance protein	F/L	ttC/ttA	82	1182	.	.	N	N	.	.	.	.	.	N	.	.	.	.	.	T	T	T	T	T	T	T	T	T	T	T	N	N	T	.	.	.	.	.	.	.	.	.
3485	1783493	T	G	NON_SYNONYMOUS_CODING	YPO1563	YPO1563	transmembrane transporter	L/V	Ttg/Gtg	131	1401	.	N	N	N	G	G	G	G	G	G	G	N	G	G	N	G	G	G	G	N	N	G	G	G	N	G	N	N	G	.	.	.	.	.	.	.	.	.
3491	1784444	G	A	NON_SYNONYMOUS_CODING	YPO1563	YPO1563	transmembrane transporter	A/T	Gcc/Acc	448	1401	.	.	N	.	.	.	.	.	.	.	.	.	.	.	.	A	A	A	A	A	A	A	A	A	A	A	A	N	A	.	.	.	.	.	.	.	.	.
3493	1784487	C	T	NON_SYNONYMOUS_CODING	YPO1563	YPO1563	transmembrane transporter	T/M	aCg/aTg	462	1401	.	.	.	N	.	.	.	.	.	.	.	.	.	.	.	.	.	.	.	.	.	N	T	T	T	N	N	T	T	N	.	.	.	.	.	.	.	.
3506	1785423	C	T	NON_SYNONYMOUS_CODING	YPO1565	YPO1565	oxidoreductase	T/I	aCa/aTa	21	741	.	.	N	.	.	.	N	.	.	.	N	.	.	.	N	.	.	.	.	.	N	.	.	.	T	N	N	N	T	.	.	.	.	.	.	.	.	.
3530	1792498	T	C	NON_SYNONYMOUS_CODING	YPO1571	yeeO	hypothetical protein	V/A	gTg/gCg	297	1431	.	.	N	N	.	.	.	.	.	N	.	.	.	.	.	.	.	.	.	.	N	.	.	.	C	C	C	C	C	.	.	.	.	.	.	.	.	.
3593	1814403	A	G	NON_SYNONYMOUS_CODING	YPO1590	rne	ribonuclease E	V/A	gTt/gCt	671	3666	.	.	N	.	.	.	N	.	.	.	N	.	G	G	.	.	.	.	N	.	.	.	.	.	.	.	N	N	.	N	.	.	.	.	.	.	.	.
3658	1853448	A	C	NON_SYNONYMOUS_CODING	YPO1628	lolE	outer membrane-specific lipoprotein transporter subunit LolE	E/A	gAa/gCa	355	1251	.	.	.	.	.	.	.	.	.	.	.	.	.	.	C	.	.	.	.	.	.	.	.	.	.	.	.	.	.	.	.	.	.	.	.	.	.	.
3696	1865954	C	T	NON_SYNONYMOUS_CODING	YPO1640	ymfC	pseudouridine synthase	E/K	Gag/Aag	47	627	.	.	N	N	.	.	.	.	.	.	.	.	.	.	.	.	.	.	N	.	.	.	.	.	.	.	.	N	T	.	.	.	.	.	.	.	.	.
3700	1869091	C	T	NON_SYNONYMOUS_CODING	YPO1643	YPO1643	hypothetical protein	M/I	atG/atA	37	261	.	N	.	.	.	.	.	.	.	.	.	.	.	.	.	.	.	.	N	.	.	.	.	.	.	.	T	N	.	.	.	.	.	.	.	.	.	.
3749	1884377	C	T	NON_SYNONYMOUS_CODING	YPO1656	YPO1656	hypothetical protein	P/S	Cca/Tca	60	192	.	.	.	.	.	.	.	.	.	.	.	.	.	.	N	.	.	.	.	.	.	.	.	.	N	T	N	T	T	.	.	.	.	.	.	.	.	.
3767	1889146	C	T	NON_SYNONYMOUS_CODING	YPO1661	mgtB	Mg%282%2B%29 transport ATPase protein B	A/V	gCg/gTg	205	2700	.	.	N	.	.	.	.	.	.	.	N	.	.	.	.	.	.	.	N	.	.	.	.	.	.	.	N	N	T	.	.	.	.	.	.	.	.	.
3778	1924850	G	A	NON_SYNONYMOUS_CODING	YPO1687	alr	alanine racemase	S/L	tCa/tTa	32	1230	.	.	N	N	.	.	.	.	.	.	.	.	.	.	N	.	.	.	.	.	.	.	.	.	N	.	N	N	A	.	.	.	.	.	.	.	.	.
3780	1927790	C	A	NON_SYNONYMOUS_CODING	YPO1689	YPO1689	lipoprotein	S/Y	tCt/tAt	344	1257	.	N	N	.	.	.	.	.	.	N	.	.	.	.	.	.	.	.	.	.	.	.	.	.	.	.	.	A	A	.	.	.	.	.	.	.	.	.
3817	1944344	G	C	NON_SYNONYMOUS_CODING	YPO1705	prc	carboxy-terminal protease	D/H	Gat/Cat	23	2073	.	N	.	.	.	.	N	.	.	N	.	.	.	.	.	.	.	.	.	.	.	.	.	.	.	N	C	.	.	.	.	.	N	.	.	.	.	.
3846	1953644	C	T	NON_SYNONYMOUS_CODING	YPO1710	htrE	fimbrial protein	P/S	Cct/Tct	373	1164	.	N	N	N	.	.	.	.	.	N	.	.	.	.	.	.	.	.	N	.	N	T	T	T	T	T	T	T	T	.	.	.	.	.	.	.	.	.
3857	1955864	C	A	NON_SYNONYMOUS_CODING	YPO1712	YPO1712	transport protein	A/S	Gcg/Tcg	17	1368	.	.	N	N	.	.	.	.	.	.	.	.	.	.	N	.	.	.	.	.	N	.	.	.	.	.	N	.	A	.	.	.	.	.	.	.	.	.
3874	1964676	C	T	NON_SYNONYMOUS_CODING	YPO1719	YPO1719	sugar-binding protein	V/I	Gtc/Atc	28	1293	.	.	N	N	.	.	.	.	.	.	.	.	.	.	.	.	.	.	.	.	N	.	T	T	T	T	T	N	T	.	.	.	.	.	.	.	.	.
3904	1980471	C	T	NON_SYNONYMOUS_CODING	YPO1735	YPO1735	ABC transporter ATP-binding protein	G/D	gGt/gAt	388	1719	.	N	.	.	.	.	N	.	.	.	N	.	.	.	N	.	.	.	.	.	N	.	.	.	.	.	N	N	T	.	.	.	.	.	.	.	.	.
3921	1986073	C	T	NON_SYNONYMOUS_CODING	YPO1743	aroP	aromatic amino acid transport protein	S/L	tCa/tTa	8	1374	.	.	N	N	.	.	.	.	.	.	N	.	N	.	N	.	.	.	.	.	.	.	.	.	T	N	N	T	T	N	.	.	.	.	.	.	.	.
3955	1999698	G	A	NON_SYNONYMOUS_CODING	YPO1754	yebN	hypothetical protein	H/Y	Cac/Tac	70	570	.	.	.	N	.	.	.	.	.	.	N	.	.	.	N	.	.	.	.	.	.	.	.	.	.	.	A	A	A	.	.	.	.	.	.	.	.	.
3976	2006176	G	T	NON_SYNONYMOUS_CODING	YPO1760	hpaR	homoprotocatechuate degradative operon repressor	P/Q	cCa/cAa	104	468	.	.	.	N	.	.	.	.	.	.	N	.	.	.	.	.	.	.	.	.	.	.	.	.	T	T	N	N	T	.	.	.	N	.	.	.	.	.
3984	2010118	G	A	NON_SYNONYMOUS_CODING	YPO1764	hpaD	3%2C4-dihydroxyphenylacetate 2%2C3-dioxygenase	A/T	Gcc/Acc	115	858	.	.	N	.	.	.	.	.	.	N	.	N	.	.	.	.	.	.	.	N	.	A	A	A	A	A	N	N	A	.	.	.	.	.	.	.	.	.
3991	2014145	T	A	NON_SYNONYMOUS_CODING	YPO1769	hpaB	4-hydroxyphenylacetate 3-monooxygenase	N/K	aaT/aaA	5	1563	.	.	N	N	.	.	.	.	.	.	.	.	.	.	.	.	.	.	.	.	.	.	.	.	.	.	.	.	A	.	.	.	.	.	.	.	.	.
4007	2020919	C	T	NON_SYNONYMOUS_CODING	YPO1774	YPO1774	hypothetical protein	P/S	Ccg/Tcg	74	258	.	N	N	.	.	.	.	.	.	.	.	.	.	.	N	.	.	.	.	.	.	.	.	.	.	N	.	.	T	.	.	.	.	.	.	.	.	.
4037	2031232	C	T	NON_SYNONYMOUS_CODING	YPO1784	YPO1784	copper resistance protein	T/I	aCt/aTt	122	387	.	N	N	N	.	.	.	.	.	.	T	T	T	T	N	T	T	T	N	T	T	T	T	T	T	T	T	T	T	.	.	.	.	.	.	N	.	.
4058	2046905	T	G	NON_SYNONYMOUS_CODING	YPO1802	flgE	flagellar hook protein FlgE	F/C	tTc/tGc	267	1287	.	N	.	N	.	.	.	.	.	.	.	.	.	.	N	.	.	.	.	.	.	.	.	.	G	.	.	.	.	.	.	.	.	.	.	.	.	.
4069	2052693	A	G	NON_SYNONYMOUS_CODING	YPO1808	flgK	flagellar hook-associated protein FlgK	E/G	gAa/gGa	67	1665	.	.	.	.	.	.	.	.	.	.	.	.	.	.	.	.	.	.	.	G	N	G	G	G	G	G	G	G	G	.	.	.	.	.	.	.	.	.
4093	2077620	C	G	NON_SYNONYMOUS_CODING	YPO1831	fliE	flagellar hook-basal body protein FliE	L/V	Ctc/Gtc	83	312	.	.	N	.	.	.	.	.	.	.	.	.	.	.	.	.	.	.	.	.	.	.	.	.	.	N	.	G	G	.	.	.	.	.	.	.	.	.
4101	2081725	G	T	NON_SYNONYMOUS_CODING	YPO1835	YPO1835	pseudo	Q/K	Cag/Aag	310	2956	.	N	N	N	.	.	.	.	.	.	.	.	N	N	N	.	.	.	N	N	N	N	N	T	T	N	N	N	T	.	.	.	N	.	.	.	.	.
4104	2082121	C	A	NON_SYNONYMOUS_CODING	YPO1835	YPO1835	pseudo	G/C	Ggc/Tgc	178	2956	.	.	.	.	.	.	.	.	.	.	.	.	.	.	.	.	.	.	.	.	N	.	.	.	A	A	A	N	A	.	.	.	.	.	.	.	.	.
4111	2084844	C	T	NON_SYNONYMOUS_CODING	YPO1840	fliS	flagellar protein FliS	S/N	aGc/aAc	37	399	.	.	.	N	.	.	.	.	N	.	.	.	.	.	.	.	.	.	.	.	.	.	.	.	T	N	T	N	T	.	.	.	.	.	.	.	.	.
4122	2089859	G	A	NON_SYNONYMOUS_CODING	YPO1845	yedO	D-cysteine desulfhydrase	V/M	Gtg/Atg	1	993	.	.	N	N	.	.	.	.	.	.	.	.	.	.	.	.	.	.	.	.	.	.	.	.	.	.	A	N	A	.	.	.	.	.	.	.	.	.
4145	2094065	C	T	NON_SYNONYMOUS_CODING	YPO1850	YPO1850	hypothetical protein	G/S	Ggc/Agc	46	336	.	.	N	.	.	.	.	.	.	.	N	.	.	.	N	T	T	T	T	T	N	T	T	T	T	N	T	T	T	.	.	.	.	.	.	.	.	.
4168	2101935	C	T	NON_SYNONYMOUS_CODING	YPO1855	YPO1855	hypothetical protein	H/Y	Cac/Tac	12	1131	.	.	.	T	T	T	T	T	T	T	N	T	T	T	T	T	T	T	T	T	T	T	T	T	T	T	T	N	T	.	.	.	.	.	.	.	.	.
4170	2103781	G	A	NON_SYNONYMOUS_CODING	YPO1856	YPO1856	hypothetical protein	G/R	Ggg/Agg	247	1305	.	.	N	N	.	.	.	.	N	.	N	.	.	.	.	.	.	.	.	.	.	.	.	.	A	A	N	N	A	.	.	.	N	.	.	.	.	.
4191	2116855	G	A	NON_SYNONYMOUS_CODING	YPO1870	YPO1870	hypothetical protein	C/Y	tGt/tAt	3	147	.	N	N	N	.	.	.	.	.	.	.	N	N	.	.	.	.	.	.	.	N	.	A	.	.	.	.	N	.	.	.	.	N	.	.	.	.	.
4199	2121721	C	T	NON_SYNONYMOUS_CODING	YPO1879	YPO1879	hypothetical protein	D/N	Gat/Aat	71	288	.	N	.	N	.	.	.	.	.	.	.	.	N	.	N	.	.	.	.	.	N	.	.	.	.	N	N	.	T	.	.	.	.	.	.	.	.	.
4233	2239947	T	G	NON_SYNONYMOUS_CODING	YPO1972	hutI	imidazolonepropionase	Y/S	tAc/tCc	268	1221	.	N	N	N	.	.	.	.	.	N	.	.	.	.	.	.	.	.	.	.	.	.	.	.	G	G	G	G	G	.	.	.	.	.	.	.	.	.
4252	2245111	T	G	NON_SYNONYMOUS_CODING	YPO1976	YPO1976	hypothetical protein	Q/P	cAa/cCa	285	1977	.	.	N	N	.	.	N	.	.	.	N	N	.	.	.	.	.	.	N	.	N	N	.	.	.	.	.	G	G	N	.	.	.	.	.	.	.	.
4256	2246883	C	A	NON_SYNONYMOUS_CODING	YPO1977	YPO1977	pseudo	Q/K	Cag/Aag	95	1009	.	.	N	N	.	.	N	N	.	.	.	N	.	.	N	A	A	A	N	N	A	N	A	A	A	A	N	N	A	N	.	.	.	.	.	N	.	.
4269	2250389	C	T	NON_SYNONYMOUS_CODING	YPO1981	YPO1981	coenzyme synthetase	H/Y	Cat/Tat	319	1287	.	.	N	N	.	.	.	.	.	.	.	.	.	.	.	.	.	.	.	.	N	.	.	.	.	N	N	N	T	.	.	.	.	.	.	.	.	.
4277	2252546	G	A	NON_SYNONYMOUS_CODING	YPO1983	YPO1983	glycosyl transferase	V/I	Gtt/Att	244	1155	.	.	N	N	.	.	.	.	.	.	.	.	.	.	.	.	.	.	N	N	A	A	A	A	A	A	N	N	A	.	.	.	.	.	.	.	.	.
4282	2262624	G	A	NON_SYNONYMOUS_CODING	YPO1990	YPO1990	hypothetical protein	A/T	Gca/Aca	417	2112	.	N	.	.	.	.	.	.	.	N	.	.	.	.	N	.	.	.	.	.	.	.	.	.	.	.	.	.	A	.	.	.	.	.	.	.	.	.
4293	2270399	T	G	NON_SYNONYMOUS_CODING	YPO1997	YPO1997	hypothetical protein	T/P	Acc/Ccc	180	1074	.	N	N	N	.	.	.	.	.	N	N	N	N	G	N	G	G	G	G	N	N	G	G	G	N	G	N	N	G	.	.	.	.	.	.	.	.	.
4304	2276955	G	T	NON_SYNONYMOUS_CODING	YPO2004	YPO2004	hypothetical protein	L/F	ttG/ttT	89	696	.	.	N	.	.	.	.	.	.	.	.	.	.	.	.	T	.	.	.	.	.	.	.	.	.	.	.	N	.	.	.	.	.	.	.	.	.	.
4305	2277131	C	A	NON_SYNONYMOUS_CODING	YPO2004	YPO2004	hypothetical protein	S/Y	tCt/tAt	148	696	.	.	N	N	A	.	.	.	.	.	N	.	.	.	.	.	.	.	.	.	.	.	.	.	.	N	.	.	.	.	.	.	.	.	.	.	.	.
4342	2288178	G	A	NON_SYNONYMOUS_CODING	YPO2016	hemA	glutamyl-tRNA reductase	S/N	aGc/aAc	80	1263	.	N	N	.	.	.	.	.	.	N	.	.	.	.	.	.	.	.	.	.	.	.	.	.	A	A	A	N	A	.	.	.	.	.	.	.	.	.
4344	2288858	A	C	NON_SYNONYMOUS_CODING	YPO2016	hemA	glutamyl-tRNA reductase	I/L	Att/Ctt	307	1263	.	.	.	N	.	.	.	.	.	.	.	.	.	.	.	.	.	.	.	.	.	.	.	.	.	.	.	C	C	.	.	.	.	.	.	.	.	.
4378	2300573	C	A	NON_SYNONYMOUS_CODING	YPO2029	YPO2029	hypothetical protein	G/C	Ggc/Tgc	281	1083	.	.	N	.	.	.	.	.	.	N	.	.	.	.	.	N	A	A	.	.	.	.	.	.	.	.	.	N	.	.	.	.	N	.	.	.	.	.
4381	2300761	C	T	NON_SYNONYMOUS_CODING	YPO2029	YPO2029	hypothetical protein	G/D	gGt/gAt	218	1083	.	.	.	N	.	.	.	.	.	.	.	.	.	.	.	N	T	T	T	T	T	T	T	T	N	T	T	T	T	.	.	.	.	.	.	.	.	.
4382	2301223	T	G	NON_SYNONYMOUS_CODING	YPO2029	YPO2029	hypothetical protein	K/T	aAg/aCg	64	1083	.	N	N	N	.	.	.	.	.	.	.	.	.	.	.	.	.	.	.	.	.	.	G	G	G	G	G	G	G	.	.	.	.	.	.	.	.	.
4406	2311335	C	T	NON_SYNONYMOUS_CODING	YPO2040	YPO2040	multidrug resistance protein MdtH	G/E	gGg/gAg	110	1206	.	N	N	.	.	.	.	.	.	N	N	N	.	.	N	T	T	T	T	T	T	T	N	T	T	N	N	N	T	.	.	.	.	.	.	.	.	.
4407	2311344	G	T	NON_SYNONYMOUS_CODING	YPO2040	YPO2040	multidrug resistance protein MdtH	A/E	gCg/gAg	107	1206	.	.	N	.	.	.	N	.	.	.	.	.	.	.	N	.	.	.	.	.	.	T	T	T	T	T	N	N	T	.	.	.	.	.	.	.	.	.
4410	2312853	C	T	NON_SYNONYMOUS_CODING	YPO2042	YPO2042	oxidoreductase	T/I	aCc/aTc	102	1611	.	.	.	N	.	.	.	.	.	.	N	.	.	.	N	.	.	.	.	.	.	.	.	.	.	.	T	T	T	.	.	.	N	.	.	.	.	.
4411	2313116	C	T	NON_SYNONYMOUS_CODING	YPO2042	YPO2042	oxidoreductase	P/S	Ccc/Tcc	190	1611	.	N	N	.	.	.	.	.	.	N	.	.	.	.	N	.	.	.	.	.	.	.	.	.	.	.	N	.	T	.	.	.	.	.	.	.	.	.
4435	2326938	A	G	NON_SYNONYMOUS_CODING	YPO2048	cutC	copper homeostasis protein CutC	H/R	cAc/cGc	229	765	.	.	N	N	.	.	.	.	.	.	.	.	.	.	.	G	G	G	G	G	G	G	G	G	G	G	G	G	G	.	.	.	.	.	.	.	.	.
4445	2332061	G	A	NON_SYNONYMOUS_CODING	YPO2053	aspS	aspartyl-tRNA synthetase	V/I	Gta/Ata	148	1797	.	.	N	N	.	.	.	.	.	N	N	.	.	.	.	.	.	.	.	.	.	.	.	.	.	N	N	N	A	.	.	.	.	.	.	.	.	.
4446	2334055	C	T	NON_SYNONYMOUS_CODING	YPO2055	YPO2055	hypothetical protein	P/S	Cca/Tca	47	744	.	.	N	N	.	.	.	.	.	.	N	N	.	.	.	.	.	.	N	.	N	.	.	.	N	T	T	N	T	.	.	.	.	.	.	.	.	.
4449	2334650	C	T	NON_SYNONYMOUS_CODING	YPO2055	YPO2055	hypothetical protein	A/V	gCa/gTa	245	744	.	.	N	N	.	.	.	.	.	.	.	.	.	.	.	T	T	T	T	T	N	T	T	T	T	T	N	T	T	.	.	.	.	.	.	.	.	.
4460	2342153	C	T	NON_SYNONYMOUS_CODING	YPO2063	msbB	lipid A biosynthesis %28KDO%292-%28lauroyl%29-lipid IVA acyltransferase	P/L	cCa/cTa	157	963	.	.	N	N	.	.	.	.	.	.	.	.	.	.	N	.	T	T	T	T	N	T	T	T	T	T	N	N	T	.	.	.	.	.	.	.	.	.
4484	2350488	A	G	NON_SYNONYMOUS_CODING	YPO2071	YPO2071	DEAD box family helicase	N/S	aAt/aGt	19	1905	.	.	.	.	.	.	.	.	.	.	.	.	.	.	N	.	.	.	.	.	N	.	.	.	G	G	N	N	G	.	.	.	.	.	.	.	.	.
4485	2351060	A	C	NON_SYNONYMOUS_CODING	YPO2071	YPO2071	DEAD box family helicase	S/R	Agt/Cgt	210	1905	.	.	N	.	.	.	.	.	.	N	.	.	.	.	.	.	.	.	.	.	.	.	.	.	.	.	.	N	C	.	.	.	.	.	.	.	.	.
4523	2414704	C	T	NON_SYNONYMOUS_CODING	YPO2145	YPO2145	SpoVR family protein	E/K	Gaa/Aaa	50	1536	.	N	N	N	.	.	.	.	.	.	.	.	.	.	N	N	.	.	.	.	.	.	.	.	.	.	N	N	T	.	.	.	N	.	.	.	.	.
4530	2416751	T	C	NON_SYNONYMOUS_CODING	YPO2148	YPO2148	multidrug resistance protein	E/G	gAa/gGa	363	1203	.	.	N	N	.	.	.	.	.	.	.	.	.	.	.	.	.	.	.	N	.	.	.	.	C	N	C	C	C	.	.	.	.	.	.	.	.	.
4622	2445255	A	C	NON_SYNONYMOUS_CODING	YPO2173	YPO2173	response regulator of RpoS	E/A	gAg/gCg	68	1017	.	.	N	N	.	N	N	N	N	N	N	N	N	N	.	.	N	.	N	N	N	N	C	N	C	N	N	N	N	N	.	.	.	.	.	.	.	N
4627	2456387	G	A	NON_SYNONYMOUS_CODING	YPO2181	YPO2181	hypothetical protein	E/K	Gag/Aag	101	645	.	.	N	.	.	.	A	A	A	A	N	A	N	A	A	A	A	A	A	A	A	A	A	A	A	A	N	N	A	.	.	.	.	.	.	.	.	.
4633	2458871	G	A	NON_SYNONYMOUS_CODING	YPO2182	oppA	periplasmic oligopeptide-binding protein	G/R	Ggg/Agg	435	1638	.	N	N	N	.	.	.	.	N	.	.	N	A	A	A	A	A	A	A	A	A	A	A	A	A	A	N	N	A	.	.	.	.	.	.	.	.	.
4635	2459377	C	T	NON_SYNONYMOUS_CODING	YPO2183	oppB	oligopeptide transporter permease	L/F	Ctc/Ttc	29	921	.	.	.	.	.	.	.	.	.	.	.	.	.	.	.	.	.	.	N	.	.	.	.	.	.	T	.	.	.	.	.	.	N	.	.	.	.	.
4657	2474199	C	T	NON_SYNONYMOUS_CODING	YPO2197	YPO2197	pseudo	R/C	Cgt/Tgt	445	1735	.	N	N	N	.	.	N	.	.	.	.	.	N	.	N	.	T	T	T	T	N	T	T	T	N	N	N	N	T	.	.	.	.	.	.	.	.	.
4673	2480891	T	C	NON_SYNONYMOUS_CODING	YPO2205	trpC	bifunctional indole-3-glycerol phosphate synthase%2Fphosphoribosylanthranilate isomerase	E/G	gAa/gGa	36	1428	.	.	.	.	.	.	.	.	.	N	.	.	.	.	C	.	.	.	.	.	.	.	.	.	.	.	.	.	.	.	.	.	.	.	.	.	.	.
4685	2482605	T	C	NON_SYNONYMOUS_CODING	YPO2208	trpE	anthranilate synthase component I	K/R	aAg/aGg	518	1566	.	.	N	N	.	.	.	.	.	.	.	.	.	.	.	.	.	.	.	.	N	.	.	.	.	.	.	.	C	.	.	.	.	.	.	.	.	.
4730	2498764	G	T	NON_SYNONYMOUS_CODING	YPO2221	acnA	aconitate hydratase	G/V	gGt/gTt	733	2673	.	N	N	N	.	.	N	.	.	.	.	.	N	.	.	.	.	.	N	.	.	.	T	T	T	N	N	T	T	.	.	.	.	.	.	.	.	.
4786	2517322	G	A	NON_SYNONYMOUS_CODING	YPO2241	YPO2241	electron transport complex protein RnfG	R/W	Cgg/Tgg	121	630	.	N	N	.	.	.	.	.	.	.	.	.	.	.	.	.	.	.	N	.	N	.	.	.	.	.	A	N	A	.	.	.	.	.	.	.	.	.
4805	2521799	C	T	NON_SYNONYMOUS_CODING	YPO2244	YPO2244	electron transport complex protein RnfC	D/N	Gat/Aat	113	1863	.	.	N	N	.	.	.	.	.	.	N	.	.	.	N	N	.	.	.	.	N	.	.	.	N	T	N	N	T	.	.	.	N	.	.	.	.	.
4810	2522376	C	T	NON_SYNONYMOUS_CODING	YPO2245	YPO2245	electron transport complex protein RnfB	A/T	Gcc/Acc	126	567	.	.	N	N	.	.	.	.	.	.	.	.	.	.	.	.	.	.	N	T	N	T	T	T	T	N	N	T	T	.	.	.	.	.	.	.	.	.
4833	2528409	T	G	NON_SYNONYMOUS_CODING	YPO2252	YPO2252	toxin transport protein	V/G	gTc/gGc	193	2139	.	.	N	.	.	.	.	.	.	.	.	.	.	.	.	.	.	.	.	.	.	.	.	.	.	.	.	G	G	.	.	.	.	.	.	.	.	.
4840	2531368	G	C	NON_SYNONYMOUS_CODING	YPO2253	araA	L-arabinose isomerase	P/A	Ccg/Gcg	99	1503	.	.	N	.	.	.	.	C	C	.	N	.	.	.	.	.	.	.	.	.	.	.	.	.	.	.	.	N	.	.	.	.	.	.	.	.	.	.
4845	2533146	C	T	NON_SYNONYMOUS_CODING	YPO2254	araB	ribulokinase	A/T	Gcg/Acg	102	1704	.	.	N	N	.	.	N	.	.	.	N	T	T	N	T	T	T	T	N	N	N	N	T	T	T	N	N	N	T	N	.	.	.	.	.	.	.	.
4853	2535365	T	A	NON_SYNONYMOUS_CODING	YPO2256	araG	L-arabinose transporter ATP-binding protein	L/Q	cTg/cAg	143	1572	.	N	.	N	.	.	.	.	.	.	.	.	.	.	N	A	A	A	N	N	N	A	A	A	A	A	A	N	A	.	.	.	.	.	.	.	.	.
4876	2570420	C	G	NON_SYNONYMOUS_CODING	YPO2289	YPO2289	virulence factor	T/S	aCc/aGc	197	1404	.	N	.	N	.	.	.	.	.	.	.	.	.	.	N	N	.	.	G	G	N	G	G	G	G	G	G	N	G	.	.	.	.	.	.	.	.	.
4879	2572586	C	A	NON_SYNONYMOUS_CODING	YPO2290	YPO2290	virulence factor	Q/K	Caa/Aaa	450	3072	.	.	.	.	.	.	.	.	.	.	.	.	.	.	N	.	.	.	.	.	.	A	A	A	A	A	A	N	A	.	.	.	.	.	.	.	.	.
4892	2576125	C	T	NON_SYNONYMOUS_CODING	YPO2291	YPO2291	virulence factor	R/C	Cgc/Tgc	607	2541	.	.	N	N	.	.	N	.	.	N	.	.	.	.	N	.	.	.	.	N	N	.	.	.	.	.	N	.	T	.	.	.	.	.	.	.	.	.
4898	2580080	C	A	NON_SYNONYMOUS_CODING	YPO2294	ilvN	acetolactate synthase 1 regulatory subunit	P/Q	cCa/cAa	5	303	N	N	N	N	A	A	N	N	N	N	N	N	N	N	N	N	N	N	.	N	N	A	N	N	N	A	N	N	N	N	N	.	.	.	.	.	.	.
4925	2592961	G	A	NON_SYNONYMOUS_CODING	YPO2305	YPO2305	hypothetical protein	A/T	Gca/Aca	288	954	.	.	N	.	.	.	N	.	.	N	N	.	.	.	.	.	.	.	N	.	.	.	.	.	A	A	A	N	A	.	.	.	N	.	.	.	.	.
4978	2671636	G	A	NON_SYNONYMOUS_CODING	YPO2378	YPO2378	TetR family transcriptional regulator	A/T	Gcc/Acc	145	600	.	.	N	.	.	.	.	.	.	.	N	.	.	.	.	.	.	.	.	.	.	.	.	.	.	.	.	.	A	.	.	.	.	.	.	.	.	.
5020	2686887	T	A	NON_SYNONYMOUS_CODING	YPO2391	ribE	riboflavin synthase subunit alpha	T/S	Acc/Tcc	9	657	.	.	N	.	.	.	.	.	.	.	.	.	.	.	N	.	.	.	.	.	N	.	A	A	N	A	A	N	A	.	.	.	.	.	.	.	.	.
5064	2716097	G	A	NON_SYNONYMOUS_CODING	YPO2415	nlpC	lipoprotein	T/I	aCa/aTa	69	465	.	.	N	.	A	.	.	.	.	.	.	.	.	.	.	.	.	.	.	.	.	.	.	.	.	.	.	.	.	.	.	.	.	.	.	.	.	.
5122	2737462	C	T	NON_SYNONYMOUS_CODING	YPO2437	marC	multiple drug resistance protein MarC	P/S	Cca/Tca	134	684	.	.	N	.	.	.	N	.	.	.	.	.	.	.	N	.	.	.	.	.	.	.	.	.	N	N	N	T	T	.	.	.	.	.	.	.	.	.
5123	2737884	C	G	NON_SYNONYMOUS_CODING	YPO2438	YPO2438	membrane-bound lytic murein transglycosylase	R/P	cGg/cCg	216	663	.	.	N	N	.	.	.	G	G	.	N	.	.	.	.	.	.	.	.	.	.	.	.	.	.	.	N	.	.	.	.	.	.	.	.	.	.	.
5129	2738955	G	A	NON_SYNONYMOUS_CODING	YPO2439	yfeA	substrate-binding protein	D/N	Gat/Aat	73	972	.	N	N	.	.	.	.	.	.	.	.	.	.	.	N	.	.	.	.	.	N	.	.	.	.	.	.	.	A	.	.	.	.	.	.	.	.	.
5137	2743337	A	C	NON_SYNONYMOUS_CODING	YPO2444	YPO2444	hypothetical protein	D/A	gAt/gCt	221	876	.	N	N	N	.	.	.	.	.	.	.	.	N	.	N	N	.	.	C	C	N	C	C	C	C	C	C	N	C	.	.	.	.	.	.	.	.	.
5170	2753459	C	T	NON_SYNONYMOUS_CODING	YPO2455	YPO2455	hypothetical protein	G/E	gGa/gAa	88	699	.	.	N	.	.	.	.	.	.	.	.	.	.	.	.	.	.	.	.	.	.	.	.	.	.	.	T	.	.	.	.	.	.	.	.	.	.	.
5179	2759313	G	A	NON_SYNONYMOUS_CODING	YPO2461	YPO2461	oxidoreductase	G/D	gGt/gAt	10	1020	.	.	.	.	.	.	.	.	.	.	.	.	.	.	.	.	.	.	.	.	.	.	.	.	.	.	.	A	A	.	.	.	.	.	.	.	.	.
5193	2772857	C	T	NON_SYNONYMOUS_CODING	YPO2471	YPO2471	hypothetical protein	V/M	Gtg/Atg	129	1275	.	.	N	N	.	.	.	.	N	N	.	.	.	.	.	.	.	.	N	.	.	.	.	.	.	.	N	N	T	.	.	.	.	.	.	.	.	.
5199	2775052	T	G	NON_SYNONYMOUS_CODING	YPO2473	YPO2473	hypothetical protein	L/F	ttA/ttC	135	939	.	.	.	N	.	.	.	.	.	.	.	.	G	G	G	G	G	G	G	G	G	G	G	G	G	G	G	G	G	.	.	.	.	.	.	.	.	.
5249	2803387	C	T	NON_SYNONYMOUS_CODING	YPO2494	YPO2494	transporter	G/E	gGa/gAa	204	1482	.	.	N	.	.	.	.	.	.	N	.	.	.	.	.	.	.	.	.	.	N	.	.	.	.	.	T	.	.	.	.	.	N	.	.	.	.	.
5255	2806768	G	A	NON_SYNONYMOUS_CODING	YPO2497	YPO2497	LysR family transcriptional regulator	A/T	Gct/Act	268	942	.	N	N	N	.	.	.	.	.	.	.	.	.	.	.	.	.	.	A	N	N	N	A	A	N	A	N	N	A	N	.	.	.	.	.	.	.	.
5267	2809170	C	A	NON_SYNONYMOUS_CODING	YPO2499	rbsC	sugar transport system permease	V/F	Gtt/Ttt	39	993	.	N	N	N	.	.	.	.	.	.	.	.	.	.	.	.	.	.	.	.	N	.	.	A	.	.	.	.	.	.	.	.	.	.	.	.	.	.
5268	2809453	T	C	NON_SYNONYMOUS_CODING	YPO2500	rbsA	sugar transport system ATP-binding protein	Q/R	cAa/cGa	440	1491	.	N	N	.	.	.	.	.	.	.	.	.	.	.	.	.	.	.	.	C	C	C	C	C	C	N	C	C	C	.	.	.	.	.	.	.	.	.
5269	2809523	G	T	NON_SYNONYMOUS_CODING	YPO2500	rbsA	sugar transport system ATP-binding protein	L/I	Ctt/Att	417	1491	.	.	.	.	.	.	.	.	.	N	.	T	T	T	T	T	T	T	T	T	T	T	T	T	T	T	T	T	T	.	.	.	.	.	.	.	.	.
5329	2835646	G	A	NON_SYNONYMOUS_CODING	YPO2526	YPO2526	acyl-CoA thioester hydrolase	A/V	gCc/gTc	104	819	.	.	.	N	.	.	.	.	.	N	.	.	.	.	N	.	A	A	N	N	N	N	A	A	A	A	N	N	A	.	.	.	.	.	.	.	.	.
5350	2847237	T	A	NON_SYNONYMOUS_CODING	YPO2536	YPO2536	D-isomer specific 2-hydroxyacid dehydrogenase family protein	I/F	Atc/Ttc	72	951	.	.	N	.	.	.	.	.	.	.	.	.	.	.	.	.	.	.	A	A	A	A	A	A	A	A	A	A	A	.	.	.	.	.	.	.	.	.
5363	2850007	G	A	NON_SYNONYMOUS_CODING	YPO2538	YPO2538	lipoprotein	V/I	Gtc/Atc	211	1284	.	.	N	N	.	.	.	.	.	.	N	.	.	.	N	.	.	.	.	.	N	.	.	.	.	.	N	N	A	.	.	.	.	.	.	.	.	.
5367	2851603	C	T	NON_SYNONYMOUS_CODING	YPO2539	idnO	gluconate 5-dehydrogenase	A/V	gCc/gTc	62	765	.	.	N	N	.	.	.	.	.	.	N	.	.	.	N	.	.	.	.	.	.	.	.	.	T	N	T	N	T	N	.	.	.	.	.	.	.	.
5368	2851950	C	T	NON_SYNONYMOUS_CODING	YPO2539	idnO	gluconate 5-dehydrogenase	R/C	Cgc/Tgc	178	765	.	N	.	.	.	.	.	.	.	.	.	.	.	.	.	.	.	.	.	.	N	.	.	.	.	.	.	T	T	.	.	.	.	.	.	.	.	.
5387	2857871	G	A	NON_SYNONYMOUS_CODING	YPO2544	nuoM	NADH dehydrogenase subunit M	P/L	cCg/cTg	70	1533	.	N	N	N	.	.	.	.	.	N	.	.	.	.	N	.	.	.	N	.	.	.	.	.	.	.	.	A	A	.	.	.	N	.	.	.	.	.
5402	2866980	G	A	NON_SYNONYMOUS_CODING	YPO2552	nuoE	NADH dehydrogenase subunit E	H/Y	Cat/Tat	34	519	.	.	N	.	.	.	.	.	.	.	.	.	.	.	.	.	.	.	.	.	N	.	.	.	.	.	.	A	A	.	.	.	N	.	.	.	.	.
5432	2878245	C	T	NON_SYNONYMOUS_CODING	YPO2563	YPO2563	hypothetical protein	R/H	cGt/cAt	102	495	.	.	N	.	.	.	.	.	.	N	N	.	.	.	.	.	.	.	.	.	.	.	.	.	.	.	.	T	T	.	.	.	.	.	.	.	.	.
5437	2879896	G	A	NON_SYNONYMOUS_CODING	YPO2566	ackA	acetate kinase	A/T	Gca/Aca	55	1203	.	.	.	.	.	.	N	.	.	.	N	.	.	.	N	.	.	.	N	A	A	A	A	A	A	A	N	N	A	.	.	.	.	.	.	.	.	.
5475	2905927	C	T	NON_SYNONYMOUS_CODING	YPO2584	YPO2584	hypothetical protein	S/F	tCc/tTc	224	1134	.	.	N	N	.	.	.	.	.	.	N	.	.	N	.	.	.	.	.	.	.	.	.	.	.	N	.	.	T	.	.	.	.	.	.	.	.	.
5511	2914033	G	A	NON_SYNONYMOUS_CODING	YPO2592	YPO2592	hypothetical protein	S/L	tCa/tTa	302	966	.	.	N	N	.	.	.	.	A	.	N	.	.	.	.	.	.	.	.	.	.	.	.	.	.	.	N	N	.	.	.	.	.	.	.	.	.	.
5542	2932864	C	T	NON_SYNONYMOUS_CODING	YPO2610	leuS	leucyl-tRNA synthetase	S/N	aGc/aAc	211	2583	.	.	.	.	.	.	.	.	.	.	.	.	.	.	.	.	.	.	.	.	N	.	.	.	.	.	T	N	T	.	.	.	.	.	.	.	.	.
5568	2943935	C	T	NON_SYNONYMOUS_CODING	YPO2620	miaB	%28dimethylallyl%29adenosine tRNA methylthiotransferase	R/H	cGc/cAc	93	1425	.	.	N	.	.	.	.	T	T	N	N	T	T	T	T	N	T	T	T	T	N	T	T	T	T	N	T	N	T	.	.	.	.	.	.	.	.	.
5586	2947031	C	T	NON_SYNONYMOUS_CODING	YPO2623	asnB	asparagine synthetase B	A/T	Gcc/Acc	528	1665	.	.	N	N	.	.	N	.	.	.	N	.	.	.	.	.	.	.	.	.	.	.	N	.	.	.	N	N	T	N	.	.	N	.	.	.	.	.
5612	2951871	C	A	NON_SYNONYMOUS_CODING	YPO2626	nagA	N-acetylglucosamine-6-phosphate deacetylase	D/Y	Gat/Tat	104	1146	.	.	N	N	.	.	.	.	.	N	N	.	.	.	.	.	.	.	.	.	N	.	.	.	.	.	.	N	A	.	.	.	.	.	.	.	.	.
5626	2957267	G	A	NON_SYNONYMOUS_CODING	YPO2630	glnS	glutaminyl-tRNA synthetase	A/T	Gca/Aca	304	1668	.	.	.	.	.	.	.	.	.	.	N	.	.	.	.	.	.	.	N	.	.	.	.	.	A	A	A	N	A	.	.	.	.	.	.	N	.	.
5632	2961261	G	T	NON_SYNONYMOUS_CODING	YPO2632	chb	pseudo	R/L	cGc/cTc	261	2662	.	.	.	.	.	.	.	.	.	.	N	.	.	.	.	.	.	.	.	.	.	.	.	.	.	.	N	N	T	.	.	.	.	.	.	.	.	.
5636	2962068	C	A	NON_SYNONYMOUS_CODING	YPO2632	chb	pseudo	A/D	gCt/gAt	530	2662	.	.	N	N	.	.	N	.	.	N	.	N	.	.	N	.	.	.	.	.	N	.	.	.	A	N	N	N	A	.	.	.	.	.	.	.	.	.
5652	2973808	G	T	NON_SYNONYMOUS_CODING	YPO2646	proW	glycine betaine transporter membrane protein	A/E	gCa/gAa	66	1167	.	.	.	.	.	.	.	.	.	.	N	.	.	.	.	T	.	.	.	.	.	.	.	.	.	.	.	.	.	.	.	.	.	.	.	.	.	.
5655	2973883	T	G	NON_SYNONYMOUS_CODING	YPO2646	proW	glycine betaine transporter membrane protein	D/A	gAc/gCc	41	1167	.	.	.	.	.	.	.	.	.	.	N	N	.	.	N	.	.	.	.	N	N	.	.	.	.	.	N	N	G	.	.	.	.	.	.	N	.	.
5701	2989885	C	G	NON_SYNONYMOUS_CODING	YPO2664	YPO2664	transport ATPase	P/A	Cct/Gct	112	666	.	.	N	.	.	.	.	.	.	.	N	.	.	.	.	.	.	.	.	.	.	.	.	.	.	N	.	G	G	.	.	.	.	.	.	.	.	.
5724	2997286	T	A	NON_SYNONYMOUS_CODING	YPO2671	ureD	pseudo	F/L	ttT/ttA	263	964	.	.	N	.	.	.	.	.	.	.	.	.	.	.	.	.	.	.	.	.	.	.	.	.	.	.	N	N	A	.	.	.	.	.	.	.	.	.
5738	3006513	G	T	NON_SYNONYMOUS_CODING	YPO2681	celD	DNA-binding transcriptional regulator ChbR	E/D	gaG/gaT	63	843	.	N	N	.	.	.	.	.	.	.	.	.	.	.	.	.	.	.	.	.	.	.	.	.	.	.	T	T	T	.	.	.	.	.	.	.	.	.
5744	3012225	A	C	NON_SYNONYMOUS_CODING	YPO2687	YPO2687	hypothetical protein	V/G	gTg/gGg	110	429	.	.	N	.	.	N	N	C	N	N	N	N	N	N	N	N	N	N	N	N	N	N	N	C	N	C	N	N	N	.	.	.	.	.	.	.	.	.
5770	3018760	C	T	NON_SYNONYMOUS_CODING	YPO2691	kdpB	potassium-transporting ATPase subunit B	D/N	Gac/Aac	143	2067	.	.	N	N	.	.	.	.	.	.	N	N	N	.	.	.	.	.	.	.	N	.	.	.	N	T	N	N	T	.	.	.	.	.	.	.	.	.
5797	3023839	C	T	NON_SYNONYMOUS_CODING	YPO2695	phrB	deoxyribodipyrimidine photolyase	T/M	aCg/aTg	407	1464	.	.	N	.	.	.	.	.	.	.	.	.	.	.	.	.	.	.	.	.	.	.	.	.	T	.	.	.	.	.	.	.	N	.	.	.	.	.
5841	3033849	C	T	NON_SYNONYMOUS_CODING	YPO2706	plaA	phospholipase A	R/W	Cgg/Tgg	246	963	.	.	N	.	.	.	.	.	.	.	N	.	.	.	.	.	.	.	.	.	.	.	.	.	.	N	.	N	T	.	.	.	.	.	.	N	.	.
5896	3072621	G	T	NON_SYNONYMOUS_CODING	YP02742	ccmH	cytochrome c-type biogenesis protein	W/C	tgG/tgT	90	1227	.	N	N	N	.	.	.	.	.	N	.	.	.	.	.	.	T	T	.	.	N	.	.	.	.	N	N	N	.	.	.	.	N	.	.	.	N	.
5927	3084071	G	T	NON_SYNONYMOUS_CODING	YPO2751	aroC	chorismate synthase	E/D	gaG/gaT	112	1086	.	.	N	N	.	.	.	.	.	N	N	N	.	.	N	.	.	.	.	.	N	.	.	.	.	N	N	N	T	.	.	.	.	.	.	.	.	.
6028	3109322	G	A	NON_SYNONYMOUS_CODING	YPO2774	hisJ	histidine-binding periplasmic protein	A/T	Gcg/Acg	78	789	.	.	.	.	.	.	.	.	.	.	N	.	.	.	.	.	.	.	.	.	.	.	.	.	.	.	.	A	A	.	.	.	.	.	.	.	.	.
6062	3116388	C	T	NON_SYNONYMOUS_CODING	YPO2782	ulaA	PTS system ascorbate-specific transporter subunit IIC	A/T	Gca/Aca	268	1257	.	N	.	N	.	.	.	.	.	.	.	.	.	.	N	T	T	T	N	N	N	T	T	T	T	T	N	N	T	.	.	.	.	.	.	.	.	.
6101	3144577	A	G	NON_SYNONYMOUS_CODING	YPO2813	ynbD	dual specificity phosphatase	L/P	cTg/cCg	71	1320	.	N	N	N	.	.	.	.	.	.	.	N	.	.	N	.	.	.	.	.	N	.	.	.	N	.	.	N	G	.	.	.	.	.	.	.	.	.
6117	3152920	G	C	NON_SYNONYMOUS_CODING	YPO2825	YPO2825	hypothetical protein	D/H	Gac/Cac	25	213	.	.	.	.	.	.	.	.	.	.	.	.	.	.	.	.	.	.	.	.	.	.	.	.	.	.	.	C	C	.	.	.	.	.	.	.	.	.
6127	3159460	C	T	NON_SYNONYMOUS_CODING	YPO2833	pstb	phosphate transporter ATP-binding protein	A/T	Gcc/Acc	100	813	.	N	N	.	.	.	.	.	.	.	.	N	.	.	.	.	.	.	.	.	.	.	T	.	.	.	N	.	.	.	.	.	.	.	.	.	.	.
6133	3160777	G	A	NON_SYNONYMOUS_CODING	YPO2834	pstA	phosphate transporter permease	R/C	Cgt/Tgt	241	1713	.	N	.	N	.	.	.	.	.	.	N	.	.	.	.	N	.	.	.	.	N	.	.	.	A	.	.	N	.	.	.	.	.	.	.	N	.	.
6135	3161130	A	C	NON_SYNONYMOUS_CODING	YPO2834	pstA	phosphate transporter permease	V/G	gTt/gGt	123	1713	.	N	N	N	.	.	.	.	.	.	.	.	.	.	N	.	.	.	.	.	N	.	.	.	.	.	N	N	C	.	.	.	.	.	.	.	.	.
6142	3171887	G	A	NON_SYNONYMOUS_CODING	YPO2841	YPO2841	ABC transporter permease	S/L	tCg/tTg	70	849	.	N	N	N	.	A	N	A	A	A	N	A	A	A	A	A	A	A	A	A	A	A	A	A	A	A	N	N	A	.	.	.	.	.	.	.	.	.
6148	3174382	G	T	NON_SYNONYMOUS_CODING	YPO2843	YPO2843	transport system periplasmic protein	A/E	gCg/gAg	39	1029	.	N	N	N	.	.	.	.	.	.	.	.	.	.	.	.	.	.	N	.	.	.	.	.	.	.	.	.	T	.	.	.	.	.	.	.	.	.
6149	3174948	G	A	NON_SYNONYMOUS_CODING	YPO2844	goaG	4-aminobutyrate aminotransferase	P/S	Ccg/Tcg	306	1314	.	.	N	.	.	.	.	A	A	N	N	A	A	A	A	N	A	A	N	A	N	A	A	A	A	N	N	N	A	.	.	.	.	.	.	.	.	.
6164	3182633	G	A	NON_SYNONYMOUS_CODING	YPO2848	yegN	multidrug efflux system subunit MdtB	V/I	Gtc/Atc	648	3159	.	N	N	N	.	.	.	.	.	.	N	.	.	.	N	.	.	.	.	.	N	.	.	.	A	A	N	N	A	.	.	.	.	.	.	.	.	.
6177	3185137	G	A	NON_SYNONYMOUS_CODING	YPO2849	yegO	multidrug efflux system subunit MdtC	V/M	Gtg/Atg	431	3075	.	N	N	N	.	.	.	.	.	N	.	.	.	.	N	.	.	.	.	.	N	.	.	.	.	.	A	N	A	.	.	.	.	.	.	.	.	.
6200	3193372	C	A	NON_SYNONYMOUS_CODING	YPO2856	YPO2856	lipid kinase	H/N	Cat/Aat	33	891	.	.	N	.	.	.	.	.	.	.	.	.	.	.	.	.	.	.	.	.	.	.	.	.	.	N	.	N	A	.	.	.	.	.	.	.	.	.
6220	3206594	G	T	NON_SYNONYMOUS_CODING	YPO2871	guaB	inosine 5%27-monophosphate dehydrogenase	L/I	Ctt/Att	30	1464	.	.	N	.	.	.	N	.	.	.	.	.	.	.	N	T	T	T	T	T	T	T	T	T	T	T	T	N	T	.	.	.	.	.	.	.	.	.
6230	3208373	G	A	NON_SYNONYMOUS_CODING	YPO2873	YPO2873	hypothetical protein	P/L	cCg/cTg	72	225	.	.	.	N	.	.	.	.	.	N	N	.	.	.	.	.	.	.	.	.	.	A	A	A	A	A	N	A	A	.	.	.	.	.	.	.	.	.
6250	3217330	G	T	NON_SYNONYMOUS_CODING	YPO2881	yfgA	fimbrial biogenesis protein	Q/K	Caa/Aaa	179	750	.	.	.	.	.	.	.	.	.	.	.	.	.	.	.	.	.	.	.	T	T	T	T	T	T	T	T	N	T	.	.	.	.	.	.	.	.	.
6293	3225876	A	C	NON_SYNONYMOUS_CODING	YPO2886	yapA	autotransporter protein	I/L	Atc/Ctc	814	4293	.	.	N	C	.	.	.	.	.	.	.	.	.	.	N	.	.	.	.	.	.	.	.	.	.	.	.	.	.	.	.	N	N	.	.	.	.	.
6294	3225979	C	T	NON_SYNONYMOUS_CODING	YPO2886	yapA	autotransporter protein	A/V	gCt/gTt	848	4293	.	.	.	.	.	.	.	.	.	.	.	.	.	.	.	.	.	.	.	.	N	.	.	.	.	N	N	T	T	.	.	.	N	.	.	.	.	.
6295	3226045	G	A	NON_SYNONYMOUS_CODING	YPO2886	yapA	autotransporter protein	S/N	aGc/aAc	870	4293	.	.	.	.	.	.	.	.	.	.	.	.	.	.	.	.	.	.	.	A	.	.	.	.	.	.	.	.	.	.	.	.	.	.	.	.	.	.
6302	3229227	G	A	NON_SYNONYMOUS_CODING	YPO2887	yapB	pseudo	S/N	aGc/aAc	314	3510	N	N	N	N	.	.	N	N	N	.	N	.	.	.	.	.	.	.	.	N	.	N	.	A	.	.	.	.	.	.	.	N	.	.	.	N	N	.
6311	3230207	G	T	NON_SYNONYMOUS_CODING	YPO2887	yapB	pseudo	G/C	Ggc/Tgc	641	3510	.	.	.	.	.	.	.	.	.	N	N	N	.	.	.	.	.	.	.	.	.	.	.	.	N	.	N	N	T	.	.	.	.	.	.	.	.	.
6321	3234681	G	A	NON_SYNONYMOUS_CODING	YPO2890	YPO2890	hypothetical protein	P/L	cCg/cTg	20	201	.	.	N	.	.	A	A	A	A	N	A	A	A	A	N	A	A	A	A	A	A	A	A	A	A	A	A	A	A	.	.	.	.	.	.	.	.	.
6365	3250971	C	A	NON_SYNONYMOUS_CODING	YPO2908	hmp	nitric oxide dioxygenase	H/N	Cac/Aac	36	1191	.	N	N	N	.	A	N	A	A	A	A	A	N	A	N	A	A	A	A	A	A	A	A	A	A	A	A	A	A	.	.	.	.	.	.	.	.	.
6366	3251326	G	A	NON_SYNONYMOUS_CODING	YPO2908	hmp	nitric oxide dioxygenase	R/H	cGc/cAc	154	1191	.	N	N	N	.	.	.	.	.	.	.	.	.	.	.	.	.	.	.	.	.	.	.	.	.	N	N	N	A	.	.	.	.	.	.	.	.	.
6448	3298233	A	C	NON_SYNONYMOUS_CODING	YPO2951	YPO2951	hypothetical protein	D/A	gAt/gCt	123	1338	.	N	N	N	.	.	.	.	.	N	.	.	.	.	.	.	.	.	.	.	.	.	.	.	C	C	C	C	C	.	.	.	.	.	.	.	.	.
6498	3315263	G	A	NON_SYNONYMOUS_CODING	YPO2965	dmsA	dimethyl sulfoxide reductase subunit A	A/T	Gca/Aca	808	2427	.	N	N	N	.	.	N	.	.	.	.	.	.	.	N	.	.	.	N	.	.	.	.	.	.	.	.	N	A	.	.	.	.	.	.	.	.	.
6504	3319854	A	C	NON_SYNONYMOUS_CODING	YPO2972	YPO2972	lipoprotein	L/W	tTg/tGg	140	672	.	.	N	N	.	.	.	.	.	N	.	.	.	.	.	.	.	.	.	C	.	.	.	.	.	.	.	.	.	.	.	.	.	.	.	.	.	.
6555	3334833	C	T	NON_SYNONYMOUS_CODING	YPO2984	gltX	glutamyl-tRNA synthetase	T/M	aCg/aTg	453	1416	.	.	N	.	.	.	N	.	.	.	N	.	.	.	N	.	.	.	.	.	.	.	.	.	T	N	T	N	T	.	.	.	.	.	.	.	.	.
6591	3351981	G	A	NON_SYNONYMOUS_CODING	YPO3000	YPO3000	ABC transporter ATP-binding protein	V/I	Gtc/Atc	565	2037	.	.	N	.	.	.	.	.	.	N	.	.	.	.	N	.	A	A	N	A	N	A	A	A	A	A	N	N	A	.	.	.	.	.	.	.	.	.
6600	3359220	C	T	NON_SYNONYMOUS_CODING	YPO3007	YPO3007	hypothetical protein	T/I	aCt/aTt	36	1530	.	N	N	N	.	.	.	N	N	N	.	.	.	.	.	N	.	.	.	N	N	.	.	.	N	.	N	N	T	.	.	.	.	.	.	.	.	.
6639	3375991	G	T	NON_SYNONYMOUS_CODING	YPO3021	YPO3021	pseudo	R/I	aGa/aTa	308	1129	.	.	N	N	.	.	.	.	N	.	.	.	N	.	.	.	.	.	.	.	.	.	.	.	.	.	.	.	T	N	.	.	.	.	.	N	N	.
6653	3383073	G	A	NON_SYNONYMOUS_CODING	YPO3028	YPO3028	autotransporter	D/N	Gat/Aat	657	2280	.	.	N	.	.	.	.	.	.	.	.	.	.	.	.	.	.	.	.	.	.	A	.	.	.	.	.	.	.	.	.	.	.	.	.	.	.	.
6660	3386170	G	A	NON_SYNONYMOUS_CODING	YPO3033	hemF	hypothetical protein	A/T	Gct/Act	57	459	.	.	N	.	.	.	.	.	.	.	.	.	.	.	.	.	.	.	.	.	N	.	.	.	A	.	.	N	.	.	.	.	.	.	.	.	.	.
6714	3401133	G	A	NON_SYNONYMOUS_CODING	YPO3045	ybcI	hypothetical protein	G/E	gGa/gAa	145	549	.	.	.	N	.	.	.	.	.	.	N	.	.	.	.	.	.	.	.	.	N	.	.	.	A	A	N	N	A	.	.	.	N	.	.	.	.	.
6751	3412410	C	T	NON_SYNONYMOUS_CODING	YPO3054	dapE	carboxypeptidase	P/L	cCt/cTt	181	678	.	.	N	.	.	.	.	.	.	.	.	.	.	.	.	.	.	.	.	.	.	.	.	.	T	T	T	N	T	.	.	.	.	.	.	.	.	.
6782	3423107	C	T	NON_SYNONYMOUS_CODING	YPO3067	YPO3067	hypothetical protein	T/M	aCg/aTg	2	174	.	.	.	N	.	.	.	.	.	N	.	.	.	.	.	T	T	T	T	T	N	T	T	T	T	T	N	N	T	.	.	.	.	.	.	.	.	.
6846	3451348	G	A	NON_SYNONYMOUS_CODING	YPO3094	rosB	cation:proton antiport protein	D/N	Gat/Aat	279	1692	.	.	.	N	.	.	.	.	.	.	N	.	.	.	N	.	.	.	.	.	.	.	.	.	.	.	.	N	A	.	.	.	.	.	.	.	.	.
6847	3451439	T	A	NON_SYNONYMOUS_CODING	YPO3094	rosB	cation:proton antiport protein	L/Q	cTg/cAg	309	1692	.	.	N	.	.	.	.	.	.	A	.	.	.	.	.	.	.	.	.	.	.	.	.	.	.	.	.	.	.	.	.	.	.	.	.	.	.	.
6878	3487811	A	C	NON_SYNONYMOUS_CODING	YPO3129	aefA	potassium efflux protein KefA	I/S	aTc/aGc	579	3420	.	N	.	N	.	.	.	.	.	.	.	.	.	.	.	.	.	.	.	.	N	.	.	.	.	.	C	.	.	.	.	.	.	.	.	.	.	.
6922	3508321	C	T	NON_SYNONYMOUS_CODING	YPO3147	YPO3147	pyridoxal-phosphate dependent protein	P/L	cCt/cTt	248	1041	.	.	.	.	.	.	.	N	.	N	.	.	.	.	.	.	.	.	.	T	T	T	T	T	T	T	N	N	T	.	.	.	.	.	.	.	.	.
6923	3509081	A	C	NON_SYNONYMOUS_CODING	YPO3148	YPO3148	haloacid dehalogenase	V/G	gTg/gGg	191	822	.	N	.	N	.	N	N	C	N	N	N	N	N	C	N	C	C	C	N	N	N	N	C	C	N	C	N	N	N	N	.	.	.	.	N	.	.	.
7017	3552085	C	T	NON_SYNONYMOUS_CODING	YPO3189	secD	preprotein translocase subunit SecD	V/I	Gtc/Atc	19	1848	.	.	N	N	.	.	.	.	N	.	.	.	.	.	.	.	.	.	N	.	.	.	.	.	.	.	.	T	.	.	.	.	.	.	.	.	.	.
7034	3560512	C	T	NON_SYNONYMOUS_CODING	YPO3200	malZ	maltodextrin glucosidase	G/S	Ggt/Agt	605	1830	.	N	N	N	.	T	N	T	T	T	N	T	T	T	T	T	T	T	T	T	N	T	T	T	N	T	N	N	T	.	.	.	.	.	.	.	.	.
7037	3561774	G	A	NON_SYNONYMOUS_CODING	YPO3200	malZ	maltodextrin glucosidase	P/L	cCt/cTt	184	1830	.	N	N	N	.	.	.	.	.	.	.	.	.	.	.	.	.	.	.	.	.	.	.	.	A	.	.	.	.	.	.	.	N	.	.	.	.	.
7127	3614248	G	A	NON_SYNONYMOUS_CODING	YPO3246	hmwC	accessory processing protein	P/L	cCg/cTg	157	1854	.	N	.	.	.	.	.	.	.	.	.	A	A	A	A	A	A	A	N	A	A	A	A	A	N	A	A	A	A	.	.	.	.	.	.	.	.	.
7131	3615627	C	T	NON_SYNONYMOUS_CODING	YPO3247	hmwA	adhesin	G/S	Ggt/Agt	1660	5733	.	.	.	.	.	.	.	.	.	.	N	T	N	T	N	T	T	T	N	T	N	T	T	T	T	T	T	N	T	.	.	.	.	.	.	.	.	.
7157	3630163	G	A	NON_SYNONYMOUS_CODING	YPO3256	YPO3256	amino acid ABC transporter permease	P/S	Cct/Tct	12	669	.	N	N	.	.	.	.	.	.	N	.	.	.	.	.	.	A	A	A	A	N	A	A	A	N	A	N	A	A	.	.	.	.	.	.	.	.	.
7162	3631479	G	A	NON_SYNONYMOUS_CODING	YPO3259	YPO3259	rpiR family transcriptional regulator	P/L	cCa/cTa	231	846	.	.	N	N	.	.	.	.	.	.	N	A	A	A	N	A	A	A	A	A	N	A	A	A	A	A	N	A	A	.	.	.	.	.	.	N	N	.
7163	3632770	A	G	NON_SYNONYMOUS_CODING	YPO3261	YPO3261	amidase	T/A	Acc/Gcc	35	1398	.	.	.	.	.	.	.	.	.	N	.	.	.	.	.	.	.	.	.	.	.	.	.	.	G	G	G	N	G	.	.	.	.	.	.	.	.	.
7165	3632863	G	A	NON_SYNONYMOUS_CODING	YPO3261	YPO3261	amidase	G/S	Ggc/Agc	66	1398	.	.	N	N	.	.	N	N	.	N	N	.	.	.	.	.	.	.	N	.	.	N	N	.	.	N	.	N	A	N	.	.	.	.	N	N	.	.
7168	3634048	G	A	NON_SYNONYMOUS_CODING	YPO3261	YPO3261	amidase	V/M	Gtg/Atg	461	1398	.	.	N	N	A	A	N	A	A	N	N	A	A	A	N	A	A	A	N	A	N	A	A	A	A	N	N	N	A	.	.	.	N	.	.	.	.	.
7185	3636584	G	A	NON_SYNONYMOUS_CODING	YPO3264	YPO3264	amino acid transporter	G/D	gGt/gAt	146	774	.	N	.	.	.	.	.	.	.	.	N	.	.	.	.	.	.	.	.	.	N	.	.	.	A	N	A	N	A	.	.	.	.	.	.	.	.	.
7249	3666231	T	C	NON_SYNONYMOUS_CODING	YPO3286	aroF	phospho-2-dehydro-3-deoxyheptonate aldolase	D/G	gAt/gGt	319	1071	.	N	N	.	.	.	.	.	.	.	.	C	C	C	N	C	C	C	C	C	C	C	C	C	C	C	C	C	C	.	.	.	.	.	.	.	.	.
7348	3708854	G	T	NON_SYNONYMOUS_CODING	YPO3325	dmsA	anaerobic dimethyl sulfoxide reductase subunit A	P/T	Ccg/Acg	430	2451	.	N	N	.	.	.	.	.	.	N	N	T	T	T	T	T	T	T	T	T	T	T	T	T	T	T	T	N	T	.	.	.	.	.	.	.	.	.
7372	3726867	C	T	NON_SYNONYMOUS_CODING	YPO3340	YPO3340	pseudo	E/K	Gag/Aag	481	2097	.	N	N	N	.	.	.	.	.	.	N	.	.	.	N	.	.	.	N	N	.	.	T	.	N	.	.	N	.	.	.	.	.	.	.	.	.	.
7407	3758876	G	T	NON_SYNONYMOUS_CODING	YPO3371	cysI	sulfite reductase subunit beta	P/T	Ccg/Acg	336	1731	.	.	.	N	.	.	.	.	.	.	.	.	.	.	.	.	.	.	T	T	T	T	T	T	T	T	T	N	T	.	.	.	.	.	.	.	.	.
7408	3759127	A	G	NON_SYNONYMOUS_CODING	YPO3371	cysI	sulfite reductase subunit beta	L/S	tTg/tCg	252	1731	.	.	N	N	.	.	.	.	N	N	N	N	N	.	N	N	.	.	.	N	N	.	N	.	G	G	N	G	G	N	.	.	N	.	.	N	.	.
7454	3783574	G	T	NON_SYNONYMOUS_CODING	YPO3389	hemL	glutamate-1-semialdehyde aminotransferase	E/D	gaG/gaT	342	1281	.	.	N	.	.	.	.	.	.	.	.	.	.	.	N	.	.	.	.	.	.	.	.	.	.	.	N	N	T	.	.	.	.	.	.	.	.	.
7490	3794471	G	T	NON_SYNONYMOUS_CODING	YPO3396	sfsA	sugar fermentation stimulation protein A	Q/H	caG/caT	66	738	.	.	.	N	.	.	.	.	.	.	.	.	.	.	.	.	.	.	.	.	N	.	.	.	.	.	.	N	T	.	.	.	.	.	.	.	.	.
7510	3802442	A	G	NON_SYNONYMOUS_CODING	YPO3404	YPO3404	hypothetical protein	L/P	cTg/cCg	211	1194	.	N	N	N	.	.	.	.	.	.	.	.	.	.	N	.	.	.	.	.	.	.	.	.	.	.	N	G	G	.	.	.	.	.	.	.	.	.
7519	3804607	G	A	NON_SYNONYMOUS_CODING	YPO3406	yadG	ABC transporter ATP-binding protein	P/S	Cct/Tct	163	927	.	N	.	N	.	.	.	.	.	.	.	.	.	.	N	.	A	A	A	A	A	A	A	A	A	N	N	A	A	.	.	.	.	.	.	.	.	.
7577	3842539	G	A	NON_SYNONYMOUS_CODING	YPO3438	intB	integrase	A/V	gCc/gTc	246	1260	.	.	.	.	.	.	.	.	.	A	N	.	.	.	.	.	.	.	.	.	.	.	.	.	.	N	.	.	.	.	.	.	.	.	.	N	.	.
7612	3859381	G	A	NON_SYNONYMOUS_CODING	YPO3452	YPO3452	ABC transporter ATP-binding protein	G/S	Ggc/Agc	161	879	.	.	N	N	.	.	.	.	N	.	N	.	.	.	N	N	.	.	.	.	.	.	.	.	.	N	.	N	A	.	.	.	N	.	.	.	.	.
7633	3868362	C	T	NON_SYNONYMOUS_CODING	YPO3461	phnK	phosphonate C-P lyase system protein PhnK	P/S	Ccc/Tcc	154	792	.	.	.	N	.	.	.	.	.	N	N	N	.	.	N	.	.	.	N	.	N	.	.	.	N	.	N	N	T	.	.	.	N	.	.	.	.	.
7643	3870819	C	A	NON_SYNONYMOUS_CODING	YPO3463	phnM	PhnM protein	L/I	Cta/Ata	341	1137	.	N	N	N	.	.	.	.	.	.	.	.	.	.	.	.	.	.	.	.	.	A	.	.	.	.	.	N	.	.	.	.	.	.	.	.	.	.
7646	3871095	A	C	NON_SYNONYMOUS_CODING	YPO3464	phnN	ribose 1%2C5-bisphosphokinase	Q/P	cAg/cCg	54	582	.	.	N	.	.	.	.	.	.	.	.	.	.	.	.	.	.	.	.	.	.	.	.	.	C	C	C	C	C	.	.	.	.	.	.	.	.	.
7648	3872245	G	A	NON_SYNONYMOUS_CODING	YPO3465	phnP	carbon-phosphorus lyase complex accessory protein	V/I	Gtt/Att	247	753	.	.	.	N	.	.	.	.	.	.	.	.	.	.	.	A	A	A	N	A	A	A	A	A	A	A	N	N	A	.	.	.	.	.	.	N	N	.
7651	3872802	G	A	NON_SYNONYMOUS_CODING	YPO3466	YPO3466	hypothetical protein	P/S	Cca/Tca	37	639	.	N	N	.	.	.	.	A	A	A	A	A	N	A	N	A	A	A	A	A	A	A	A	A	A	A	A	A	A	.	.	.	.	.	.	.	.	.
7667	3879950	G	A	NON_SYNONYMOUS_CODING	YPO3473	YPO3473	hypothetical protein	G/S	Ggt/Agt	147	1227	.	N	.	.	.	.	.	.	.	.	N	.	.	.	N	.	.	.	.	.	N	.	.	.	N	.	.	.	A	.	.	.	.	.	.	.	.	.
7668	3880301	G	T	NON_SYNONYMOUS_CODING	YPO3473	YPO3473	hypothetical protein	D/Y	Gat/Tat	264	1227	.	.	N	.	.	.	.	.	.	.	N	.	.	.	.	.	.	.	.	.	.	.	.	.	.	N	T	.	.	.	.	.	.	.	.	.	.	.
7678	3883798	G	A	NON_SYNONYMOUS_CODING	YPO3476	YPO3476	acetyltransferase	P/L	cCg/cTg	61	507	.	.	.	.	.	.	.	.	.	.	N	A	A	A	A	A	A	A	A	A	A	A	A	A	A	A	A	A	A	.	.	.	.	.	.	.	.	.
7686	3885779	G	A	NON_SYNONYMOUS_CODING	YPO3479	YPO3479	protease	G/S	Ggc/Agc	324	996	.	N	N	N	.	A	A	A	A	N	N	N	A	A	N	A	A	A	A	A	N	A	A	A	A	N	N	N	A	.	.	.	.	.	.	.	.	.
7704	3890346	C	G	NON_SYNONYMOUS_CODING	YPO3482	YPO3482	multidrug efflux protein	V/L	Gtg/Ctg	342	3126	.	N	N	.	.	.	N	.	.	.	.	.	.	.	.	.	.	.	.	G	G	G	G	G	G	N	G	G	G	.	.	.	.	.	.	.	.	.
7726	3898195	C	T	NON_SYNONYMOUS_CODING	YPO3489	nlpI	lipoprotein NlpI	R/Q	cGg/cAg	54	885	.	.	.	.	.	.	.	.	.	.	.	.	.	.	T	.	.	.	.	.	.	.	.	.	.	.	.	.	.	.	.	.	.	.	.	.	.	.
7804	3932781	G	A	NON_SYNONYMOUS_CODING	YPO3523	YPO3523	hypothetical protein	P/S	Cca/Tca	836	3918	.	.	N	N	.	.	.	.	.	A	A	A	A	A	N	A	A	A	A	A	A	A	A	A	A	A	A	N	A	.	.	.	.	.	.	.	.	.
7827	3942848	G	A	NON_SYNONYMOUS_CODING	YPO3530	cpdB	bifunctional 2%27%2C3%27-cyclic nucleotide 2%27-phosphodiesterase%2F3%27-nucleotidase	G/D	gGc/gAc	304	1971	.	.	N	N	.	.	.	.	.	.	.	.	.	.	.	.	.	.	.	.	.	A	.	.	.	.	.	.	.	.	.	.	.	.	.	.	.	.
7828	3943036	G	A	NON_SYNONYMOUS_CODING	YPO3530	cpdB	bifunctional 2%27%2C3%27-cyclic nucleotide 2%27-phosphodiesterase%2F3%27-nucleotidase	A/T	Gca/Aca	367	1971	.	.	N	.	.	.	.	.	.	A	.	.	.	.	.	.	.	.	.	.	.	.	.	.	.	.	.	.	.	.	.	.	.	.	.	.	.	.
7830	3944397	G	T	NON_SYNONYMOUS_CODING	YPO3531	YPO3531	iron-sulfur cluster repair di-iron protein	C/F	tGt/tTt	112	666	.	.	N	N	.	.	.	.	.	.	N	.	.	.	N	T	T	T	T	T	T	T	T	T	T	T	T	N	T	.	.	.	.	.	.	.	.	.
7852	3955896	A	T	NON_SYNONYMOUS_CODING	YPOs07	rnpB	RNase P RNA component	M/K	aTg/aAg	77	377	.	.	N	.	.	.	N	.	N	N	.	G	.	.	.	.	.	.	N	.	N	.	.	.	.	N	N	T	.	N	.	.	N	.	.	.	.	.
7853	3955896	A	G	NON_SYNONYMOUS_CODING	YPOs07	rnpB	RNase P RNA component	M/T	aTg/aCg	77	377	.	.	N	.	.	.	N	.	N	N	.	G	.	.	.	.	.	.	N	.	N	.	.	.	.	N	N	T	.	N	.	.	N	.	.	.	.	.
7859	3959294	G	A	NON_SYNONYMOUS_CODING	YPO3549	YPO3549	hypothetical protein	G/E	gGg/gAg	44	354	.	.	N	N	.	.	.	.	.	N	.	.	.	.	N	A	A	A	A	A	A	A	A	A	N	A	A	A	A	.	.	.	.	.	.	.	.	.
7901	3970579	C	T	NON_SYNONYMOUS_CODING	YPO3557	gltB	glutamate synthase subunit alpha	T/I	aCc/aTc	1149	4467	N	N	N	N	.	N	T	N	N	N	N	.	.	N	N	.	N	N	N	N	N	.	.	.	.	N	N	N	.	N	N	.	.	N	.	.	.	N
7924	3975684	G	C	NON_SYNONYMOUS_CODING	YPO3562	rpsI	30S ribosomal protein S9	L/V	Ctg/Gtg	118	393	.	.	N	.	.	.	.	.	.	.	N	.	.	.	.	.	.	.	C	C	C	N	C	C	C	N	C	.	C	.	.	.	.	.	.	.	.	.
7946	3982063	A	C	NON_SYNONYMOUS_CODING	YPO3568	degS	serine endoprotease	T/P	Acc/Ccc	358	1089	.	.	.	.	.	.	.	.	.	.	.	.	.	.	.	.	.	.	.	.	.	.	.	.	C	C	N	C	C	.	.	.	.	.	.	.	.	.
8010	4044790	G	T	NON_SYNONYMOUS_CODING	YPO3627	ssuB	aliphatic sulfonates transporter ATP-binding protein	L/F	ttG/ttT	92	816	.	.	.	.	.	.	N	.	.	.	.	.	.	.	.	.	.	.	.	.	.	.	.	.	.	.	N	N	T	.	.	.	.	.	.	.	.	.
8045	4054894	C	T	NON_SYNONYMOUS_CODING	YPO3634	YPO3634	ABC transporter ATP-binding protein	R/C	Cgt/Tgt	158	1497	.	.	N	.	.	.	.	.	.	.	.	.	.	.	.	.	.	.	.	T	.	.	.	.	.	.	.	.	.	.	.	.	.	.	.	.	.	.
8074	4070345	G	T	NON_SYNONYMOUS_CODING	YPO3650	YPO3650	metabolite transport protein	W/C	tgG/tgT	203	1365	.	N	N	.	.	.	.	.	.	.	N	T	T	T	N	T	T	T	T	T	T	T	T	T	T	T	T	N	T	.	.	.	.	.	.	.	.	.
8100	4083730	G	T	NON_SYNONYMOUS_CODING	YPO3663	yhdH	zinc-binding dehydrogenase	P/H	cCc/cAc	305	978	.	.	.	.	.	.	.	N	.	.	N	.	N	.	N	.	.	.	.	N	N	.	.	.	.	N	N	N	T	.	.	.	.	.	.	.	.	.
8115	4093253	C	T	NON_SYNONYMOUS_CODING	YPO3670	YPO3670	hypothetical protein	P/L	cCt/cTt	357	3924	.	.	N	.	.	.	.	.	.	.	.	.	.	.	.	.	.	.	.	.	N	.	.	.	.	.	.	N	T	.	.	.	.	.	.	.	.	.
8132	4104762	C	T	NON_SYNONYMOUS_CODING	YPO3675	YPO3675	hypothetical protein	R/H	cGc/cAc	49	360	.	N	N	.	.	.	.	.	.	.	.	.	T	T	T	T	T	T	T	T	T	T	T	T	T	T	T	T	T	.	.	.	.	.	.	.	.	.
8134	4109550	C	G	NON_SYNONYMOUS_CODING	YPO3678	tcaC	insecticidal toxin complex	S/T	aGt/aCt	232	4491	N	N	N	.	.	.	.	.	.	N	.	.	.	.	.	.	.	.	.	.	.	.	.	.	.	.	G	.	.	.	.	.	N	.	.	.	.	.
8144	4116353	C	T	NON_SYNONYMOUS_CODING	YPO3681	YPO3681	insecticial toxin	R/H	cGc/cAc	28	2502	.	.	N	.	.	.	T	T	T	N	T	T	T	T	T	N	T	T	T	T	N	T	T	T	T	T	N	N	T	.	.	.	.	.	.	.	.	.
8145	4118082	T	G	NON_SYNONYMOUS_CODING	YPO3683	YPO3683	DNA-binding transcriptional regulator	T/P	Acc/Ccc	210	912	.	.	N	N	G	G	G	G	G	N	N	G	G	G	N	G	G	G	G	G	N	G	G	G	N	G	G	N	G	.	.	.	.	.	.	.	.	.
8151	4121648	G	A	NON_SYNONYMOUS_CODING	YPO3686	yhcP	p-hydroxybenzoic acid efflux subunit AaeB	V/I	Gtc/Atc	497	1956	.	N	.	N	.	.	.	.	.	.	.	.	N	.	.	.	.	.	.	.	.	.	.	.	.	.	.	N	A	.	.	.	.	.	.	.	.	.
8197	4146479	G	T	NON_SYNONYMOUS_CODING	YPO3712	malK	maltose ABC transporter ATP-binding protein	R/S	Cgc/Agc	182	1110	.	.	N	.	.	.	.	.	.	.	N	.	.	.	.	.	.	.	N	T	T	T	T	T	T	N	T	N	T	.	.	.	.	.	.	.	.	.
8235	4156646	C	A	NON_SYNONYMOUS_CODING	YPO3720	hpmB	hemolysin activator protein	T/K	aCa/aAa	97	1686	.	N	N	N	.	N	N	.	N	.	N	.	N	N	.	.	A	A	N	N	.	N	.	N	.	.	N	N	.	N	.	.	.	N	.	.	.	N
8240	4160872	G	A	NON_SYNONYMOUS_CODING	YPO3721	YPO3721	hemolysin	G/S	Ggt/Agt	921	4908	.	N	N	.	.	.	.	.	.	N	.	.	.	.	.	.	.	.	.	.	.	.	.	.	.	.	.	.	A	.	.	.	N	.	.	.	.	.
8243	4161803	G	A	NON_SYNONYMOUS_CODING	YPO3721	YPO3721	hemolysin	S/N	aGc/aAc	1231	4908	.	.	N	.	.	.	.	.	.	.	.	.	.	.	.	.	.	.	.	.	.	.	.	.	.	.	.	N	A	.	.	.	.	.	.	.	.	.
8317	4198510	T	G	NON_SYNONYMOUS_CODING	YPO3746	rpoC	DNA-directed RNA polymerase subunit beta%27	K/T	aAa/aCa	992	4221	.	.	.	N	.	.	.	.	.	.	.	.	.	.	N	.	.	.	.	.	.	.	.	.	.	.	G	N	G	.	.	.	.	.	.	.	.	.
8365	4214212	A	T	NON_SYNONYMOUS_CODING	YPO3757	YPO3757	acetyltransferase	S/C	Agc/Tgc	98	552	.	N	.	.	.	.	.	.	.	.	.	.	.	.	.	.	N	N	N	N	N	N	N	T	N	N	N	N	N	.	.	.	.	.	.	.	.	.
8416	4248428	G	A	NON_SYNONYMOUS_CODING	YPO3784	YPO3784	carbon starvation protein	P/S	Ccc/Tcc	73	1818	.	.	N	.	.	.	.	.	N	.	N	N	.	.	.	.	.	.	.	N	N	.	.	A	.	N	N	N	.	N	.	.	.	.	.	N	.	.
8424	4251839	G	A	NON_SYNONYMOUS_CODING	YPO3787	YPO3787	carboxymethylenebutenolidase	R/H	cGc/cAc	210	804	.	.	N	.	.	.	N	.	.	.	.	.	.	.	.	.	.	.	.	.	.	.	.	.	.	.	A	A	A	.	.	.	.	.	.	.	.	.
8459	4266045	G	A	NON_SYNONYMOUS_CODING	YPO3798	YPO3798	hypothetical protein	G/D	gGt/gAt	654	2334	.	N	N	N	.	.	.	.	.	N	N	.	.	.	N	.	.	.	.	.	N	.	.	.	A	A	N	N	A	.	.	.	.	.	.	N	.	.
8484	4277290	C	A	NON_SYNONYMOUS_CODING	YPO3811	rpoH	RNA polymerase factor sigma-32	S/I	aGc/aTc	220	858	.	N	.	N	.	.	.	.	.	.	.	A	A	A	A	A	A	A	A	A	A	A	A	A	A	N	A	N	A	.	.	.	.	.	.	.	.	.
8536	4295305	G	T	NON_SYNONYMOUS_CODING	YPO3827	glpQ	glycerophosphodiester phosphodiesterase	G/C	Ggt/Tgt	274	1116	.	.	.	.	.	.	.	.	.	.	.	.	.	.	N	.	.	.	.	.	.	.	.	.	.	.	.	N	T	.	.	.	.	.	.	.	.	.
8547	4304464	G	A	NON_SYNONYMOUS_CODING	YPO3836	rarD	hypothetical protein	A/T	Gcc/Acc	102	891	.	.	N	.	.	A	A	A	A	A	A	A	A	A	A	A	A	A	A	A	N	A	A	A	A	A	A	A	A	.	.	.	.	.	.	.	.	.
8573	4313166	C	T	NON_SYNONYMOUS_CODING	YPO3843	xerC	site-specific tyrosine recombinase XerC	G/S	Ggt/Agt	259	912	.	.	N	.	.	.	.	.	.	.	.	.	.	.	.	.	.	.	.	.	N	.	T	.	.	N	N	.	.	.	.	.	.	.	.	.	.	.
8601	4328758	C	T	NON_SYNONYMOUS_CODING	YPO3856	wecF	common antigen polymerase	C/Y	tGt/tAt	386	1365	.	.	.	.	.	.	.	.	.	.	.	.	.	.	.	.	.	.	.	.	N	.	.	.	.	.	T	T	T	.	.	.	.	.	.	.	.	.
8619	4331372	G	A	NON_SYNONYMOUS_CODING	YPO3858	wzx	lipopolysaccharide biosynthesis protein	P/S	Cct/Tct	302	1257	.	.	.	.	.	.	.	.	.	.	.	.	A	A	A	A	A	A	A	A	A	A	A	A	A	A	A	A	A	.	.	.	.	.	.	.	.	.
8633	4338213	G	A	NON_SYNONYMOUS_CODING	YPO3864	nfrC	UDP-N-acetylglucosamine 2-epimerase	R/C	Cgt/Tgt	181	1131	.	N	N	N	.	.	.	.	.	.	.	.	.	.	N	.	.	.	.	.	N	.	.	.	A	.	.	.	.	.	.	.	.	.	.	.	.	.
8706	4352574	G	A	NON_SYNONYMOUS_CODING	YPO3877	YPO3877	fimbrial protein	A/T	Gcg/Acg	9	531	.	.	N	N	.	.	N	.	.	.	.	.	N	.	.	.	.	.	.	.	.	N	A	A	N	A	N	N	N	.	.	.	.	.	.	.	.	N
8719	4358339	G	A	NON_SYNONYMOUS_CODING	YPO3881	YPO3881	chaperone protein	A/T	Gca/Aca	130	747	.	.	N	.	.	.	.	.	.	.	N	.	.	.	.	.	.	.	.	.	.	.	.	.	.	.	N	N	A	.	.	.	.	.	.	.	.	.
8777	4400379	C	A	NON_SYNONYMOUS_CODING	YPO3917	YPO3917	dihydrolipoamide dehydrogenase	R/S	Cgc/Agc	406	1464	.	N	N	N	.	.	.	.	.	.	.	.	.	.	.	.	.	.	.	.	.	.	.	.	.	.	.	A	A	.	.	.	.	.	.	.	.	.
8854	4446794	C	A	NON_SYNONYMOUS_CODING	YPO3948	YPO3948	hypothetical protein	K/N	aaG/aaT	52	282	N	.	N	N	.	.	N	.	N	.	.	.	N	N	N	.	.	.	N	.	.	A	A	A	A	N	A	N	A	N	.	N	N	.	N	N	N	.
8883	4458099	G	T	NON_SYNONYMOUS_CODING	YPO3960	YPO3960	hypothetical protein	S/Y	tCc/tAc	5	861	.	.	.	.	.	.	.	.	.	.	.	.	.	.	.	.	.	.	.	.	.	.	.	.	.	.	N	.	T	.	.	.	.	.	N	.	.	.
8897	4461365	G	A	NON_SYNONYMOUS_CODING	YPO3964	YPO3964	sugar transport ATP-binding protein	R/C	Cgc/Tgc	339	1524	.	.	N	.	.	.	.	.	.	.	.	.	.	.	.	.	.	.	.	.	.	.	.	.	.	.	.	.	A	.	.	.	.	.	.	.	.	.
8941	4479680	A	C	NON_SYNONYMOUS_CODING	YPO3978	YPO3978	regulatory protein	D/A	gAt/gCt	40	1128	.	.	N	.	.	.	.	.	.	N	.	.	.	.	.	.	.	.	C	C	C	C	C	C	C	C	C	C	C	.	.	.	.	.	.	.	.	.
8950	4482404	G	A	NON_SYNONYMOUS_CODING	YPO3980	glxK	glycerate kinase	V/M	Gtg/Atg	87	1137	.	.	.	.	.	.	.	.	.	.	.	.	.	.	.	.	.	.	.	.	N	.	.	.	.	.	.	N	A	.	.	.	.	.	.	.	.	.
8951	4482572	G	T	NON_SYNONYMOUS_CODING	YPO3980	glxK	glycerate kinase	A/S	Gca/Tca	143	1137	.	.	N	.	.	N	.	.	.	.	N	N	.	.	N	T	.	.	.	.	N	.	.	.	.	.	N	N	.	.	.	.	.	.	.	.	.	.
8955	4485754	C	T	NON_SYNONYMOUS_CODING	YPO3984	yapE	autotransporter protein	G/D	gGc/gAc	1006	3213	.	N	.	.	.	.	.	.	.	.	.	.	.	.	N	.	.	.	.	.	N	.	.	.	T	.	.	.	.	.	.	.	.	.	.	.	.	.
8956	4486402	G	A	NON_SYNONYMOUS_CODING	YPO3984	yapE	autotransporter protein	S/L	tCg/tTg	790	3213	.	.	.	.	.	.	.	.	.	.	.	.	.	.	.	.	.	.	.	.	.	.	.	.	.	.	A	N	A	.	.	.	.	.	.	.	.	.
8999	4509132	T	A	NON_SYNONYMOUS_CODING	YPO4000	dppD	dipeptide transporter ATP-binding protein	S/C	Agc/Tgc	159	981	.	N	N	.	.	.	N	.	.	N	N	N	N	N	N	.	.	.	A	.	N	.	.	.	.	N	G	N	.	.	.	.	.	.	.	N	.	.
9000	4509132	T	G	NON_SYNONYMOUS_CODING	YPO4000	dppD	dipeptide transporter ATP-binding protein	S/R	Agc/Cgc	159	981	.	N	N	.	.	.	N	.	.	N	N	N	N	N	N	.	.	.	A	.	N	.	.	.	.	N	G	N	.	.	.	.	.	.	.	N	.	.
9007	4511458	C	A	NON_SYNONYMOUS_CODING	YPO4002	dppB	dipeptide transporter permease DppB	G/C	Ggt/Tgt	32	948	.	N	N	N	.	.	N	.	.	N	N	N	.	.	N	.	.	.	N	N	N	.	.	.	.	.	N	N	A	.	.	.	.	.	.	.	.	.
9009	4512481	C	A	NON_SYNONYMOUS_CODING	YPO4003	dppA	periplasmic dipeptide transport protein	A/S	Gcg/Tcg	321	1608	.	.	.	.	.	.	.	.	.	.	N	.	.	.	.	A	A	A	A	A	A	A	A	A	A	A	A	N	A	.	.	.	.	.	.	.	.	.
9039	4524509	C	T	NON_SYNONYMOUS_CODING	YPO4013	yhjW	phosphoethanolamine transferase	A/T	Gcg/Acg	227	1692	.	N	N	.	.	.	N	N	N	.	.	.	.	N	.	.	.	.	.	.	N	N	N	T	N	N	N	N	N	N	.	.	.	.	.	.	.	.
9073	4554267	G	A	NON_SYNONYMOUS_CODING	YPO4038	xylA	xylose isomerase	A/T	Gct/Act	142	1320	.	.	.	N	.	.	.	.	.	N	.	.	.	.	N	.	.	.	.	N	.	.	.	.	.	.	.	N	A	.	.	.	.	.	.	.	.	.
9091	4560489	C	T	NON_SYNONYMOUS_CODING	YPO4042	YPO4042	pseudo	G/D	gGc/gAc	249	2491	.	.	N	.	.	.	.	.	.	N	.	.	.	.	.	.	T	T	.	.	N	.	.	.	.	.	N	N	.	.	.	.	.	.	.	.	.	.
9097	4562942	C	T	NON_SYNONYMOUS_CODING	YPO4045	YPO4045	hypothetical protein	S/N	aGt/aAt	267	993	.	.	.	.	.	.	.	.	.	N	N	N	.	.	.	.	.	.	.	.	.	.	.	.	.	.	N	N	T	.	.	.	N	.	.	.	.	.
9098	4563447	G	A	NON_SYNONYMOUS_CODING	YPO4045	YPO4045	hypothetical protein	P/S	Cca/Tca	99	993	.	.	.	N	.	.	.	.	.	.	.	.	.	.	.	.	.	.	.	.	.	.	.	.	.	.	.	.	A	.	.	.	.	.	.	.	.	.
9112	4570823	C	G	NON_SYNONYMOUS_CODING	YPO4052	fdhA	pseudo	E/Q	Gaa/Caa	230	1954	.	.	N	.	.	.	.	.	.	.	.	.	.	.	.	N	G	G	N	N	N	N	N	N	N	N	N	N	G	.	.	.	.	.	.	.	.	.
9124	4572240	C	G	NON_SYNONYMOUS_CODING	YPO4054	selA	selenocysteine synthase	G/A	gGt/gCt	219	1389	.	N	N	N	.	.	.	.	.	.	.	.	.	.	N	.	.	.	.	.	N	G	G	G	G	G	N	G	G	.	.	.	.	.	.	.	.	.
9153	4578092	T	A	NON_SYNONYMOUS_CODING	YPO4058	fdoG	pseudo	T/S	Aca/Tca	207	3045	.	.	.	N	.	N	A	.	.	.	N	.	.	.	.	.	.	.	A	.	.	.	.	.	.	.	.	.	N	.	N	.	.	.	.	.	.	.
9173	4591693	C	T	NON_SYNONYMOUS_CODING	YPO4071	glyS	glycyl-tRNA synthetase subunit beta	R/H	cGt/cAt	533	2070	.	N	N	.	.	.	N	.	.	.	.	.	.	.	.	.	.	.	T	T	N	T	T	T	T	T	N	T	T	.	.	.	.	.	.	.	.	.
9181	4595285	G	A	NON_SYNONYMOUS_CODING	YPO4075	tag	hypothetical protein	A/T	Gcc/Acc	59	456	.	.	.	.	.	.	.	.	.	N	.	.	.	.	.	.	.	.	N	.	.	.	A	A	A	N	N	A	A	.	.	.	.	.	.	N	N	.
9182	4595415	G	A	NON_SYNONYMOUS_CODING	YPO4075	tag	hypothetical protein	R/H	cGc/cAc	102	456	.	.	.	.	.	.	.	.	.	.	.	A	A	A	A	A	A	A	A	A	N	A	A	A	A	A	N	N	A	.	.	.	.	.	.	.	.	.
9183	4596218	G	A	NON_SYNONYMOUS_CODING	YPO4076	yiaD	outer membrane lipoprotein	V/I	Gtc/Atc	99	660	.	.	.	.	.	.	.	.	.	.	.	.	.	.	.	.	.	.	.	N	N	.	.	.	N	N	N	N	A	.	.	.	N	.	.	.	.	.
9202	4599853	G	T	NON_SYNONYMOUS_CODING	YPO4080	malS	periplasmic alpha-amylase	K/N	aaG/aaT	236	2064	.	.	.	N	.	.	.	.	.	.	.	.	.	.	.	T	T	T	T	T	T	T	T	T	T	T	T	T	T	.	.	.	.	.	.	.	.	.
9225	4616399	C	G	NON_SYNONYMOUS_CODING	YPO4095	recF	recombination protein F	R/P	cGc/cCc	222	1086	.	.	N	.	.	.	.	.	.	.	G	.	.	.	.	.	.	.	N	.	.	.	.	.	.	.	.	.	.	.	.	.	.	.	.	.	.	.
9342	4648956	C	T	NON_SYNONYMOUS_CODING	YPO4126	atpE	ATP synthase F0F1 subunit C	V/M	Gtg/Atg	15	240	.	.	.	N	.	.	.	.	N	.	.	.	.	.	.	.	.	.	.	.	N	.	.	.	.	.	.	T	.	.	.	.	.	.	.	.	.	.
9352	4652144	C	T	NON_SYNONYMOUS_CODING	YPO4130	gidA	tRNA uridine 5-carboxymethylaminomethyl modification enzyme GidA	V/I	Gtt/Att	492	1890	.	.	N	N	.	.	.	.	.	.	N	.	.	.	.	.	.	.	.	.	.	.	.	.	.	N	N	T	T	.	.	.	.	.	.	.	.	.
[truncated: 252 more columns]
