# Supplementary material for: Stone Age Yersinia pestis genomes shed light on the early evolution, diversity, and ecology of plague
Source: Proc Natl Acad Sci U S A. 2022 Apr 12;119(17):e2116722119. doi: 10.1073/pnas.2116722119 (PMC9169917; doi:10.1073/pnas.2116722119)
Supplement: Supplementary File [file pnas.2116722119.sd09.xlsx]

## Sheet: Table 1
SNP Effect analysis: SNP Table with Nonsense SNPs - Pseudogenisation events through STOP codon gain/loss or START Codon loss
Lineage-specific SNP causing pseudogenization
SNP not called because of low coverage, but is covered by some reads.
Whole gene deleted as part of deletion event 4
Pseudogene in reference CO92 but active in ancestral lineages
preLNBA-/LNBA- Lineage
SNP number	Position on Reference chromosome CO92	Reference	SNP	SNP Effect	Gene ID	Gene name	Gene function	old Amino Acid / new Amino Acid	Old_codon / New_codon	Codon Number (CDS)	CDS_size	outgroup Y. pseudotuberculosis	RV2039	Gok2	RK1001	RISE509	VLI092	KNK001	GRS004	GEN72	Gyvakarai1	VEL003	I5884	GZL001	GZL002	KunilaII	1343UNTAL85	HOP001	HOP004	KLZ001	CHC004	6POST	KLE031	KLE048	MIB054	RISE505	OOH003	ARS007	GRH001	KZL002	I2470	RT5	Altenerding	EDI001	LAI009	London_EastSmithfield_8124_8291_11972	Barcelona	Bolgar	MAN008
3227	1650425	G	A	STOP_GAINED	YPO1457	YPO1457	hydroxymethylglutaryl-coenzyme A synthase	W/*	tgG/tgA	92	1239	.	.	N	N	A	A	A	A	A	A	A	A	A	A	A	A	A	A	A	A	A	A	A	A	A	A	N	A	A	.	.	.	.	.	.	.	.	.
4690	2484435	G	A	STOP_GAINED	YPO2210	YPO2210	hypothetical protein	Q/*	Cag/Tag	20	129	.	N	N	N	.	.	.	.	.	A	.	.	.	.	.	.	.	.	N	N	.	.	.	.	.	.	.	N	.	.	.	.	N	.	.	.	.	.
1679	782745	C	A	STOP_GAINED	YPO0722	flgB	flagellar basal-body rod protein FlgB	S/*	tCa/tAa	132	447	.	.	N	.	.	.	.	.	.	.	.	.	.	.	.	A	A	A	A	A	A	A	A	A	N	A	N	N	N	.	.	.	.	.	.	.	.	.
2938	1509320	G	A	STOP_GAINED	YPO1344	YPO1344	pseudo	W/*	tGg/tAg	306	1057	.	.	N	.	.	.	.	.	.	N	.	.	.	.	N	.	.	.	A	A	N	A	A	A	A	A	N	A	A	.	.	.	.	.	.	.	.	.
199	81808	C	T	STOP_GAINED	YPO0072	YPO0072	bifunctional regulatory protein%2FDNA repair protein	Q/*	Cag/Tag	229	1065	.	.	N	.	.	.	.	.	.	.	.	.	.	.	.	.	.	.	T	N	T	T	T	T	T	N	N	N	T	.	.	.	.	.	.	.	.	.
9014	4514744	C	T	STOP_GAINED	YPO4005	YPO4005	hemolysin activator protein	W/*	tGg/tAg	377	1764	.	.	N	.	.	.	.	.	.	.	.	.	.	.	.	.	.	.	.	.	.	T	T	T	T	T	N	T	T	.	.	.	N	.	.	.	.	.
2122	1054838	T	C	START_LOST	YPO0956	YPO0956	hydroxamate-type ferrisiderophore receptor	M/T	aTg/aCg	1	2100	.	N	N	N	.	.	.	.	.	.	N	N	N	N	N	N	N	N	N	N	N	N	N	C	C	N	N	N	N	.	N	.	.	.	.	.	.	.
4119	2089063	G	A	START_LOST	YPO1844	fliZ	flagella biosynthesis protein FliZ	M/I	atG/atA	1	510	.	N	N	N	.	.	.	.	N	.	.	.	.	.	N	.	.	.	.	N	N	N	.	A	.	.	N	.	.	N	.	.	N	.	.	.	.	N
2869	1482031	C	T	STOP_GAINED	YPO1317	YPO1317	hypothetical protein	Q/*	Caa/Taa	186	825	.	.	N	.	.	.	.	.	.	.	.	.	.	.	.	.	.	.	.	.	.	.	.	.	T	T	T	T	T	.	.	.	.	.	.	.	.	.
2559	1348478	C	T	STOP_GAINED	YPO1198	YPO1198	ABC transporter ATP-binding protein	R/*	Cga/Tga	213	939	.	.	.	N	.	.	.	.	.	.	.	.	.	.	N	.	.	.	.	.	N	.	.	.	T	N	N	N	T	.	.	.	.	.	.	.	.	.
8056	4060430	C	T	STOP_GAINED	YPO3639	yghU	glutathione S-transferase YghU	W/*	tgG/tgA	243	855	.	.	N	N	.	.	.	.	.	.	.	.	.	.	.	.	.	.	.	.	.	.	.	.	T	.	.	N	.	.	.	.	.	.	.	.	.	.
6966	3534254	C	T	STOP_GAINED	YPO3169	yajR	transporter	Q/*	Cag/Tag	451	1371	.	.	N	N	.	N	.	.	N	.	.	.	N	N	.	.	.	.	N	.	.	.	.	.	.	T	.	.	.	.	.	.	.	.	.	N	.	.
7322	3700404	C	T	STOP_GAINED	YPO3318	YPO3318	sugar ABC transporter substrate-binding protein	W/*	tGg/tAg	277	975	.	.	N	.	.	.	.	.	.	.	.	.	.	.	.	.	.	.	.	.	.	.	.	.	.	.	T	N	.	.	.	.	.	.	.	.	.	.
8008	4036960	G	T	START_LOST	YPO3619	YPO3619	AraC family transcriptional regulator	L/F	ttG/ttT	1	942	.	N	N	N	.	.	N	.	.	N	.	.	.	.	.	.	.	.	.	.	N	.	.	.	.	.	.	T	T	.	.	.	.	.	.	.	.	.
5186	2770317	C	T	STOP_GAINED	YPO2470	YPO2470	hypothetical protein	Q/*	Caa/Taa	61	1248	.	.	.	.	.	.	.	.	.	.	.	.	.	.	.	.	.	.	.	.	.	.	.	.	.	.	.	N	T	.	.	.	.	.	.	.	.	.
6496	3314332	C	A	STOP_GAINED	YPO2965	dmsA	dimethyl sulfoxide reductase subunit A	C/*	tgC/tgA	497	2427	.	.	N	N	.	.	.	.	.	.	.	.	.	.	.	.	.	.	.	.	.	.	.	.	.	.	.	.	A	.	.	.	.	.	.	.	.	.
6780	3422436	C	T	STOP_GAINED	YPO3066	YPO3066	hypothetical protein	W/*	tgG/tgA	110	696	.	.	N	N	.	.	N	.	.	.	.	.	N	N	.	.	.	.	.	.	.	.	.	.	.	.	N	N	T	.	.	.	.	.	.	.	.	.
7522	3806146	C	A	STOP_LOST	YPO3408	hpt	hypoxanthine phosphoribosyltransferase	*/L	tGa/tTa	179	537	.	.	.	N	.	N	N	.	.	.	N	.	.	.	N	.	.	.	.	.	.	.	.	.	.	.	N	N	A	.	.	.	.	.	.	.	.	.
9166	4590370	G	A	STOP_GAINED	YPO4070	yiaF	hypothetical protein	Q/*	Caa/Taa	129	726	.	.	.	N	.	.	.	.	.	.	.	.	.	.	N	.	.	.	.	.	N	.	.	.	.	.	.	N	A	.	.	.	N	.	.	.	.	.
Number of pseudogenes:													0	0	(1)	1	1	1	1	1	2	1	1	1	1	1	2	2	2	4	3(+1)	3(+1)	5	5	7	9	6	3(+6)	6(+7)	13(+1)
0.PE7b_620024
SNP number	Position on Reference chromosome CO92	Reference	SNP	SNP Effect	Gene ID	Gene name	Gene function	old Amino Acid / new Amino Acid	Old_codon / New_codon	Codon Number (CDS)	CDS_size	outgroup Y. pseudotuberculosis	RV2039	Gok2	RK1001	RISE509	VLI092	KNK001	GRS004	GEN72	Gyvakarai1	VEL003	I5884	GZL001	GZL002	KunilaII	1343UNTAL85	HOP001	HOP004	KLZ001	CHC004	6POST	KLE031	KLE048	MIB054	RISE505	OOH003	ARS007	GRH001	KZL002	I2470	RT5	Altenerding	EDI001	LAI009	London_EastSmithfield_8124_8291_11972	Barcelona	Bolgar	MAN008
948	375144	G	A	STOP_GAINED	YPO0363	YPO0363	hypothetical protein	Q/*	Cag/Tag	236	3360	.	.	N	.	.	.	.	.	.	.	.	.	N	.	.	.	.	.	.	.	.	.	.	.	.	.	.	.	.	.	.	.	.	.	.	.	.	.
1820	916116	A	T	STOP_GAINED	YPO0836	YPO0836	PTS permease	K/*	Aaa/Taa	39	891	.	N	N	N	.	.	.	.	.	N	.	.	.	.	N	N	.	.	.	.	.	.	.	.	.	.	.	.	.	.	.	.	.	.	.	.	.	.
4253	2245493	C	A	STOP_GAINED	YPO1976	YPO1976	hypothetical protein	E/*	Gag/Tag	158	1977	.	.	N	N	.	.	.	.	.	.	.	.	.	.	.	.	.	.	.	.	.	.	.	.	.	.	.	.	.	.	.	.	N	.	.	.	.	.
4843	2532785	G	T	STOP_GAINED	YPO2254	araB	ribulokinase	S/*	tCa/tAa	222	1704	.	N	N	N	.	.	.	.	.	.	N	.	.	.	.	N	.	.	N	.	N	.	.	.	.	.	N	N	.	.	.	.	N	.	.	.	.	.
5323	2833589	C	A	STOP_GAINED	YPO2524	menC	O-succinylbenzoate synthase	E/*	Gag/Tag	227	972	.	.	.	.	.	.	N	.	.	.	.	.	.	.	.	.	.	.	N	.	.	.	.	.	.	.	.	N	.	.	.	.	N	.	.	.	.	.
7479	3791382	G	A	STOP_GAINED	YPO3394	hrpB	ATP-dependent RNA helicase HrpB	Q/*	Cag/Tag	721	2559	.	N	N	N	.	.	.	N	.	.	.	N	N	.	N	.	.	.	.	N	N	N	.	.	.	.	.	.	.	.	.	.	.	.	.	.	.	.
Number of pseudogenes:
0.PE2b_G8786
SNP number	Position on Reference chromosome CO92	Reference	SNP	SNP Effect	Gene ID	Gene name	Gene function	old Amino Acid / new Amino Acid	Old_codon / New_codon	Codon Number (CDS)	CDS_size	outgroup Y. pseudotuberculosis	RV2039	Gok2	RK1001	RISE509	VLI092	KNK001	GRS004	GEN72	Gyvakarai1	VEL003	I5884	GZL001	GZL002	KunilaII	1343UNTAL85	HOP001	HOP004	KLZ001	CHC004	6POST	KLE031	KLE048	MIB054	RISE505	OOH003	ARS007	GRH001	KZL002	I2470	RT5	Altenerding	EDI001	LAI009	London_EastSmithfield_8124_8291_11972	Barcelona	Bolgar	MAN008
34	8793	C	A	STOP_GAINED	YPO0008	rbsK	ribokinase	S/*	tCg/tAg	143	927	.	.	.	N	.	.	.	.	.	.	N	.	.	.	.	.	.	.	.	.	N	.	.	.	.	N	N	.	.	.	.	.	.	.	.	.	.	.
417	177168	C	A	STOP_GAINED	YPO0161	nirB	nitrite reductase	E/*	Gaa/Taa	122	2547	.	N	N	.	.	.	.	.	.	.	N	.	.	.	.	.	.	.	.	.	N	.	.	.	.	.	.	.	.	.	.	.	.	.	.	.	.	.
2102	1051262	G	T	STOP_GAINED	YPO0952	mutY	adenine DNA glycosylase	E/*	Gaa/Taa	230	1116	.	.	N	.	.	.	.	.	.	.	.	.	.	.	.	.	.	.	.	.	.	.	.	.	.	.	.	.	.	.	.	.	.	.	.	.	.	.
2750	1438326	C	G	STOP_GAINED	YPO1279	YPO1279	transcriptional regulator	Y/*	taC/taG	39	801	.	.	N	N	.	.	.	.	.	.	.	.	.	.	.	.	.	.	.	.	.	.	.	.	.	N	.	.	.	.	.	.	.	.	.	.	.	.
2904	1491673	C	A	START_LOST	YPO1325	YPO1325	hypothetical protein	M/I	atG/atT	1	816	.	N	N	N	.	.	N	.	.	N	N	.	N	.	.	.	.	.	.	.	N	.	.	.	.	.	.	.	.	.	.	.	.	.	.	.	.	.
3911	1985737	C	T	STOP_GAINED	YPO1742	YPO1742	hypothetical protein	Q/*	Cag/Tag	57	246	.	.	N	N	.	.	N	.	.	.	N	.	.	.	.	.	.	.	.	.	.	.	.	.	.	.	.	.	.	.	.	.	.	.	.	.	.	.
6066	3128007	G	T	STOP_GAINED	YPO2797	YPO2797	hypothetical protein	E/*	Gag/Tag	165	582	.	.	N	.	.	.	.	.	.	.	.	.	.	.	.	N	N	N	N	N	N	N	N	N	N	N	N	N	N	.	.	.	.	.	.	.	.	.
7055	3569237	C	A	STOP_GAINED	YPO3205	phoB	phosphate regulon transcriptional regulator	E/*	Gaa/Taa	9	690	.	N	N	N	.	.	.	.	.	.	.	N	.	.	N	.	.	.	.	N	N	.	.	.	.	.	.	.	.	.	.	.	.	.	N	.	.	.
8904	4464621	C	A	STOP_GAINED	YPO3965	YPO3965	hybrid two-component system regulatory protein	S/*	tCa/tAa	685	2556	.	.	N	N	.	.	.	.	.	.	.	.	.	.	.	.	.	.	.	.	N	.	.	.	.	N	N	N	.	.	.	.	.	.	.	.	.	.
8977	4498832	C	A	STOP_GAINED	YPO3992	dctA	C4-dicarboxylate transporter DctA	E/*	Gag/Tag	270	1290	.	N	N	N	.	.	N	.	.	.	N	N	.	.	.	.	.	.	.	.	N	N	.	.	.	N	N	N	.	.	.	.	.	.	.	.	.	.
9224	4615986	G	A	STOP_GAINED	YPO4095	recF	recombination protein F	Q/*	Cag/Tag	360	1086	.	.	N	N	.	.	.	.	.	.	.	.	.	.	.	.	.	.	.	.	.	.	.	.	.	.	.	.	.	.	.	.	.	.	.	N	.	.
5819	3027142	T	C	STOP_LOST	YPO2698	YPO2698	pseudo	*/Q	Tag/Cag	182	654	C	N	C	N	C	C	C	C	C	C	N	C	C	C	N	N	C	C	C	N	N	C	C	C	C	N	N	N	C	.	.	.	N	.	.	.	.	.
Number of pseudogenes:
0.PE4_M0000002
SNP number	Position on Reference chromosome CO92	Reference	SNP	SNP Effect	Gene ID	Gene name	Gene function	old Amino Acid / new Amino Acid	Old_codon / New_codon	Codon Number (CDS)	CDS_size	outgroup Y. pseudotuberculosis	RV2039	Gok2	RK1001	RISE509	VLI092	KNK001	GRS004	GEN72	Gyvakarai1	VEL003	I5884	GZL001	GZL002	KunilaII	1343UNTAL85	HOP001	HOP004	KLZ001	CHC004	6POST	KLE031	KLE048	MIB054	RISE505	OOH003	ARS007	GRH001	KZL002	I2470	RT5	Altenerding	EDI001	LAI009	London_EastSmithfield_8124_8291_11972	Barcelona	Bolgar	MAN008
1904	955231	G	A	STOP_GAINED	YPO0869	YPO0869	hypothetical protein	Q/*	Caa/Taa	170	717	.	.	N	N	.	.	.	.	.	.	.	.	.	.	.	.	.	.	.	N	N	.	.	.	.	.	.	.	.	.	.	.	.	.	.	.	.	.
3464	1779306	C	A	STOP_GAINED	YPO1562	YPO1562	hypothetical protein	G/*	Gga/Tga	957	3153	.	.	N	N	.	.	.	.	.	.	N	.	.	.	.	.	.	.	.	.	.	.	.	.	.	.	.	.	.	.	.	.	.	.	.	.	.	.
5897	3073160	C	A	STOP_GAINED	YP02742	ccmH	cytochrome c-type biogenesis protein	S/*	tCa/tAa	270	1227	.	.	.	.	.	.	.	.	.	.	.	.	.	.	.	.	.	.	.	.	.	.	.	.	.	.	.	.	.	.	.	.	N	.	.	.	.	.
6916	3502610	G	A	STOP_GAINED	YPO3143	glnK	nitrogen regulatory protein P-II 2	Q/*	Caa/Taa	97	339	.	.	.	.	.	.	N	.	.	.	.	.	.	.	.	.	.	.	N	.	N	.	.	.	.	N	.	N	.	.	.	.	.	.	.	.	.	.
5819	3027142	T	C	STOP_LOST	YPO2698	YPO2698	pseudo	*/Q	Tag/Cag	182	654	C	N	C	N	C	C	C	C	C	C	N	C	C	C	N	N	C	C	C	N	N	C	C	C	C	N	N	N	C	.	.	.	N	.	.	.	.	.
2553	1345963	T	A	STOP_LOST	YPO1195	YPO1195	pseudo	*/K	Tag/Aag	156	933	A	N	A	A	A	A	A	A	A	A	A	A	A	A	A	A	A	A	A	A	A	A	A	A	A	A	N	N	A	.	.	.	.	.	.	.	.	.
5056	2713925	A	G	STOP_LOST	YPO2412	YPO2412	pseudo	*/Q	Taa/Caa	241	1464	G	G	N	G	G	G	G	G	G	G	G	G	G	G	G	G	G	G	G	G	G	G	G	G	G	G	N	N	G	.	.	.	.	.	.	.	.	.
Number of pseudogenes:
0.ANT5_A-1836
SNP number	Position on Reference chromosome CO92	Reference	SNP	SNP Effect	Gene ID	Gene name	Gene function	old Amino Acid / new Amino Acid	Old_codon / New_codon	Codon Number (CDS)	CDS_size	outgroup Y. pseudotuberculosis	RV2039	Gok2	RK1001	RISE509	VLI092	KNK001	GRS004	GEN72	Gyvakarai1	VEL003	I5884	GZL001	GZL002	KunilaII	1343UNTAL85	HOP001	HOP004	KLZ001	CHC004	6POST	KLE031	KLE048	MIB054	RISE505	OOH003	ARS007	GRH001	KZL002	I2470	RT5	Altenerding	EDI001	LAI009	London_EastSmithfield_8124_8291_11972	Barcelona	Bolgar	MAN008
1272	538233	A	T	STOP_GAINED	YPO0504	YPO0504	hypothetical protein	K/*	Aaa/Taa	403	1845	.	.	.	.	.	.	.	.	.	.	N	.	.	.	.	.	.	.	.	.	.	.	.	.	.	.	.	.	.	N	.	.	.	.	.	.	.	.
1609	746171	A	T	STOP_LOST	YPO0683	YPO0683	biopolymer transport protein ExbD	*/Y	taA/taT	144	432	.	.	.	N	.	.	N	.	N	.	N	N	N	.	.	.	.	.	.	.	.	.	.	.	N	.	.	N	.	.	.	.	.	.	.	N	.	.
2363	1249092	G	A	STOP_GAINED	YPO1105	YPO1105	recombination and repair protein	Q/*	Caa/Taa	183	1680	.	N	N	.	.	.	.	.	.	.	.	.	.	.	.	.	.	.	.	.	.	.	.	.	.	.	.	.	.	.	.	.	.	.	.	.	.	.
4818	2522983	A	T	STOP_GAINED	YPO2246	YPO2246	Na%28%2B%29-translocating NADH-quinone reductase subunit E	L/*	tTa/tAa	117	582	.	N	N	N	.	.	.	.	.	N	N	N	.	N	.	.	.	.	.	.	N	.	.	.	.	.	N	N	.	.	.	.	.	.	.	.	.	.
6700	3395748	A	T	STOP_GAINED	YPO3041	narP	nitrate%2Fnitrite response regulator protein NarP	K/*	Aaa/Taa	207	630	.	N	.	N	.	.	N	.	N	N	N	.	N	N	.	.	.	.	N	.	.	.	.	.	.	.	.	.	.	N	.	.	.	.	.	.	.	N
7861	3961211	A	T	STOP_GAINED	YPO3552	mtgA	monofunctional biosynthetic peptidoglycan transglycosylase	L/*	tTa/tAa	229	726	.	.	.	N	.	.	.	.	.	.	.	.	.	.	.	.	.	.	.	.	.	.	.	.	.	.	.	.	.	.	.	.	.	.	.	.	.	.
4324	2281856	A	C	STOP_LOST	YPO2009a	YPO2009a	pseudo	*/E	Taa/Gaa	26	402	N	C	C	N	C	C	C	C	C	C	C	C	N	C	C	C	C	C	C	C	N	C	C	C	C	C	C	C	C	C	C	N	C	.	.	N	N	.
5819	3027142	T	C	STOP_LOST	YPO2698	YPO2698	pseudo	*/Q	Tag/Cag	182	654	C	N	C	N	C	C	C	C	C	C	N	C	C	C	N	N	C	C	C	N	N	C	C	C	C	N	N	N	C	.	.	.	N	.	.	.	.	.
2553	1345963	T	A	STOP_LOST	YPO1195	YPO1195	pseudo	*/K	Tag/Aag	156	933	A	N	A	A	A	A	A	A	A	A	A	A	A	A	A	A	A	A	A	A	A	A	A	A	A	A	N	N	A	.	.	.	.	.	.	.	.	.
5056	2713925	A	G	STOP_LOST	YPO2412	YPO2412	pseudo	*/Q	Taa/Caa	241	1464	G	G	N	G	G	G	G	G	G	G	G	G	G	G	G	G	G	G	G	G	G	G	G	G	G	G	N	N	G	.	.	.	.	.	.	.	.	.
Number of pseudogenes:
OBS116
SNP number	Position on Reference chromosome CO92	Reference	SNP	SNP Effect	Gene ID	Gene name	Gene function	old Amino Acid / new Amino Acid	Old_codon / New_codon	Codon Number (CDS)	CDS_size	outgroup Y. pseudotuberculosis	RV2039	Gok2	RK1001	RISE509	VLI092	KNK001	GRS004	GEN72	Gyvakarai1	VEL003	I5884	GZL001	GZL002	KunilaII	1343UNTAL85	HOP001	HOP004	KLZ001	CHC004	6POST	KLE031	KLE048	MIB054	RISE505	OOH003	ARS007	GRH001	KZL002	I2470	RT5	Altenerding	EDI001	LAI009	London_EastSmithfield_8124_8291_11972	Barcelona	Bolgar	MAN008
2507	1308719	G	A	STOP_GAINED	YPO1162	moaE	molybdopterin guanine dinucleotide biosynthesis protein MoaE	W/*	tGg/tAg	22	456	.	N	N	N	.	.	.	.	.	.	N	.	.	.	.	.	.	.	.	.	.	N	.	.	.	.	N	.	.	.	.	.	.	.	.	.	.	A
4073	2071670	G	T	STOP_GAINED	YPO1826	fliJ	flagellar biosynthesis chaperone	S/*	tCa/tAa	142	447	.	.	N	.	.	.	.	.	.	N	.	.	.	.	.	.	.	.	.	.	.	.	.	.	.	.	.	.	.	.	.	.	.	.	.	.	.	.
4324	2281856	A	C	STOP_LOST	YPO2009a	YPO2009a	pseudo	*/E	Taa/Gaa	26	402	N	C	C	N	C	C	C	C	C	C	C	C	N	C	C	C	C	C	C	C	N	C	C	C	C	C	C	C	C	C	C	N	C	.	.	N	N	.
5819	3027142	T	C	STOP_LOST	YPO2698	YPO2698	pseudo	*/Q	Tag/Cag	182	654	C	N	C	N	C	C	C	C	C	C	N	C	C	C	N	N	C	C	C	N	N	C	C	C	C	N	N	N	C	.	.	.	N	.	.	.	.	.
2553	1345963	T	A	STOP_LOST	YPO1195	YPO1195	pseudo	*/K	Tag/Aag	156	933	A	N	A	A	A	A	A	A	A	A	A	A	A	A	A	A	A	A	A	A	A	A	A	A	A	A	N	N	A	.	.	.	.	.	.	.	.	.
5056	2713925	A	G	STOP_LOST	YPO2412	YPO2412	pseudo	*/Q	Taa/Caa	241	1464	G	G	N	G	G	G	G	G	G	G	G	G	G	G	G	G	G	G	G	G	G	G	G	G	G	G	N	N	G	.	.	.	.	.	.	.	.	.
Number of pseudogenes:
[truncated: 252 more columns]
