# Supplementary material for: Stone Age Yersinia pestis genomes shed light on the early evolution, diversity, and ecology of plague
Source: Proc Natl Acad Sci U S A. 2022 Apr 12;119(17):e2116722119. doi: 10.1073/pnas.2116722119 (PMC9169917; doi:10.1073/pnas.2116722119)
Supplement: Supplementary File [file pnas.2116722119.sd10.xlsx]

## Sheet: Table 1
SNP Effect analysis: Number of Pseudogenes per strain
Strain	Number of Pseudogenes High Coverage	Number of Pseudogenes low coverage
RV2039	0	0
Gok2	0	0
RK1001	0	1
RISE509	1	0
VLI092	1	0
KNK001	1	0
GRS004	1	0
GEN72	1	0
Gyvakarai1	2	0
VEL003	1	0
I5884	1	0
GZL002	1	0
GZL001	1	0
KunilaII	1	0
1343UnTal85	2	0
HOP001	2	0
HOP004	2	0
KLZ001	4	0
CHC004	3	1
6Post	3	1
KLE031	5	0
KLE048	5	0
MIB054	7	0
RISE505	9	0
OOH003	6	1
ARS007	3	6
GRH001	6	7
KZL002	13	1
RT5	4	0
I2470	4	0
0.PE7b_620024	6	0
0.PE2b_G8786	12	0
0.PE4_M0000002	7	0
0.ANT5_A-1836	10	0
OBS116	6	0
