# Supplementary material for: Stone Age Yersinia pestis genomes shed light on the early evolution, diversity, and ecology of plague
Source: Proc Natl Acad Sci U S A. 2022 Apr 12;119(17):e2116722119. doi: 10.1073/pnas.2116722119 (PMC9169917; doi:10.1073/pnas.2116722119)
Supplement: Supplementary File [file pnas.2116722119.sd11.xlsx]

## Sheet: Table 1
Contaminant sites excluded from SNP analysis double-stranded libraries half-UDG with damage clipped (1bp at each end of the read clipped)
Sample	Position Ref. (Y.pestis CO92)	Change	Occurs in ... samples	Mean coverage (lenient mapping - 50bp window)	Mean coverage (strict mapping - 50bp window)	Mapping ratio (lenient/strict - 50bp window)	Heterozygous positions (50bp window)	Positions not covered (50bp window)	Score	Assessment (True/False)
1343UNTAL85	308609	C to T	1	12.28	13.34	0.92	0.00	0.00	0.92	TRUE
1343UNTAL85	735776	G to A	1	4.78	4.92	0.97	0.00	0.00	0.97	TRUE
1343UNTAL85	943187	G to T	1	2021-07-09	10.36	0.94	0.00	0.00	0.94	TRUE
1343UNTAL85	2095667	T to C	1	6.38	7.46	0.86	0.00	0.00	0.86	TRUE
1343UNTAL85	2276955	G to T	1	2021-05-08	9.24	0.92	0.00	0.00	0.92	TRUE
1343UNTAL85	2973808	G to T	1	9.14	9.66	0.95	0.00	0.00	0.95	TRUE
1343UNTAL85	3638351	G to A	1	8.92	9.88	0.90	0.00	0.00	0.90	TRUE
1343UNTAL85	3969276	A to C	1	7.84	10.48	0.75	1.00	0.00	1.75	FALSE
1343UNTAL85	4059913	C to A	1	2021-07-06	8.14	0.82	0.00	0.00	0.82	TRUE
1343UNTAL85	4482572	G to T	1	8	8	1.00	0.00	0.00	1.00	TRUE
6POST	1672185	C to T	1	2021-06-11	10.36	2021-12-01	0.00	0.00	2021-12-01	FALSE
6POST	2752897	C to A	1	6.72	6.72	1.00	0.00	0.00	1.00	TRUE
6POST	2911612	C to T	1	7.48	7.48	1.00	0.00	0.00	1.00	TRUE
6POST	4573027	G to A	1	7.26	6.96	2021-04-01	0.00	0.00	2021-04-01	TRUE
CHC004	31342	G to A	1	11.72	11.72	1.00	0.00	0.00	1.00	TRUE
CHC004	311206	C to T	1	8.62	8.62	1.00	0.00	0.00	1.00	TRUE
CHC004	566875	C to T	1	2021-06-06	2021-06-06	1.00	0.00	0.00	1.00	TRUE
CHC004	988225	G to C	1	2021-02-09	6.98	1.29	1.00	0.00	2.29	FALSE
CHC004	994550	C to A	1	2021-08-15	2021-08-15	1.00	0.00	0.00	1.00	TRUE
CHC004	1455880	G to A	1	8.88	8.88	1.00	0.00	0.00	1.00	TRUE
CHC004	1507094	C to T	1	2021-09-03	2021-09-03	1.00	0.00	0.00	1.00	TRUE
CHC004	2422116	C to A	1	6.82	6.82	1.00	0.00	0.00	1.00	TRUE
CHC004	2973474	G to A	1	8.36	8.36	1.00	0.00	0.00	1.00	TRUE
CHC004	3226045	G to A	1	10.96	10.96	1.00	0.00	0.00	1.00	TRUE
CHC004	3319854	A to C	1	9.62	9.62	1.00	0.00	0.00	1.00	TRUE
CHC004	4054894	C to T	1	12.78	12	2021-07-01	0.00	0.00	2021-07-01	TRUE
CHC004	4312297	G to A	1	4.36	3.56	1.22	0.00	10.00	11.22	FALSE
CHC004	4404671	C to A	1	12.96	12.96	1.00	0.00	0.00	1.00	TRUE
CHC004	4434901	T to C	1	4.54	2021-07-03	1.23	2.00	0.00	3.23	FALSE
GEN72	180268	A to G	1	4.58	3.36	1.36	0	19	20.36	FALSE
GEN72	555321	C to A	1	19.36	17.86	2021-08-01	0	0	2021-08-01	TRUE
GEN72	973424	G to A	1	14.82	5.64	2.63	1	0	3.63	FALSE
GEN72	2289217	T to C	1	9.72	9.24	2021-05-01	1	0	2021-05-02	FALSE
GEN72	2701121	C to T	1	7.58	2021-02-05	1.46	0	0	1.46	FALSE
GEN72	2872947	G to A	1	29.22	23.82	1.23	0	0	1.23	FALSE
GEN72	2914033	G to A	1	9.54	9.22	2021-03-01	0	0	2021-03-01	TRUE
GEN72	3363054	C to A	1	2021-03-14	2021-03-12	1.16	0	0	1.16	FALSE
GEN72	3795137	C to G	1	10.22	8.24	1.24	1	0	2.24	FALSE
GEN72	3987937	C to T	1	12.94	8.36	1.55	0	0	1.55	FALSE
GEN72	4288156	T to C	1	8	5.88	1.36	2	0	3.36	FALSE
GEN72	4342999	A to G	1	15.94	6.64	2.40	1	0	3.40	FALSE
GEN72	4647281	A to C	1	7.98	6.88	1.16	2	0	3.16	FALSE
GLZ001	163318	C to T	1	2021-08-07	2021-08-07	1.00	0.00	0.00	1.00	TRUE
GLZ001	226794	C to A	1	17.66	17.66	1.00	1.00	0.00	2.00	FALSE
GLZ001	1031262	C to T	2	6.76	6.76	1.00	0.00	0.00	1.00	TRUE
GLZ001	1209475	C to T	2	2021-02-05	2021-02-05	1.00	0.00	0.00	1.00	TRUE
GLZ001	1793991	G to C	2	14.14	14.14	1.00	0.00	0.00	1.00	TRUE
GLZ001	1814403	A to G	2	5.76	5.76	1.00	0.00	0.00	1.00	TRUE
GLZ002	1031262	C to T	2	11.94	11.16	2021-07-01	0	0	2021-07-01	TRUE
GLZ002	1209475	C to T	2	6.82	6.82	1.00	0	0	1.00	TRUE
GLZ002	1793991	G to C	2	14.74	2021-02-14	2021-04-01	0	0	2021-04-01	TRUE
GLZ002	1814403	A to G	2	7.26	7.26	1.00	0	0	1.00	TRUE
GLZ002	3092470	T to C	2	7.18	6.24	1.15	2	0	3.15	FALSE
GLZ002	3092748	T to C	2	10.82	10.82	1.00	1	0	2.00	FALSE
GLZ002	3332279	A to G	1	2021-06-06	5.94	2021-02-01	1	0	2021-02-02	FALSE
GLZ002	4417092	G to T	2	2021-06-09	8.46	2021-07-01	1	0	2021-07-02	FALSE
GRS004	388096	C to T	1	12.72	12.72	1.00	0	0	1.00	TRUE
GRS004	649681	C to A	1	19.62	19.62	1.00	0	0	1.00	TRUE
GRS004	1171170	G to A	1	12.44	12.44	1.00	0	0	1.00	TRUE
GRS004	2075393	C to T	1	14.42	14.42	1.00	0	0	1.00	TRUE
HOP001	3484783	G to T	1	8.32	8.32	1.00	0.00	0.00	1.00	TRUE
I2470	222833	A to G	1	2021-03-12	2021-03-12	1.00	0.00	0.00	1.00	TRUE
I2470	424669	T to C	1	16.38	16.38	1.00	0.00	0.00	1.00	TRUE
I2470	512617	C to T	1	9.72	9.72	1.00	0.00	0.00	1.00	TRUE
I2470	529522	G to T	1	9.46	9.38	2021-01-01	0.00	0.00	2021-01-01	TRUE
I2470	599239	A to G	1	27.24	27.24	1.00	0.00	0.00	1.00	TRUE
I2470	723476	T to G	1	2021-08-12	2021-08-12	1.00	0.00	0.00	1.00	TRUE
I2470	786342	T to G	1	2021-07-08	2021-06-08	2021-08-01	0.00	0.00	2021-08-01	TRUE
I2470	1330207	G to T	1	8.42	8.42	1.00	0.00	0.00	1.00	TRUE
I2470	1350301	T to G	1	11.86	11.86	1.00	0.00	0.00	1.00	TRUE
I2470	1425412	T to C	1	9.38	2021-04-08	2021-12-01	0.00	0.00	2021-12-01	FALSE
I2470	1793510	C to T	1	12.16	12.16	1.00	0.00	0.00	1.00	TRUE
I2470	1966028	C to T	1	2021-04-11	2021-04-11	1.00	0.00	0.00	1.00	TRUE
I2470	1980734	T to A	1	5.42	5.42	1.00	0.00	0.00	1.00	TRUE
I2470	2079240	C to T	1	10.98	10.98	1.00	0.00	0.00	1.00	TRUE
I2470	2268220	C to T	1	2021-12-10	2021-12-10	1.00	0.00	0.00	1.00	TRUE
I2470	2597543	T to C	1	6.96	6.96	1.00	0.00	0.00	1.00	TRUE
I2470	2981625	C to T	1	7.62	7.62	1.00	0.00	0.00	1.00	TRUE
I2470	3245408	C to T	1	10.94	10.94	1.00	0.00	0.00	1.00	TRUE
I2470	3292845	C to T	1	2021-06-11	2021-06-11	1.00	0.00	0.00	1.00	TRUE
I2470	3559702	G to T	1	16.86	2021-06-16	2021-05-01	0.00	0.00	2021-05-01	TRUE
I2470	3566853	T to C	1	9.24	9.24	1.00	0.00	0.00	1.00	TRUE
I2470	3591112	G to A	1	27.22	27.22	1.00	0.00	0.00	1.00	TRUE
I2470	3707585	G to A	1	14.92	14.92	1.00	0.00	0.00	1.00	TRUE
I2470	3905742	C to T	1	12.64	12.64	1.00	0.00	0.00	1.00	TRUE
I2470	3916122	A to G	1	12.44	12.44	1.00	0.00	0.00	1.00	TRUE
I2470	3976754	A to T	1	7.36	6.82	2021-08-01	0.00	0.00	2021-08-01	TRUE
I2470	4071613	C to T	1	2021-03-20	2021-03-20	1.00	0.00	0.00	1.00	TRUE
I2470	4083663	A to G	1	10.18	10.18	1.00	0.00	0.00	1.00	TRUE
I2470	4242890	C to T	1	2021-06-25	2021-06-25	1.00	0.00	0.00	1.00	TRUE
I2470	4269446	G to A	1	7.94	7.94	1.00	0.00	0.00	1.00	TRUE
I2470	4339924	T to C	1	2021-12-09	2021-12-09	1.00	0.00	0.00	1.00	TRUE
I2470	4464611	C to T	1	2021-04-24	2021-04-24	1.00	0.00	0.00	1.00	TRUE
I2470	4482787	G to A	1	2021-07-06	2021-07-06	1.00	0.00	0.00	1.00	TRUE
I2470	4569814	G to A	1	19.98	19.98	1.00	0.00	0.00	1.00	TRUE
I5884	224303	C to T	1	133.14	88.2	1.51	0	0	1.51	FALSE
I5884	224339	T to C	1	110.44	58.3	1.89	0	2	3.89	FALSE
I5884	224434	C to T	1	105.2	72.42	1.45	0	2	3.45	FALSE
I5884	225626	T to C	1	85.36	58.14	1.47	0	1	2.47	FALSE
I5884	225669	T to C	1	119.68	78.1	1.53	0	0	1.53	FALSE
I5884	226869	A to G	1	131.26	75.12	1.75	0	0	1.75	FALSE
I5884	227175	C to T	1	157.54	129.12	1.22	0	2	3.22	FALSE
I5884	227616	T to C	1	130.68	100.7	1.30	0	0	1.30	FALSE
I5884	227775	C to T	1	99.22	77.58	1.28	0	1	2.28	FALSE
I5884	229290	C to T	1	116.64	90.44	1.29	0	0	1.29	FALSE
I5884	229653	A to T	1	93.6	75.26	1.24	0	1	2.24	FALSE
I5884	229719	T to G	1	146.48	135.94	2021-08-01	0	1	2021-08-02	FALSE
I5884	232814	T to C	1	133.62	103.08	1.30	0	0	1.30	FALSE
I5884	233971	C to G	1	182.52	156.88	1.16	0	0	1.16	FALSE
I5884	234004	G to T	1	150.12	84.78	1.77	0	0	1.77	FALSE
I5884	234745	C to T	1	147.92	131.16	1.13	0	2	3.13	FALSE
I5884	234886	T to A	1	66.12	49.4	1.34	0	2	3.34	FALSE
I5884	389916	T to C	1	18.14	2021-06-09	2.00	0	1	3.00	FALSE
I5884	406971	G to A	1	69.18	49.5	1.40	0	2	3.40	FALSE
I5884	407065	G to A	1	47.3	23.62	2.00	0	1	3.00	FALSE
I5884	407329	T to C	1	81.6	62.3	1.31	0	1	2.31	FALSE
I5884	593074	A to C	1	67.52	57.84	1.17	0	1	2.17	FALSE
I5884	593092	A to C	1	92.62	79.16	1.17	0	1	2.17	FALSE
I5884	720689	T to C	1	7.92	7.92	1.00	0	0	1.00	TRUE
I5884	1523531	C to T	1	8.88	8.88	1.00	0	0	1.00	TRUE
I5884	1573356	T to C	1	203.84	107.96	1.89	0	1	2.89	FALSE
I5884	2032807	A to G	1	22.66	2021-07-16	1.36	0	0	1.36	FALSE
I5884	3848410	G to C	1	83.24	2021-02-26	3.20	0	2	5.20	FALSE
I5884	3955858	C to T	1	145.76	104.76	1.39	0	1	2.39	FALSE
I5884	4052722	T to A	1	5.56	4.38	1.27	13	0	14.27	FALSE
I5884	4199907	A to C	1	141.48	94.78	1.49	0	1	2.49	FALSE
I5884	4199940	G to A	1	144.4	87.78	1.65	0	2	3.65	FALSE
I5884	4205663	C to A	1	39.64	26.46	1.50	0	1	2.50	FALSE
I5884	4619676	A to T	1	91.32	61.84	1.48	0	1	2.48	FALSE
I5884	4644572	T to G	1	161.72	91.32	1.77	0	3	4.77	FALSE
KLE031	1326073	G to A	1	2021-06-05	2021-06-05	1.00	0.00	0.00	1.00	TRUE
KLE031	1487009	C to T	1	13.54	2021-09-12	2021-05-01	0.00	0.00	2021-05-01	TRUE
KLE031	2473729	T to C	1	8.86	2021-07-06	1.32	1.00	0.00	2.32	FALSE
KLE031	2781336	G to A	1	2021-12-10	2021-12-10	1.00	1.00	0.00	2.00	FALSE
KLE031	3180173	G to T	1	8.52	8.52	1.00	0.00	0.00	1.00	TRUE
KLE031	3305058	C to T	1	19.74	2021-04-18	2021-07-01	0.00	0.00	2021-07-01	TRUE
KLE031	3383073	G to A	1	8.22	8.22	1.00	0.00	0.00	1.00	TRUE
KLE031	3870819	C to A	1	18.26	17.66	2021-03-01	0.00	0.00	2021-03-01	TRUE
KLE031	3884018	C to T	1	9.58	9.58	1.00	0.00	0.00	1.00	TRUE
KLE031	3942848	G to A	1	16.22	15.68	2021-03-01	0.00	0.00	2021-03-01	TRUE
KLE048	7050	C to T	1	24.98	2021-01-24	2021-04-01	0.00	0.00	2021-04-01	TRUE
KLE048	114669	C to T	1	14.78	14.78	1.00	0.00	0.00	1.00	TRUE
KLE048	601781	A to G	1	37.2	36.6	2021-02-01	0.00	0.00	2021-02-01	TRUE
KLE048	910363	G to A	1	7.82	6.36	1.23	0.00	0.00	1.23	FALSE
KLE048	1188911	C to T	1	8	7	1.14	0.00	0.00	1.14	FALSE
KLE048	1606856	G to A	1	2021-02-13	12.48	2021-06-01	0.00	0.00	2021-06-01	TRUE
KLE048	2048011	A to T	1	14.38	13.24	2021-09-01	1.00	0.00	2021-09-02	FALSE
KLE048	2116855	G to A	1	14.42	14.42	1.00	0.00	0.00	1.00	TRUE
KLE048	3159460	C to T	1	32.78	31.02	2021-06-01	0.00	0.00	2021-06-01	TRUE
KLE048	3629349	T to C	1	2021-07-31	2021-07-31	1.00	0.00	0.00	1.00	TRUE
KLE048	3726867	C to T	1	16.58	16.58	1.00	0.00	0.00	1.00	TRUE
KLE048	3919682	G to A	1	20.64	20.64	1.00	0.00	0.00	1.00	TRUE
KLE048	4241983	G to T	1	24.16	22.94	2021-05-01	0.00	0.00	2021-05-01	TRUE
KLE048	4313166	C to T	1	2021-06-16	2021-06-16	1.00	0.00	0.00	1.00	TRUE
KZL002	49490	G to A	1	29.84	29.84	1.00	0.00	0.00	1.00	TRUE
KZL002	79094	G to T	1	12.46	12.46	1.00	0.00	0.00	1.00	TRUE
KZL002	118674	G to A	1	21.38	20.68	2021-03-01	0.00	0.00	2021-03-01	TRUE
KZL002	138820	C to T	1	19.18	19.18	1.00	0.00	0.00	1.00	TRUE
KZL002	150928	G to T	1	13.44	12.86	2021-05-01	0.00	0.00	2021-05-01	TRUE
KZL002	188064	C to A	1	21.68	21.68	1.00	0.00	0.00	1.00	TRUE
KZL002	199934	C to T	1	18.96	18.96	1.00	0.00	0.00	1.00	TRUE
KZL002	215208	C to A	1	27.46	23.42	1.17	0.00	0.00	1.17	FALSE
KZL002	229317	C to T	1	41.34	24.42	1.69	3.00	0.00	4.69	FALSE
KZL002	257563	G to A	1	17.48	17.48	1.00	0.00	0.00	1.00	TRUE
KZL002	258217	T to C	1	9.48	9.48	1.00	0.00	0.00	1.00	TRUE
KZL002	265484	A to C	1	6.78	6.78	1.00	0.00	0.00	1.00	TRUE
KZL002	279154	G to A	1	18.34	17.48	2021-05-01	0.00	0.00	2021-05-01	TRUE
KZL002	293055	C to T	1	2021-01-09	2021-01-09	1.00	0.00	0.00	1.00	TRUE
KZL002	307588	G to A	1	12.14	12.14	1.00	0.00	0.00	1.00	TRUE
KZL002	317233	G to A	1	16.82	16.36	2021-03-01	0.00	0.00	2021-03-01	TRUE
KZL002	342643	C to A	1	22.38	22.38	1.00	0.00	0.00	1.00	TRUE
KZL002	385088	T to C	1	15.94	15.94	1.00	0.00	0.00	1.00	TRUE
KZL002	405269	T to C	1	2021-04-10	2021-04-10	1.00	0.00	0.00	1.00	TRUE
KZL002	416246	G to A	1	7.66	7.66	1.00	0.00	0.00	1.00	TRUE
KZL002	423589	C to T	1	14.74	14.74	1.00	0.00	0.00	1.00	TRUE
KZL002	473704	G to C	1	2021-05-12	2021-05-12	1.00	0.00	0.00	1.00	TRUE
KZL002	519383	G to A	1	2021-12-14	2021-02-14	2021-01-01	0.00	0.00	2021-01-01	TRUE
KZL002	534684	C to T	1	22.14	22.14	1.00	0.00	0.00	1.00	TRUE
KZL002	537147	G to T	1	2021-02-13	2021-02-13	1.00	0.00	0.00	1.00	TRUE
KZL002	538054	C to T	1	17.36	17.36	1.00	0.00	0.00	1.00	TRUE
KZL002	576594	G to T	1	2021-03-19	2021-03-19	1.00	0.00	0.00	1.00	TRUE
KZL002	584341	G to T	1	20.18	2021-03-19	2021-05-01	0.00	0.00	2021-05-01	TRUE
KZL002	585623	C to T	1	23.58	22.76	2021-04-01	0.00	0.00	2021-04-01	TRUE
KZL002	604640	G to A	1	2021-03-12	2021-03-12	1.00	0.00	0.00	1.00	TRUE
KZL002	610311	C to T	1	15.88	15.88	1.00	0.00	0.00	1.00	TRUE
KZL002	719398	C to T	1	25.88	25.88	1.00	0.00	0.00	1.00	TRUE
KZL002	740276	C to A	1	22.18	22.18	1.00	0.00	0.00	1.00	TRUE
KZL002	743998	C to T	1	2021-04-11	2021-04-11	1.00	0.00	0.00	1.00	TRUE
KZL002	744104	C to T	1	13.28	13.28	1.00	0.00	0.00	1.00	TRUE
KZL002	867698	G to A	1	2021-02-14	2021-02-14	1.00	0.00	0.00	1.00	TRUE
KZL002	922118	G to A	1	8.42	8.42	1.00	0.00	0.00	1.00	TRUE
KZL002	937578	T to A	1	14.66	14.66	1.00	0.00	0.00	1.00	TRUE
KZL002	971613	G to A	1	2021-09-15	2021-03-15	2021-04-01	0.00	0.00	2021-04-01	TRUE
KZL002	998733	G to A	1	2021-02-17	2021-05-16	2021-04-01	0.00	0.00	2021-04-01	TRUE
KZL002	1041531	C to A	1	10.74	10.74	1.00	0.00	0.00	1.00	TRUE
KZL002	1043224	G to A	1	17.28	17.28	1.00	0.00	0.00	1.00	TRUE
KZL002	1053024	G to A	1	19.96	19	2021-05-01	0.00	0.00	2021-05-01	TRUE
KZL002	1053686	G to A	1	10.38	10.38	1.00	0.00	0.00	1.00	TRUE
KZL002	1058400	G to A	1	31.66	31.66	1.00	0.00	0.00	1.00	TRUE
KZL002	1184875	G to A	1	41.2	41.2	1.00	0.00	0.00	1.00	TRUE
KZL002	1187162	C to G	1	2021-05-09	2021-05-09	1.00	0.00	0.00	1.00	TRUE
KZL002	1190454	C to T	1	2021-09-19	2021-09-19	1.00	0.00	0.00	1.00	TRUE
KZL002	1205713	C to A	1	10.22	9.66	2021-06-01	0.00	0.00	2021-06-01	TRUE
KZL002	1215778	C to T	1	22	21.28	2021-03-01	0.00	0.00	2021-03-01	TRUE
KZL002	1227292	C to T	1	9.72	9.72	1.00	0.00	0.00	1.00	TRUE
KZL002	1250535	C to A	1	2021-03-08	2021-03-08	1.00	0.00	0.00	1.00	TRUE
KZL002	1257739	A to G	1	11.86	11.84	1.00	0.00	0.00	1.00	TRUE
KZL002	1282139	C to T	1	11.34	11.34	1.00	0.00	0.00	1.00	TRUE
KZL002	1333307	T to C	1	34.3	34.3	1.00	0.00	0.00	1.00	TRUE
KZL002	1361639	G to C	1	2021-08-07	2021-08-07	1.00	0.00	0.00	1.00	TRUE
KZL002	1424527	C to T	1	10.66	10.66	1.00	0.00	0.00	1.00	TRUE
KZL002	1428641	C to T	1	2021-04-18	2021-04-18	1.00	0.00	0.00	1.00	TRUE
KZL002	1431778	C to T	1	17.86	17.86	1.00	0.00	0.00	1.00	TRUE
KZL002	1458946	C to T	1	18.74	18.74	1.00	0.00	0.00	1.00	TRUE
KZL002	1482837	G to A	1	21.92	2021-08-20	2021-09-01	0.00	0.00	2021-09-01	TRUE
KZL002	1535003	G to T	1	2021-08-23	2021-08-23	1.00	0.00	0.00	1.00	TRUE
KZL002	1548530	C to T	1	23.34	22.68	2021-03-01	0.00	0.00	2021-03-01	TRUE
KZL002	1551220	C to T	1	9.64	9.64	1.00	0.00	0.00	1.00	TRUE
KZL002	1576046	C to T	1	23.74	23.74	1.00	0.00	0.00	1.00	TRUE
KZL002	1601478	G to A	1	2021-08-24	2021-08-24	1.00	0.00	0.00	1.00	TRUE
KZL002	1681512	G to A	1	13.22	13.22	1.00	0.00	0.00	1.00	TRUE
KZL002	1682538	C to T	1	8	8	1.00	0.00	0.00	1.00	TRUE
KZL002	1708238	G to A	1	17.94	17.94	1.00	0.00	0.00	1.00	TRUE
KZL002	1757478	C to T	1	11.36	11.36	1.00	0.00	0.00	1.00	TRUE
KZL002	1865954	C to T	1	17.22	17.22	1.00	0.00	0.00	1.00	TRUE
KZL002	1887550	C to A	1	12.38	12.38	1.00	0.00	0.00	1.00	TRUE
KZL002	1889146	C to T	1	12.28	12.28	1.00	0.00	0.00	1.00	TRUE
KZL002	1924850	G to A	1	23.48	23.48	1.00	0.00	0.00	1.00	TRUE
KZL002	1931898	C to T	1	12.74	12.74	1.00	0.00	0.00	1.00	TRUE
KZL002	1947722	A to G	1	2021-08-05	2021-08-05	1.00	0.00	0.00	1.00	TRUE
KZL002	1955864	C to A	1	13.24	13.24	1.00	0.00	0.00	1.00	TRUE
KZL002	1979744	C to T	1	21.22	2021-06-20	2021-03-01	0.00	0.00	2021-03-01	TRUE
KZL002	1980471	C to T	1	13.16	2021-05-12	2021-05-01	0.00	0.00	2021-05-01	TRUE
KZL002	1986743	C to T	1	2021-01-14	2021-01-14	1.00	0.00	0.00	1.00	TRUE
KZL002	2014145	T to A	1	15.52	15.52	1.00	0.00	0.00	1.00	TRUE
KZL002	2020919	C to T	1	15.16	15.16	1.00	0.00	0.00	1.00	TRUE
KZL002	2096080	C to T	1	13.82	13.82	1.00	0.00	0.00	1.00	TRUE
KZL002	2121721	C to T	1	18	18	1.00	0.00	0.00	1.00	TRUE
KZL002	2129407	C to T	1	14.64	14.64	1.00	0.00	0.00	1.00	TRUE
KZL002	2250389	C to T	1	17.44	17.28	2021-01-01	0.00	0.00	2021-01-01	TRUE
KZL002	2262029	G to A	1	2021-07-20	2021-07-20	1.00	0.00	0.00	1.00	TRUE
KZL002	2262624	G to A	1	16.74	16.74	1.00	0.00	0.00	1.00	TRUE
KZL002	2302431	G to A	1	18.68	18.68	1.00	0.00	0.00	1.00	TRUE
KZL002	2311933	C to G	1	7.64	7.64	1.00	0.00	0.00	1.00	TRUE
KZL002	2313116	C to T	1	18.98	18.98	1.00	0.00	0.00	1.00	TRUE
KZL002	2332061	G to A	1	22.64	22.64	1.00	0.00	0.00	1.00	TRUE
KZL002	2344458	C to T	1	13.22	13.22	1.00	0.00	0.00	1.00	TRUE
KZL002	2351060	A to C	1	22.24	22.24	1.00	0.00	0.00	1.00	TRUE
KZL002	2414704	C to T	1	7.76	7.76	1.00	0.00	0.00	1.00	TRUE
KZL002	2449604	C to A	1	17.18	16.36	2021-05-01	0.00	0.00	2021-05-01	TRUE
KZL002	2459520	C to T	1	8	2021-04-06	1.25	0.00	0.00	1.25	FALSE
KZL002	2459521	C to T	1	8.16	6.54	1.25	0.00	0.00	1.25	FALSE
KZL002	2478754	G to A	1	19.84	19.84	1.00	0.00	0.00	1.00	TRUE
KZL002	2482605	T to C	1	2021-06-13	2021-06-13	1.00	0.00	0.00	1.00	TRUE
KZL002	2510552	A to .	1	2021-04-06	5	1.21	0.00	4.00	5.21	FALSE
KZL002	2512564	G to T	1	22.96	22.96	1.00	0.00	0.00	1.00	TRUE
KZL002	2523339	G to A	1	7.94	7.94	1.00	0.00	0.00	1.00	TRUE
KZL002	2528578	C to T	1	12.76	12.76	1.00	0.00	0.00	1.00	TRUE
KZL002	2569732	C to T	1	11.56	11.56	1.00	0.00	0.00	1.00	TRUE
KZL002	2576125	C to T	1	21.18	21.18	1.00	0.00	0.00	1.00	TRUE
KZL002	2671636	G to A	1	26.38	26.38	1.00	0.00	0.00	1.00	TRUE
KZL002	2723712	A to C	1	15.78	2021-12-15	2021-04-01	0.00	0.00	2021-04-01	TRUE
KZL002	2738955	G to A	1	13.32	13.32	1.00	0.00	0.00	1.00	TRUE
KZL002	2742573	G to A	1	2021-09-14	2021-09-14	1.00	0.00	0.00	1.00	TRUE
KZL002	2752427	A to C	1	16.16	16.16	1.00	0.00	0.00	1.00	TRUE
KZL002	2770317	C to T	1	27.96	26.44	2021-06-01	0.00	0.00	2021-06-01	TRUE
KZL002	2772857	C to T	1	2021-02-09	2021-02-09	1.00	0.00	0.00	1.00	TRUE
KZL002	2850007	G to A	1	7.86	7.86	1.00	0.00	0.00	1.00	TRUE
KZL002	2905927	C to T	1	11.96	11.96	1.00	0.00	0.00	1.00	TRUE
KZL002	2918569	C to T	1	6.64	5.98	2021-11-01	0.00	16.00	2021-11-17	FALSE
KZL002	2938478	G to A	1	12.88	12.88	1.00	0.00	0.00	1.00	TRUE
KZL002	2947031	C to T	1	17	17	1.00	0.00	0.00	1.00	TRUE
KZL002	2951871	C to A	1	21.84	21.84	1.00	0.00	0.00	1.00	TRUE
KZL002	2961261	G to T	1	2021-01-23	2021-01-23	1.00	0.00	0.00	1.00	TRUE
KZL002	2973883	T to G	1	2021-07-12	2021-07-12	1.00	0.00	0.00	1.00	TRUE
KZL002	2985270	G to T	1	7.46	7.46	1.00	0.00	0.00	1.00	TRUE
KZL002	2997286	T to A	1	17.88	17.88	1.00	0.00	0.00	1.00	TRUE
KZL002	3019580	C to T	1	2021-08-23	2021-08-23	1.00	0.00	0.00	1.00	TRUE
KZL002	3022706	G to T	1	16.26	16.26	1.00	0.00	0.00	1.00	TRUE
KZL002	3033849	C to T	1	32.4	32.4	1.00	0.00	0.00	1.00	TRUE
KZL002	3084071	G to T	1	13.56	2021-04-13	2021-04-01	0.00	0.00	2021-04-01	TRUE
KZL002	3113556	C to A	1	9.44	9.44	1.00	0.00	0.00	1.00	TRUE
KZL002	3144577	A to G	1	16.16	16.16	1.00	0.00	0.00	1.00	TRUE
KZL002	3147531	C to A	1	2021-09-29	29.18	2021-02-01	0.00	0.00	2021-02-01	TRUE
KZL002	3148384	C to T	1	19.96	19.96	1.00	0.00	0.00	1.00	TRUE
KZL002	3161130	A to C	1	10.44	10.44	1.00	0.00	0.00	1.00	TRUE
KZL002	3174382	G to T	1	2021-08-18	2021-08-18	1.00	0.00	0.00	1.00	TRUE
KZL002	3193372	C to A	1	19.82	19.82	1.00	0.00	0.00	1.00	TRUE
KZL002	3194209	C to T	1	9.86	9.86	1.00	0.00	0.00	1.00	TRUE
KZL002	3217935	T to C	1	12.22	12.22	1.00	0.00	0.00	1.00	TRUE
KZL002	3230207	G to T	1	12.82	12.82	1.00	0.00	0.00	1.00	TRUE
KZL002	3245704	G to A	1	31	31	1.00	0.00	0.00	1.00	TRUE
KZL002	3251326	G to A	1	2021-04-20	2021-04-20	1.00	0.00	0.00	1.00	TRUE
KZL002	3314332	C to A	1	11.48	11.48	1.00	0.00	0.00	1.00	TRUE
KZL002	3315263	G to A	1	9.34	9.34	1.00	0.00	0.00	1.00	TRUE
KZL002	3354391	G to T	1	7.66	7.66	1.00	0.00	0.00	1.00	TRUE
KZL002	3359220	C to T	1	2021-03-06	2021-03-06	1.00	0.00	0.00	1.00	TRUE
KZL002	3375991	G to T	1	2021-07-14	2021-07-14	1.00	0.00	0.00	1.00	TRUE
KZL002	3391625	C to T	1	2021-03-17	2021-03-17	1.00	0.00	0.00	1.00	TRUE
KZL002	3401059	C to A	1	13.26	13.26	1.00	1.00	0.00	2.00	FALSE
KZL002	3409431	C to T	1	2021-06-04	2021-06-04	1.00	0.00	0.00	1.00	TRUE
KZL002	3422436	C to T	1	8.64	8.64	1.00	0.00	0.00	1.00	TRUE
KZL002	3430499	C to A	1	2021-04-25	2021-04-25	1.00	0.00	0.00	1.00	TRUE
KZL002	3448817	C to T	1	6.92	6.92	1.00	0.00	0.00	1.00	TRUE
KZL002	3451348	G to A	1	2021-12-18	17.88	2021-01-01	0.00	0.00	2021-01-01	TRUE
KZL002	3522880	G to A	1	2021-02-10	2021-02-10	1.00	0.00	0.00	1.00	TRUE
KZL002	3604115	G to A	1	10.82	10.16	2021-06-01	0.00	0.00	2021-06-01	TRUE
KZL002	3627941	C to T	1	16.44	16.44	1.00	0.00	0.00	1.00	TRUE
KZL002	3632863	G to A	1	4.86	4.86	1.00	0.00	0.00	1.00	TRUE
KZL002	3760766	G to A	1	9.72	9.72	1.00	0.00	0.00	1.00	TRUE
KZL002	3771254	G to A	1	7.68	7.68	1.00	0.00	0.00	1.00	TRUE
KZL002	3783574	G to T	1	15.96	15.96	1.00	0.00	0.00	1.00	TRUE
KZL002	3794471	G to T	1	14.86	14.86	1.00	0.00	0.00	1.00	TRUE
KZL002	3806146	C to A	1	2021-01-15	2021-01-15	1.00	0.00	0.00	1.00	TRUE
KZL002	3854845	C to A	1	9.18	9.18	1.00	0.00	0.00	1.00	TRUE
KZL002	3859381	G to A	1	20	19.48	2021-03-01	0.00	0.00	2021-03-01	TRUE
KZL002	3863721	C to T	1	6.52	5.78	1.13	2.00	0.00	3.13	FALSE
KZL002	3868362	C to T	1	11.86	11.86	1.00	0.00	0.00	1.00	TRUE
KZL002	3879950	G to A	1	20.46	20.46	1.00	0.00	0.00	1.00	TRUE
KZL002	4044790	G to T	1	18.74	18.74	1.00	0.00	0.00	1.00	TRUE
KZL002	4083730	G to T	1	12.38	12.38	1.00	0.00	0.00	1.00	TRUE
KZL002	4093253	C to T	1	17.38	17.38	1.00	0.00	0.00	1.00	TRUE
KZL002	4121648	G to A	1	16.26	16.26	1.00	0.00	0.00	1.00	TRUE
KZL002	4132073	C to T	1	12.78	12.78	1.00	0.00	0.00	1.00	TRUE
KZL002	4160872	G to A	1	13.68	13.68	1.00	0.00	0.00	1.00	TRUE
KZL002	4161803	G to A	1	2021-01-26	2021-01-26	1.00	0.00	0.00	1.00	TRUE
KZL002	4199115	A to G	1	111.36	57.34	1.94	0.00	0.00	1.94	FALSE
KZL002	4232319	C to T	1	8.58	8.58	1.00	0.00	0.00	1.00	TRUE
KZL002	4295305	G to T	1	2021-08-14	2021-08-14	1.00	0.00	0.00	1.00	TRUE
KZL002	4358339	G to A	1	24.84	24.84	1.00	0.00	0.00	1.00	TRUE
KZL002	4391408	T to A	1	11.44	11.44	1.00	0.00	0.00	1.00	TRUE
KZL002	4458099	G to T	1	2021-08-31	2021-08-31	1.00	0.00	0.00	1.00	TRUE
KZL002	4461365	G to A	1	30.26	29	2021-04-01	0.00	0.00	2021-04-01	TRUE
KZL002	4482404	G to A	1	32.58	32.58	1.00	0.00	0.00	1.00	TRUE
KZL002	4491548	G to A	1	2021-04-16	2021-04-16	1.00	0.00	0.00	1.00	TRUE
KZL002	4511458	C to A	1	6.58	6.58	1.00	0.00	0.00	1.00	TRUE
KZL002	4529018	G to A	1	2021-06-09	2021-06-09	1.00	0.00	0.00	1.00	TRUE
KZL002	4541846	G to A	1	2021-03-21	2021-03-21	1.00	0.00	0.00	1.00	TRUE
KZL002	4554267	G to A	1	2021-06-05	2021-06-05	1.00	0.00	0.00	1.00	TRUE
KZL002	4562942	C to T	1	26.76	2021-02-26	2021-02-01	0.00	0.00	2021-02-01	TRUE
KZL002	4563447	G to A	1	15.32	15.32	1.00	0.00	0.00	1.00	TRUE
KZL002	4590370	G to A	1	2021-02-21	2021-02-21	1.00	0.00	0.00	1.00	TRUE
KZL002	4596218	G to A	1	2021-08-16	16.26	2021-03-01	0.00	0.00	2021-03-01	TRUE
KZL002	4622236	C to T	1	2021-07-24	2021-07-24	1.00	0.00	0.00	1.00	TRUE
MIB054	7510	A to T	1	54.64	53.02	2021-03-01	0.00	0.00	2021-03-01	TRUE
MIB054	102518	A to G	1	51.02	50.38	2021-01-01	0.00	0.00	2021-01-01	TRUE
MIB054	132136	C to T	1	32.26	32.26	1.00	0.00	0.00	1.00	TRUE
MIB054	177258	T to A	1	23.88	23.88	1.00	0.00	0.00	1.00	TRUE
MIB054	227670	T to C	1	41.9	41.84	1.00	0.00	0.00	1.00	TRUE
MIB054	452206	C to T	1	2021-02-12	11.62	2021-05-01	0.00	0.00	2021-05-01	TRUE
MIB054	900387	T to C	1	15.78	2021-12-15	2021-04-01	0.00	0.00	2021-04-01	TRUE
MIB054	998738	G to A	1	42	40.62	2021-03-01	0.00	0.00	2021-03-01	TRUE
MIB054	2089063	G to A	1	2021-02-10	2021-02-10	1.00	0.00	0.00	1.00	TRUE
MIB054	2353406	A to .	1	30.34	23.84	1.27	1.00	0.00	2.27	FALSE
MIB054	2527612	C to T	1	2021-12-31	2021-12-31	1.00	0.00	0.00	1.00	TRUE
MIB054	2809170	C to A	1	20.94	20.94	1.00	0.00	0.00	1.00	TRUE
MIB054	2908434	G to A	1	43.26	41.68	2021-04-01	0.00	0.00	2021-04-01	TRUE
MIB054	3229227	G to A	1	23.66	23.66	1.00	0.00	0.00	1.00	TRUE
MIB054	3596404	G to A	1	2021-02-28	2021-02-28	1.00	0.00	0.00	1.00	TRUE
MIB054	4214212	A to T	1	17.42	16.24	2021-07-01	0.00	0.00	2021-07-01	TRUE
MIB054	4248428	G to A	1	26.94	26.16	2021-03-01	0.00	0.00	2021-03-01	TRUE
MIB054	4524509	C to T	1	12.34	12.34	1.00	0.00	0.00	1.00	TRUE
MIB054	4624034	G to A	1	2021-06-17	2021-06-17	1.00	0.00	0.00	1.00	TRUE
RK1	361795	A to G	1	20.44	10.66	1.92	2	0	3.92	FALSE
RK1	3093381	C to G	1	2021-02-07	6.52	2021-10-01	1	0	2021-10-02	FALSE
RK1	3225876	A to C	1	4.36	4.36	1.00	0	0	1.00	TRUE
RK1	4201810	A to G	1	46.5	2021-04-25	1.83	2	0	3.83	FALSE
RV2039	102759	G to A	1	6.46	4.88	1.32	0	1	2.32	FALSE
RV2039	699542	A to C	1	43.62	13.86	3.15	0	1	4.15	FALSE
RV2039	2543233	A to C	1	4.42	4.42	1.00	0	0	1.00	TRUE
RV2039	2732131	A to G	1	10.96	2021-03-08	1.32	0	0	1.32	FALSE
RV2039	2770489	C to A	1	2021-04-05	2021-04-04	1.15	0	0	1.15	FALSE
RV2039	3268982	C to A	1	6.72	6.72	1.00	0	0	1.00	TRUE
RV2039	3748300	G to C	1	2021-04-06	2021-04-06	1.00	0	0	1.00	TRUE
RV2039	4201119	A to G	1	100.12	26	3.85	0	0	3.85	FALSE
RV2039	4645281	G to A	1	4.98	4.98	1.00	0	0	1.00	TRUE
VLI092	2580083	T to A	1	9	9	1.00	1	0	2.00	FALSE
