# Supplementary material for: Stone Age Yersinia pestis genomes shed light on the early evolution, diversity, and ecology of plague
Source: Proc Natl Acad Sci U S A. 2022 Apr 12;119(17):e2116722119. doi: 10.1073/pnas.2116722119 (PMC9169917; doi:10.1073/pnas.2116722119)
Supplement: Supplementary File [file pnas.2116722119.sd12.xlsx]

## Sheet: Table 1
Contaminant sites excluded from SNP analysis double-stranded libraries with damage
Sample	Position Ref. (Y.pestis CO92)	Change	Occurs in ... samples	Mean coverage (lenient mapping - 50bp window)	Heterozygous positions excluding positions that could be confered to damage (50bp window)	Positions not covered (50bp window)	Score	Assessment (True/False)
Gok2	111182	C to T	1	5	0	0	0	TRUE
Gok2	141964	G to A	1	5	0	0	0	TRUE
Gok2	184168	G to A	1	5	0	10	10	FALSE
Gok2	226534	G to A	1	4	0	0	0	TRUE
Gok2	471111	G to A	1	5	0	0	0	TRUE
Gok2	514908	G to A	1	5	0	0	0	TRUE
Gok2	570804	C to T	1	5	0	0	0	TRUE
Gok2	570806	C to T	1	5	0	0	0	TRUE
Gok2	707157	G to A	1	4	0	15	15	FALSE
Gok2	726406	A to G	1	4	0	0	0	TRUE
Gok2	742468	G to A	1	4	0	0	0	TRUE
Gok2	776600	C to T	1	5	0	10	10	FALSE
Gok2	866264	C to T	1	5	0	0	0	TRUE
Gok2	875624	C to T	1	5	0	0	0	TRUE
Gok2	1176388	G to A	1	5	0	0	0	TRUE
Gok2	1254657	G to A	1	4	0	0	0	TRUE
Gok2	1332285	G to A	1	4	0	0	0	TRUE
Gok2	1366734	C to T	1	5	0	3	3	FALSE
Gok2	1374987	C to T	1	5	0	10	10	FALSE
Gok2	1538567	T to C	1	5	1	1	2	FALSE
Gok2	1538568	C to T	1	5	1	1	2	FALSE
Gok2	1605620	G to A	1	4	0	0	0	TRUE
Gok2	1616790	C to T	1	4	0	8	8	FALSE
Gok2	1682923	G to A	1	4	0	0	0	TRUE
Gok2	1835864	C to T	1	5	0	0	0	TRUE
Gok2	1856021	G to A	1	4	0	7	7	FALSE
Gok2	1957451	G to A	1	6	0	0	0	TRUE
Gok2	1959177	C to T	1	5	0	0	0	TRUE
Gok2	2024601	C to T	1	5	0	0	0	TRUE
Gok2	2242208	C to T	1	5	0	0	0	TRUE
Gok2	2249258	C to T	1	6	0	0	0	TRUE
Gok2	2351466	G to A	1	4	0	0	0	TRUE
Gok2	2415592	C to T	1	5	0	0	0	TRUE
Gok2	2486999	G to A	1	5	0	6	6	FALSE
Gok2	2496425	G to A	1	5	0	17	17	FALSE
Gok2	2511226	G to A	1	5	0	0	0	TRUE
Gok2	2530705	C to T	1	5	0	0	0	TRUE
Gok2	2964033	C to T	1	5	1	1	2	FALSE
Gok2	3063589	C to T	1	5	0	0	0	TRUE
Gok2	3072585	G to A	1	4	0	0	0	TRUE
Gok2	3137080	G to A	1	5	0	13	13	FALSE
Gok2	3231001	C to T	1	5	0	0	0	TRUE
Gok2	3233477	C to T	1	5	0	0	0	TRUE
Gok2	3320826	C to T	1	5	0	0	0	TRUE
Gok2	3620759	G to A	1	4	0	0	0	TRUE
Gok2	3764479	C to T	1	5	0	0	0	TRUE
Gok2	3786493	C to T	1	4	0	0	0	TRUE
Gok2	3820415	C to T	1	5	0	0	0	TRUE
Gok2	3856095	C to T	1	4	0	0	0	TRUE
Gok2	3856270	G to A	1	5	0	0	0	TRUE
Gok2	4192224	G to A	1	4	0	0	0	TRUE
Gok2	4286237	G to A	1	4	0	0	0	TRUE
Gok2	4577339	C to T	1	4	0	9	9	FALSE
Gok2	4650983	C to T	1	5	0	0	0	TRUE
Gyvakarai1	719001	C to T	1	4.86	0	0	0	TRUE
Gyvakarai1	2428944	A to G	1	5.28	0	0	0	TRUE
Gyvakarai1	2484435	G to A	1	6.62	0	0	0	TRUE
Gyvakarai1	3093442	T to G	1	7.14	2	0	2	FALSE
Gyvakarai1	3196315	C to T	1	4.76	0	0	0	TRUE
Gyvakarai1	3451439	T to A	1	5.72	0	0	0	TRUE
Gyvakarai1	3532657	T to A	1	3.16	2	0	2	FALSE
Gyvakarai1	3728885	A to G	1	6.46	0	0	0	TRUE
Gyvakarai1	3842539	G to A	1	2021-08-05	0	0	0	TRUE
Gyvakarai1	3943036	G to A	1	6.18	0	0	0	TRUE
Gyvakarai1	4164498	A to G	1	2021-12-06	2	0	2	FALSE
Gyvakarai1	4393156	T to C	1	6.46	3	0	3	FALSE
Gyvakarai1	4393183	A to G	1	7.44	2	6	8	FALSE
Gyvakarai1	4651561	G to A	1	4.32	0	0	0	TRUE
KunilaII	98411	G to A	1	4.48	0	0	0	TRUE
KunilaII	119290	T to C	1	6.46	1	0	1	FALSE
KunilaII	1802230	G to T	1	2021-03-06	0	0	0	TRUE
KunilaII	1853448	A to C	1	6.54	0	0	0	TRUE
KunilaII	2242674	C to T	1	2021-01-09	0	0	0	TRUE
KunilaII	2480891	T to C	1	9.22	0	0	0	TRUE
KunilaII	2771003	C to T	1	4.96	0	0	0	TRUE
KunilaII	3100965	G to T	1	7.34	0	0	0	TRUE
KunilaII	3898195	C to T	1	7.42	0	0	0	TRUE
KunilaII	3966535	T to C	1	6.78	0	0	0	TRUE
KunilaII	4347883	G to A	1	12.38	0	0	0	TRUE
RISE505	241836	C to T	1	8.62	0	0	0	TRUE
RISE505	339360	C to T	1	11.18	0	0	0	TRUE
RISE505	653607	T to G	1	15.32	0	0	0	TRUE
RISE505	747648	G to A	1	2021-02-11	0	0	0	TRUE
RISE505	1240023	G to A	1	9.28	0	0	0	TRUE
RISE505	1559392	C to T	1	2021-02-12	0	0	0	TRUE
RISE505	2046905	T to G	1	8.18	0	0	0	TRUE
RISE505	2563453	T to A	1	6.44	0	9	9	FALSE
RISE505	2868924	T to A	1	2021-08-06	0	0	0	TRUE
RISE505	3023839	C to T	1	8.44	0	0	0	TRUE
RISE505	3160777	G to A	1	2021-08-11	0	0	0	TRUE
RISE505	3386170	G to A	1	2021-04-09	0	0	0	TRUE
RISE505	3561774	G to A	1	8.58	0	0	0	TRUE
RISE505	3800205	G to T	1	9.86	0	0	0	TRUE
RISE505	4060430	C to T	1	10.84	0	0	0	TRUE
RISE505	4338213	G to A	1	10.66	0	0	0	TRUE
RISE505	4485754	C to T	1	2021-02-11	0	0	0	TRUE
RISE509	1564059	C to T	1	22.18	0	0	0	TRUE
RISE509	2027712	G to A	1	22.26	0	0	0	TRUE
RISE509	2277131	C to A	1	30.38	0	0	0	TRUE
RISE509	2716097	G to A	1	36.92	0	0	0	TRUE
RISE509	2781396	G to A	1	2021-12-26	0	0	0	TRUE
RISE509	4294176	A to C	1	2021-05-10	0	6	6	FALSE
