# Supplementary material for: Stone Age Yersinia pestis genomes shed light on the early evolution, diversity, and ecology of plague
Source: Proc Natl Acad Sci U S A. 2022 Apr 12;119(17):e2116722119. doi: 10.1073/pnas.2116722119 (PMC9169917; doi:10.1073/pnas.2116722119)
Supplement: Supplementary File [file pnas.2116722119.sd13.xlsx]

## Sheet: Table 1
Contaminant site excluded from SNP analysis for samples with single-stranded libraries with damage
Sample	Position Ref. (Y.pestis CO92)	Change	Occurs in ... samples	Mean coverage (lenient mapping - 50bp window)	Mean coverage (lenient mapping - at position)	Heterozygous positions excluding positions that could be confered to damage reverse mapping reads (50bp window)	Heterozygous positions excluding positions that could be confered to damage forward mapping reads (50bp window)	Positions not covered (50bp window)	Score	Assessment (True/False)
ARS007	216157	T to G	1	35.36	46	3	4	0	7	FALSE
ARS007	225686	T to A	1	2021-04-05	5	1	1	0	2	FALSE
ARS007	285273	C to T	1	5.32	5	0	1	0	1	FALSE
ARS007	943685	A to C	1	2021-06-21	12	1	3	0	4	FALSE
ARS007	1226015	G to T	1	8.28	9	0	0	0	0	TRUE
ARS007	1386266	C to T	1	17.74	24	0	0	0	0	TRUE
ARS007	1489920	C to T	1	2021-12-11	14	0	0	0	0	TRUE
ARS007	1497867	T to G	1	2021-08-22	30	3	2	2	7	FALSE
ARS007	1721525	T to C	1	3.82	4	0	0	0	0	TRUE
ARS007	1869091	C to T	1	10.58	12	0	0	0	0	TRUE
ARS007	1944344	G to C	1	4.54	5	0	0	0	0	TRUE
ARS007	2753459	C to T	1	8.62	10	0	0	0	0	TRUE
ARS007	2803387	C to T	1	2021-08-20	16	0	0	0	0	TRUE
ARS007	2878694	C to A	1	5.26	7	0	0	0	0	TRUE
ARS007	2905397	G to T	1	2021-01-09	7	0	0	0	0	TRUE
ARS007	3487811	A to C	1	8.66	10	0	0	0	0	TRUE
ARS007	3700404	C to T	1	8.92	10	0	0	0	0	TRUE
ARS007	3845838	A to T	1	14.86	8	1	1	0	2	FALSE
ARS007	3863991	C to T	1	7.26	4	0	0	0	0	TRUE
ARS007	3880301	G to T	1	11.24	6	0	0	0	0	TRUE
ARS007	4109550	C to G	1	2021-02-08	8	0	0	0	0	TRUE
ARS007	4125339	G to A	1	10.48	5	0	1	0	1	FALSE
ARS007	4201841	A to C	1	170.28	185	2	0	0	2	FALSE
ARS007	4201853	A to T	1	130.12	110	3	1	0	4	FALSE
ARS007	4292190	G to A	1	2021-04-07	6	0	0	0	0	TRUE
ARS007	4452886	G to A	1	2021-01-04	5	0	0	0	0	TRUE
ARS007	4597041	C to G	1	11.56	9	0	0	0	0	TRUE
GRH001	28062	C to T	1	11.94	12	0	1	1	2	FALSE
GRH001	35440	C to T	1	17.96	16	0	0	1	1	FALSE
GRH001	36389	A to G	1	8.28	7	0	0	2	2	FALSE
GRH001	52740	T to G	1	10.48	8	0	2	1	3	FALSE
GRH001	52901	C to T	1	13.72	14	0	0	3	3	FALSE
GRH001	60313	G to A	1	2021-01-10	10	0	1	0	1	FALSE
GRH001	62635	T to A	1	26.32	26	0	0	2	2	FALSE
GRH001	63069	C to A	1	11.86	9	3	2	0	5	FALSE
GRH001	68883	G to A	1	9.34	10	0	0	0	0	TRUE
GRH001	68952	T to A	1	18.88	18	0	0	1	1	FALSE
GRH001	111868	G to A	1	13.58	11	0	1	0	1	FALSE
GRH001	111898	A to T	1	2021-08-13	14	0	0	0	0	TRUE
GRH001	147400	T to C	1	12.24	14	0	0	2	2	FALSE
GRH001	147409	G to C	1	13.48	13	0	0	2	2	FALSE
GRH001	184015	T to A	1	6.64	7	0	1	1	2	FALSE
GRH001	208185	C to T	1	2021-01-13	11	0	1	2	3	FALSE
GRH001	210947	A to G	1	14.76	14	0	2	2	4	FALSE
GRH001	213337	T to A	1	2021-04-20	20	0	1	1	2	FALSE
GRH001	215416	G to A	1	2021-07-11	12	0	1	1	2	FALSE
GRH001	222517	G to A	1	23.28	24	0	0	0	0	TRUE
GRH001	222577	T to A	1	10.26	8	0	2	1	3	FALSE
GRH001	222586	T to A	1	10.86	8	0	2	1	3	FALSE
GRH001	223124	C to A	1	18	17	0	1	2	3	FALSE
GRH001	227572	G to A	1	2021-06-21	20	0	1	0	1	FALSE
GRH001	228349	G to A	1	19.24	16	0	0	1	1	FALSE
GRH001	229248	G to A	1	14.54	15	0	1	0	1	FALSE
GRH001	229467	C to T	1	11.54	13	0	1	2	3	FALSE
GRH001	229721	T to A	1	19.98	18	0	1	1	2	FALSE
GRH001	230494	C to T	1	2021-06-24	27	0	1	2	3	FALSE
GRH001	231140	A to T	1	10.28	7	0	0	1	1	FALSE
GRH001	231263	T to G	1	20.16	21	0	0	1	1	FALSE
GRH001	232070	T to C	1	13.68	13	0	0	0	0	TRUE
GRH001	232947	C to T	1	12	11	0	0	2	2	FALSE
GRH001	232953	T to A	1	12.24	9	0	0	2	2	FALSE
GRH001	232962	G to A	1	13.32	12	0	0	2	2	FALSE
GRH001	233622	G to T	1	2021-07-17	19	0	0	0	0	TRUE
GRH001	233844	C to T	1	24	22	0	0	1	1	FALSE
GRH001	234271	T to G	1	14.34	11	0	1	2	3	FALSE
GRH001	234355	G to A	1	2021-06-16	17	0	2	1	3	FALSE
GRH001	234835	C to T	1	17.36	17	0	0	1	1	FALSE
GRH001	235043	C to A	1	11.66	11	0	0	0	0	TRUE
GRH001	360802	T to C	1	2021-02-05	4	0	0	0	0	TRUE
GRH001	362472	C to G	1	6.68	4	0	0	0	0	TRUE
GRH001	362473	G to C	1	6.92	4	0	0	0	0	TRUE
GRH001	367926	C to A	1	2021-05-16	19	0	1	2	3	FALSE
GRH001	371400	C to A	1	16.18	17	0	2	2	4	FALSE
GRH001	387568	G to A	1	2021-04-15	13	0	3	2	5	FALSE
GRH001	387866	A to G	1	10.28	9	0	2	1	3	FALSE
GRH001	388325	G to A	1	13.38	17	0	1	1	2	FALSE
GRH001	458231	C to T	1	16.68	19	0	0	1	1	FALSE
GRH001	490236	C to T	1	14.22	14	13	0	0	13	FALSE
GRH001	503821	G to A	1	7.84	8	0	0	0	0	TRUE
GRH001	523847	T to A	1	2021-06-21	21	0	0	1	1	FALSE
GRH001	576976	T to G	1	5.18	5	0	0	4	4	FALSE
GRH001	593205	C to T	1	2021-12-07	9	0	1	1	2	FALSE
GRH001	596522	G to A	1	2021-02-24	25	0	2	1	3	FALSE
GRH001	604401	G to A	1	10.68	13	0	2	2	4	FALSE
GRH001	606926	G to T	1	13.38	14	0	2	1	3	FALSE
GRH001	606956	C to T	1	2021-08-17	12	0	1	0	1	FALSE
GRH001	609384	T to C	1	6.68	6	0	0	2	2	FALSE
GRH001	701006	T to A	1	11.44	11	0	0	1	1	FALSE
GRH001	701024	C to T	1	13.96	12	0	0	1	1	FALSE
GRH001	701225	G to A	1	2021-06-20	17	0	1	0	1	FALSE
GRH001	705750	G to A	1	13.64	12	0	2	0	2	FALSE
GRH001	705756	C to T	1	11.38	10	0	2	0	2	FALSE
GRH001	943673	A to G	1	18.72	19	0	3	1	4	FALSE
GRH001	1004434	C to T	1	14.34	15	0	1	2	3	FALSE
GRH001	1010170	C to T	1	2021-04-21	20	0	2	3	5	FALSE
GRH001	1022242	T to A	1	12.44	11	0	3	2	5	FALSE
GRH001	1029404	A to G	1	5.44	5	0	1	2	3	FALSE
GRH001	1186741	C to T	1	13.66	12	0	2	2	4	FALSE
GRH001	1187399	G to A	1	18.98	21	0	1	0	1	FALSE
GRH001	1191075	C to T	1	2021-08-17	14	0	0	1	1	FALSE
GRH001	1204028	C to T	1	16.42	12	0	0	2	2	FALSE
GRH001	1204031	C to T	1	15.72	11	0	0	2	2	FALSE
GRH001	1208325	C to T	1	18.62	18	0	1	2	3	FALSE
GRH001	1226702	C to T	1	12	10	0	0	1	1	FALSE
GRH001	1227034	G to A	1	12.22	14	0	1	0	1	FALSE
GRH001	1227067	G to A	1	2021-02-14	12	0	2	1	3	FALSE
GRH001	1247896	G to A	1	2021-07-10	12	0	0	0	0	TRUE
GRH001	1269012	C to A	1	2021-08-13	13	0	2	2	4	FALSE
GRH001	1286277	A to G	1	5.62	6	0	0	1	1	FALSE
GRH001	1370959	C to T	1	2021-02-08	7	0	0	1	1	FALSE
GRH001	1371076	C to T	1	15.48	12	0	1	3	4	FALSE
GRH001	1423538	G to T	1	2021-06-14	10	0	1	1	2	FALSE
GRH001	1467667	C to T	1	2021-08-15	17	0	0	2	2	FALSE
GRH001	1514780	A to G	1	2021-02-07	6	0	1	0	1	FALSE
GRH001	1551207	A to C	1	5.28	5	0	1	0	1	FALSE
GRH001	1571526	A to T	1	14.68	12	0	1	1	2	FALSE
GRH001	1572737	C to T	1	22.96	23	0	0	2	2	FALSE
GRH001	1572869	C to T	1	21.84	18	0	0	1	1	FALSE
GRH001	1610471	T to C	1	10.24	7	0	3	1	4	FALSE
GRH001	1612503	C to T	1	11.14	10	0	1	0	1	FALSE
GRH001	1756293	C to T	1	11.58	13	0	0	1	1	FALSE
GRH001	1756327	C to T	1	22.72	24	0	0	1	1	FALSE
GRH001	1817159	G to A	1	17.36	17	0	2	0	2	FALSE
GRH001	1862906	G to T	1	14.14	14	0	1	0	1	FALSE
GRH001	1943736	C to T	1	14.82	13	0	0	0	0	TRUE
GRH001	2002078	A to G	1	2021-02-14	14	0	1	1	2	FALSE
GRH001	2344452	G to A	1	2021-05-12	13	0	0	1	1	FALSE
GRH001	2357950	G to A	1	35.5	33	0	0	0	0	TRUE
GRH001	2424734	G to T	1	2021-04-10	10	0	2	1	3	FALSE
GRH001	2424740	C to T	1	10.64	9	0	2	1	3	FALSE
GRH001	2531594	G to T	1	2021-02-18	18	0	2	0	2	FALSE
GRH001	2591595	G to T	1	7.34	7	0	1	2	3	FALSE
GRH001	2597550	A to G	1	12.98	13	0	2	1	3	FALSE
GRH001	2744202	G to A	1	10.56	11	0	1	0	1	FALSE
GRH001	2744205	G to A	1	10.28	11	0	1	0	1	FALSE
GRH001	2751934	G to A	1	17	19	0	1	0	1	FALSE
GRH001	2861364	T to C	1	20.78	19	0	0	1	1	FALSE
GRH001	2861455	G to T	1	13.76	13	0	2	2	4	FALSE
GRH001	2867099	G to T	1	7.96	9	0	0	2	2	FALSE
GRH001	2872898	G to A	1	10.64	8	0	0	1	1	FALSE
GRH001	2930863	C to T	1	2021-09-06	6	0	0	1	1	FALSE
GRH001	2932884	G to A	1	12.26	10	0	3	1	4	FALSE
GRH001	2932887	G to A	1	12.42	11	0	3	0	3	FALSE
GRH001	2940527	G to A	1	2021-03-12	10	0	3	1	4	FALSE
GRH001	2951056	A to G	1	7.32	7	0	0	2	2	FALSE
GRH001	3043299	T to A	1	9.78	9	0	1	2	3	FALSE
GRH001	3155163	A to C	1	5.76	7	0	0	3	3	FALSE
GRH001	3181692	G to C	1	2.64	4	14	2	0	16	FALSE
GRH001	3217096	A to T	1	2021-04-10	9	0	2	2	4	FALSE
GRH001	3241729	G to A	1	14.38	15	0	3	2	5	FALSE
GRH001	3250349	T to A	1	11.24	7	0	3	0	3	FALSE
GRH001	3250819	A to T	1	6.22	8	0	0	0	0	TRUE
GRH001	3253972	G to A	1	22.36	19	0	0	1	1	FALSE
GRH001	3343729	C to T	1	29.38	31	0	0	2	2	FALSE
GRH001	3345150	A to G	1	17.38	18	0	0	1	1	FALSE
GRH001	3522331	C to T	1	7.48	8	0	1	0	1	FALSE
GRH001	3529614	G to A	1	19.16	18	0	1	0	1	FALSE
GRH001	3529647	T to A	1	2021-08-22	25	0	0	1	1	FALSE
GRH001	3530669	G to A	1	17.66	21	0	1	1	2	FALSE
GRH001	3551135	C to T	1	2021-06-08	10	0	0	1	1	FALSE
GRH001	3552068	C to T	1	12.18	13	0	0	0	0	TRUE
GRH001	3552085	C to T	1	2021-07-17	17	0	0	0	0	TRUE
GRH001	3569226	T to C	1	2021-06-10	11	0	0	1	1	FALSE
GRH001	3579704	C to T	1	10.18	9	0	1	0	1	FALSE
GRH001	3589336	G to T	1	22.56	25	0	0	1	1	FALSE
GRH001	3672618	C to T	1	11.84	13	0	0	2	2	FALSE
GRH001	3673867	A to C	1	2021-02-14	13	0	2	0	2	FALSE
GRH001	3766751	T to C	1	15.58	15	0	3	2	5	FALSE
GRH001	3767381	G to A	1	12.48	11	0	1	0	1	FALSE
GRH001	3801383	C to T	1	2021-02-15	17	0	1	2	3	FALSE
GRH001	3842913	T to C	1	2021-03-24	21	0	0	0	0	TRUE
GRH001	3843015	G to A	1	23.62	22	0	1	0	1	FALSE
GRH001	3843055	T to A	1	13.24	12	0	2	2	4	FALSE
GRH001	3846247	G to T	1	25.96	24	0	1	1	2	FALSE
GRH001	3846421	G to C	1	11.54	13	0	2	0	2	FALSE
GRH001	3898921	C to T	1	22.22	23	0	1	1	2	FALSE
GRH001	3905805	A to G	1	6.54	6	0	2	0	2	FALSE
GRH001	3906753	C to T	1	12.96	11	0	1	1	2	FALSE
GRH001	3908607	T to A	1	9.92	8	0	0	2	2	FALSE
GRH001	3945399	C to T	1	21.66	22	0	0	0	0	TRUE
GRH001	3945448	A to G	1	2021-07-12	13	0	1	3	4	FALSE
GRH001	3948995	C to T	1	25.96	22	0	0	1	1	FALSE
GRH001	3949205	C to T	1	10.38	11	0	0	1	1	FALSE
GRH001	3956889	C to T	1	17.22	19	0	0	3	3	FALSE
GRH001	3971513	C to T	1	18.88	21	0	2	2	4	FALSE
GRH001	3975754	T to A	1	2021-02-12	10	0	1	2	3	FALSE
GRH001	4073395	G to A	1	41.26	40	0	0	0	0	TRUE
GRH001	4074382	C to A	1	11.48	9	0	0	0	0	TRUE
GRH001	4080743	A to G	1	12.72	11	0	2	2	4	FALSE
GRH001	4087401	G to A	1	8.98	9	0	3	1	4	FALSE
GRH001	4129108	G to C	1	17.56	17	0	0	1	1	FALSE
GRH001	4197558	G to A	1	2021-04-11	6	0	2	1	3	FALSE
GRH001	4198160	G to A	1	7.46	7	0	0	1	1	FALSE
GRH001	4200081	G to A	1	21.52	22	0	1	0	1	FALSE
GRH001	4201194	C to T	1	18.84	14	0	1	2	3	FALSE
GRH001	4201889	A to G	1	23.46	22	0	2	0	2	FALSE
GRH001	4203191	T to C	1	2021-05-25	19	0	1	0	1	FALSE
GRH001	4203467	C to T	1	9.32	10	0	1	0	1	FALSE
GRH001	4203596	G to T	1	33.18	35	0	5	5	10	FALSE
GRH001	4206611	A to T	1	19.54	22	0	2	2	4	FALSE
GRH001	4206789	C to T	1	17.84	18	0	1	2	3	FALSE
GRH001	4207800	C to T	1	17.48	14	0	2	1	3	FALSE
GRH001	4210683	A to T	1	11.58	10	0	1	3	4	FALSE
GRH001	4225730	C to T	1	2021-12-16	17	0	2	2	4	FALSE
GRH001	4230999	A to G	1	2021-01-05	5	0	3	1	4	FALSE
GRH001	4231006	A to G	1	5.86	5	0	3	1	4	FALSE
GRH001	4236468	A to C	1	2021-04-09	10	0	1	0	1	FALSE
GRH001	4277736	G to A	1	20.62	16	0	2	0	2	FALSE
GRH001	4277742	G to A	1	2021-09-20	18	0	3	1	4	FALSE
GRH001	4306286	T to C	1	4.66	5	0	0	2	2	FALSE
GRH001	4342750	G to A	1	2021-06-17	14	0	0	0	0	TRUE
GRH001	4343088	A to C	1	9.22	6	0	0	0	0	TRUE
GRH001	4343880	G to A	1	19.14	21	0	1	0	1	FALSE
GRH001	4373217	A to G	1	2021-08-06	5	0	0	0	0	TRUE
GRH001	4412309	C to T	1	2021-03-14	16	0	0	1	1	FALSE
GRH001	4467416	C to G	1	9.82	8	0	0	5	5	FALSE
GRH001	4467440	C to T	1	16.84	16	0	0	1	1	FALSE
GRH001	4510611	C to T	1	11.72	13	0	0	1	1	FALSE
GRH001	4511459	G to C	1	2021-08-11	7	0	1	0	1	FALSE
GRH001	4615863	A to G	1	8.76	7	0	2	0	2	FALSE
GRH001	4618298	T to C	1	11.72	12	0	0	0	0	TRUE
GRH001	4618398	C to T	1	25.34	23	0	2	2	4	FALSE
GRH001	4622350	C to T	1	12.78	11	0	1	0	1	FALSE
GRH001	4641101	C to T	1	2021-07-08	7	0	0	0	0	TRUE
GRH001	4642626	G to A	1	14.18	16	0	2	1	3	FALSE
GRH001	4643600	G to T	1	2021-06-24	24	0	2	1	3	FALSE
GRH001	4645273	T to C	1	10.38	11	0	2	1	3	FALSE
GRH001	4645294	G to A	1	10.98	9	0	1	1	2	FALSE
GRH001	4645816	C to A	1	15.38	16	0	1	1	2	FALSE
GRH001	4646112	A to G	1	2021-09-06	5	0	0	0	0	TRUE
GRH001	4648954	C to T	1	23.26	19	0	0	0	0	TRUE
GRH001	4648956	C to T	1	23.56	20	0	0	0	0	TRUE
GRH001	4649815	G to T	1	11.46	11	0	1	1	2	FALSE
GRH001	4653582	G to A	1	2021-08-10	8	0	0	0	0	TRUE
KLZ001	221637	A to T	1	88.9	75	0	2	0	2	FALSE
KLZ001	221684	G to T	1	177.44	188	0	0	0	0	TRUE
KLZ001	223709	T to G	1	13.24	12	0	1	1	2	FALSE
KLZ001	224291	G to A	1	101.5	104	0	2	0	2	FALSE
KLZ001	224297	G to A	1	78.28	36	0	2	0	2	FALSE
KLZ001	224392	T to A	1	53.34	55	0	1	1	2	FALSE
KLZ001	224431	C to T	1	60.32	51	0	3	2	5	FALSE
KLZ001	229360	G to T	1	48.58	60	0	1	2	3	FALSE
KLZ001	413255	G to A	1	4.34	5	1	0	16	17	FALSE
KLZ001	933643	C to A	1	6.68	9	0	0	1	1	FALSE
KLZ001	1805744	C to T	1	8.74	9	0	0	1	1	FALSE
KLZ001	2282378	C to G	1	7.34	7	0	3	0	3	FALSE
KLZ001	3133616	T to C	1	3.14	5	15	0	15	30	FALSE
KLZ001	3949229	A to G	1	41.22	48	0	1	1	2	FALSE
KLZ001	4578075	C to G	1	31.34	13	0	0	2	2	FALSE
KNK001	219127	A to C	1	105.66	116	0	1	1	2	FALSE
KNK001	232463	G to A	1	2021-06-29	27	0	2	1	3	FALSE
KNK001	3180919	G to T	1	33.68	43	0	2	2	4	FALSE
KNK001	3948596	G to A	1	94.42	117	0	2	1	3	FALSE
KNK001	3970579	C to T	1	10.48	7	0	0	0	0	TRUE
KNK001	4326795	C to T	1	16.22	12	0	0	0	0	TRUE
OOH003	320253	A to C	1	5.84	5	0	0	0	0	TRUE
OOH003	765283	G to T	1	24.46	11	0	0	0	0	TRUE
OOH003	2459377	C to T	1	15	9	0	0	0	0	TRUE
OOH003	2731746	C to A	1	2021-08-05	0	0	0	7	7	FALSE
OOH003	3092413	G to T	1	8.52	3	0	0	0	0	TRUE
OOH003	3534254	C to T	1	7.24	1	0	0	0	0	TRUE
VEL003	338240	G to A	1	2021-06-10	13	0	0	0	0	TRUE
VEL003	551648	T to C	1	5.52	7	0	0	0	0	TRUE
VEL003	713842	C to A	1	9.86	9	0	0	1	1	FALSE
VEL003	734301	G to T	1	2021-02-11	9	0	0	0	0	TRUE
VEL003	960530	G to A	1	9.62	11	0	1	0	1	FALSE
VEL003	1384547	A to G	1	12.18	6	8	3	2	13	FALSE
VEL003	1969751	A to G	1	3.64	4	20	0	0	20	FALSE
VEL003	3481156	G to A	1	8.68	8	0	0	0	0	TRUE
VEL003	4192092	A to G	1	2021-05-08	8	17	2	2	21	FALSE
VEL003	4201856	T to C	1	33.56	35	0	2	5	7	FALSE
VEL003	4575345	A to G	1	4.64	5	0	0	0	0	TRUE
VEL003	4616399	C to G	1	4.72	5	0	0	0	0	TRUE
